# Supplementary material for: Long-term metabolic effects of malnutrition: Liver steatosis and insulin resistance following early-life protein restriction
Source: PLoS One. 2018 Jul 2;13(7):e0199916. doi: 10.1371/journal.pone.0199916 (PMC6028108; doi:10.1371/journal.pone.0199916)
Supplement: S1 Data — (XLSX) [file pone.0199916.s001.xlsx]

## Sheet: Body weight change (24 weeks)
		Week	Week	Week	Week	Week	Week	Week	Week	Week	Week	Week	Week	Week	Week	Week	Week	Week	Week	Week	Week	Week	Week	Week	Week	Week
		0	1	2	3	4	5	6	7	8	9	10	11	12	13	14	15	16	17	18	19	20	21	22	23	24
	14-1 (18%+RC+RC)	12.98	16.6	19.01	21.3	22.59	25.5	26.24	26.88	27.25	29.92	31.52	33.08	34.9	32.7	34.36	35.32	36.2	36.62	37.7	38	37.5	37.6	37.4	37.4	37.4
	18-1 (18%+RC+RC)	10.9	14.61	16.7	18.95	24.23	25.65	26.55	27.18	26.82	27.96	30.2	30.98	32.12	32.74	33.14	33.4	34.9	35.2	35.92	35.84	37.72	38.02	38.7	39.22	39.22
	26-1 (18%+RC+RC)	12.5				26.66				31.16			34.5	33.58	36.42	37.98	39.12	38.84	41.42	42.26	43.96	44.28	45.44	46.1	46.1	46.1
	26-2 (18%+RC+RC)	12.6				24.92				29.14			30.82	30.16	31.98	33.66	34.26	34.78	36.78	37.22	38.06	39.28	41.06	41.1	41.1	41.1
	A (18%+RC+RC)
	G (18%+RC+RC)
	H (18%+RC+RC)
Mean		12.245	15.605	17.855	20.125	24.6	25.575	26.395	27.03	28.5925	28.94	30.86	32.345	32.69	33.46	34.785	35.525	36.18	37.505	38.275	38.965	39.695	40.53	40.825	40.955	40.955
STDEV		0.920199	1.40714	1.63342	1.6617	1.68553	0.106066	0.219203	0.212132	1.98628	1.38593	0.933381	1.76759	2.03322	2.004	2.18787	2.52203	1.8863	2.70488	2.76103	3.48645	3.15769	3.61819	3.83612	3.7479	3.7479
SE		0.4601	0.703571	0.816708	0.83085	0.842763	0.053033	0.109602	0.106066	0.993138	0.692965	0.46669	0.883794	1.01661	1.002	1.09393	1.26101	0.943151	1.35244	1.38052	1.74322	1.57885	1.8091	1.91806	1.87395	1.87395
	13-1 (4%+RC+RC)	11.08	11.7	7.86	12.51	13.95	20.9	23.2	25.02	25.85	27.9	30	30.34	31.9	32.98	35.36	34.66	36.62	38.68	38.9	40	39.5	41.1	40	41.46	44
	16-1 (4%+RC+RC)	10.52	10.95	11.5	11.94	15.05	18.38	21.25	22.8	23.3	24.32	25.9	27.04	28.08	29.12	28.78	31	31.2	32.6	33.44	34.48	34.88	37.14	37.66	38.12	36.6
	20-1 (4%+RC+RC)	11.45	10.9	11.85	13.34	14.96	21.1	25.02	24.94	25.8	28.3	29.36	30.32	30.74	32.48	33.94	34.3	36.5	36.7	36.1	35.42	38.02	39.86	40.44	41.12	41.12
	22-1 (4%+RC+RC)	10.66	11.13	12.9	14.95	15.96	17.4	21.92		22.3	23.12	24.02	25.7	27.38	27.3	30	30.1	31.48	33.18	35	37.08	37.74	38.74	41.18	41.36	40.7
	22-2 (4%+RC+RC)	9.82	10.32	11.7	14.05	14.7	15.84	20.4		22.3	22.2	23.8	25.32	27.2	28.5	29.7	31.3	31.94	34.28	35.36	38.34	39.08	41.12	42.44	42.58	42.2
	24-1 (4%+RC+RC)	12.72				19.25				29.84			31.72	32.74	32.64	33.12	34.2	34.12	34.12	34.54	35.14	35.4	36.12	37.6	36.16	36.57
	24-2 (4%+RC+RC)	7.53				14.18				24.36			25.58	26.06	26.72	27.84	28.12	28.12	29.18	29.12	29.54	30.18	32.1	32.8	31.88	32.77
Mean		10.54	11	11.162	13.358	15.4357	18.724	22.358	24.2533	24.8214	25.168	26.616	28.0029	29.1571	29.9629	31.2486	31.9543	32.8543	34.1057	34.6371	35.7143	36.4	38.0257	38.8743	38.9543	39.1371
STDEV		1.60548	0.495429	1.9236	1.19828	1.80389	2.26766	1.80613	1.25926	2.65971	2.78369	2.92244	2.70637	2.6015	2.67904	2.86703	2.49484	3.08082	3.02963	2.96781	3.34636	3.2458	3.2257	3.20792	3.83953	3.93638
SE		0.606814	0.187255	0.727051	0.452906	0.681807	0.857095	0.682654	0.475955	1.00528	1.05214	1.10458	1.02291	0.983274	1.01258	1.08363	0.942961	1.16444	1.14509	1.12173	1.2648	1.2268	1.2192	1.21248	1.4512	1.48781
	12-1 (18%+RC+HFHC)	12.12	18.53	21.6	22.62	22.41	24.89	26.85	29.4	31.3	33.38	34.15	35.2	33.9	34.54	37.72	40.8	43.5	42.9	45.24	47.4	48.1	49.2	49.7	48.9	48.8
	12-2 (18%+RC+HFHC)	10.2	16.7	18.72	19.37	19.74	21.99	23.22	24.3	24.7	26.9	27.15	35.2	29.83	30.26	31.98	34.64	37.3	36.24	38.94	39.2	41.52	43.44	44.5	45.2	43.9
	17-1 (18%+RC+HFHC)	11.7	15.45	18.3	19.03	22.6	21.8	22.33	23.72	25.62	27.5	29.9	32.76	35.3	36.62	38.8	40.3	41.5	42.6	44.42	44.3	45.52	46.74	47.3	48.6	47.51
	17-2 (18%+RC+HFHC)	11.77	17.13	19.4	20.88	23.28	24.2	24.98	25.06	25.16	25.28	26.7	28.8	30.76	31.26	32.92	32.98	33.9	36.6	37.26	37.32	38.16	39.9	40.8	40	43.8
	25-1 (18%+RC+HFHC)	13.16	16	19	24	29.88	30.5	31	31.5	32.76			39.92	42.18	44.54	43.38	44.94	49.06	51.36	52.7	55.18	55.9	57.2	57.7	57.7	57.7
	25-2 (18%+RC+HFHC)	8.9				24.66				30.52			36.66	39.48	41.88	42.6	44.52	46.4	48.98	49.24	49.92	49.98	50.44	51.7	49.68	48.78
Mean		11.3083	16.762	19.404	21.18	23.7617	24.676	25.676	26.796	28.3433	28.265	29.475	34.7567	35.2417	36.5167	37.9	39.6967	41.9433	43.1133	44.6333	45.5533	46.53	47.82	48.6167	48.3467	48.415
STDEV		1.51542	1.17973	1.29154	2.12218	3.40068	3.52411	3.44367	3.45014	3.57241	3.53657	3.4226	3.74551	4.84312	5.72426	4.74994	4.96028	5.64596	6.20323	5.89044	6.70633	6.29828	5.99717	5.88164	5.81724	5.07927
SE		0.618667	0.481624	0.52727	0.866377	1.38832	1.43871	1.40587	1.40851	1.45843	1.4438	1.39727	1.5291	1.97719	2.33692	1.93915	2.02503	2.30495	2.53246	2.40476	2.73785	2.57126	2.44834	2.40117	2.37488	2.07361
	11-1 (4%+RC+HFHC)	10.96	11.02	12.2	12.84	14.63	20.25	22.98	23.1	23.73	24.67	24.12	24.6	25.18	24.8	26.12	27.3	29.2	29.68	30.66	32.48	33.02	34.92	35.5	36.6	36.6
	11-2 (4%+RC+HFHC)	10.28	10.96	12.54	13.42	15.64	22.12	24.02	25.3	26.72	30.48	30.89	32.4	31.46	31.5	33.22	35.2	38.6	38.46	40.74	41.82	43.98	46.5	46.9	46.5	47.1
	15-1 (4%+RC+HFHC)	11.3	11.3	12.2	13.37	16.16	19.32	22.46	23.6	23.6	25.66	27.3	29.48	31.46	32.5	34.56	35.92	37.5	38.1	40.28	41.96	44.48	44.44	45.9	45.9	44.07
	15-2 (4%+RC+HFHC)	10.63	10.23	10.4	11.26	14.9	18.48	21.56	22.58	22.62	24.3	25.6	27.18	29.48	31.32	33.58	34.98	35.3	36.3	38.38	40.04	42.72	42.92	44.8	44.92	45.06
	19-1 (4%+RC+HFHC)	12.95	11.5	11.63	13.87	15.48	22.33	26.22	26.14	27.58	28.8	31.5	34.18	36.4	38.84	42.08	42.6	44.1	45	44.72	46.76	48.04	50.52	49.98	50.82	50.82
	21-1 (4%+RC+HFHC)	10.5	11.45	12.9	15.1	15.6	16.68	20.6		22.1	22.84	24.08	24.32	25.7	17.58	27	28.5	30.78	31.9	33.8	34.32	35.02	34.24	37.32	38.52	38.52
	21-2 (4%+RC+HFHC)	5.3	6.29	7.5	9	9.36	10.76	14.9		18.3	19.76	20.92	21.56	22.5
	23-1 (4%+RC+HFHC)	5.55				13.12				22.08			23.92	25.16	26.42	28.4	29.84	31.58	32.02	34.24	36.92	37.72	38.52	39.1	37.78	38.14
	23-2 (4%+RC+HFHC)	13.29				18.88				26.88			33.52	34.8	36.52	39.86	40.78	42.86	44.02	46.56	49.54	51.2	51.94	51.7	50.8	49.11
Mean		10.0844	10.3929	11.3386	12.6943	14.8633	18.5629	21.82	24.144	23.7344	25.2157	26.3443	27.9067	29.1267	29.935	33.1025	34.39	36.24	36.935	38.6725	40.48	42.0225	43	43.9	43.98	43.6775
STDEV		2.84367	1.85926	1.87377	1.99496	2.56717	3.97284	3.54489	1.51264	2.95377	3.58939	3.83427	4.66409	4.78366	6.81361	5.81543	5.57089	5.53861	5.62483	5.52032	5.85931	6.31762	6.68579	5.95834	5.69379	5.36737
SE		0.947891	0.619754	0.62459	0.664986	0.855723	1.32428	1.18163	0.504213	0.984591	1.19646	1.27809	1.5547	1.59455	2.2712	1.93848	1.85696	1.8462	1.87494	1.84011	1.9531	2.10587	2.2286	1.98611	1.89793	1.78912
	Graph with STDEV used in the new figure 1B
		wk0	wk1	wk2	wk3	wk4	wk5	wk6	wk7	wk8	wk9	wk10	wk11	wk12	wk13	wk14	wk15	wk16	wk17	wk18	wk19	wk20	wk21	wk22	wk23	wk24	wk25	wk26
	14-1 (18%+RC+RC)	12.98				22.59	9.61			27.25	14.27			34.9	21.92			36.2	23.22			37.5	24.52			37.4	24.42
	18-1 (18%+RC+RC)	10.9				24.23	13.33			26.82	15.92			32.12	21.22			34.9	24			37.72	26.82			39.22	28.32
	26-1 (18%+RC+RC)	12.5				26.66	14.16			31.16	18.66			33.58	21.08			38.84	26.34			44.28	31.78			46.1	33.6
	26-2 (18%+RC+RC)	12.6				24.92	12.32			29.14	16.54			30.16	17.56			34.78	22.18			39.28	26.68			41.1	28.5
	A (18%+RC+RC)
	G (18%+RC+RC)
	H (18%+RC+RC)
Mean		12.245				24.6	12.355			28.5925	16.3475			32.69	20.445			36.18	23.935			39.695	27.45			40.955	28.71
STDEV		0.920199				1.68553	1.97863			1.98628	1.81507			2.03322	1.95812			1.8863	1.76819			3.15769	3.07265			3.7479	3.76441
SE		0.4601				0.842763	0.989314			0.993138	0.907537			1.01661	0.97906			0.943151	0.884096			1.57885	1.53633			1.87395	1.88221
	13-1 (4%+RC+RC)	11.08				13.95	2.87			25.85	14.77			31.9	20.82			36.62	25.54			39.5	28.42			44	32.92
	16-1 (4%+RC+RC)	10.52				15.05	4.53			23.3	12.78			28.08	17.56			31.2	20.68			34.88	24.36			36.6	26.08
	20-1 (4%+RC+RC)	11.45				14.96	3.51			25.8	14.35			30.74	19.29			36.5	25.05			38.02	26.57			41.12	29.67
	22-1 (4%+RC+RC)	10.66				15.96	5.3			22.3	11.64			27.38	16.72			31.48	20.82			37.74	27.08			40.7	30.04
	22-2 (4%+RC+RC)	9.82				14.7	4.88			22.3	12.48			27.2	17.38			31.94	22.12			39.08	29.26			42.2	32.38
	24-1 (4%+RC+RC)	12.72				19.25	6.53			29.84	17.12			32.74	20.02			34.12	21.4			35.4	22.68			36.57	23.85
	24-2 (4%+RC+RC)	7.53				14.18	6.65			24.36	16.83			26.06	18.53			28.12	20.59			30.18	22.65			32.77	25.24
Mean		10.54				15.4357	4.89571			24.8214	14.2814			29.1571	18.6171			32.8543	22.3143			36.4	25.86			39.1371	28.5971
STDEV		1.60548				1.80389	1.41831			2.65971	2.13201			2.6015	1.50156			3.08082	2.10713			3.2458	2.66998			3.93638	3.56772
SE		0.606814				0.681807	0.53607			1.00528	0.805822			0.983274	0.567537			1.16444	0.79642			1.2268	1.00916			1.48781	1.34847
	12-1 (18%+RC+HFHC)	12.12				22.41	10.29			31.3	19.18			33.9	21.78			43.5	31.38			48.1	35.98			48.8	36.68
	12-2 (18%+RC+HFHC)	10.2				19.74	9.54			24.7	14.5			29.83	19.63			37.3	27.1			41.52	31.32			43.9	33.7
	17-1 (18%+RC+HFHC)	11.7				22.6	10.9			25.62	13.92			35.3	23.6			41.5	29.8			45.52	33.82			47.51	35.81
	17-2 (18%+RC+HFHC)	11.77				23.28	11.51			25.16	13.39			30.76	18.99			33.9	22.13			38.16	26.39			43.8	32.03
	25-1 (18%+RC+HFHC)	13.16				29.88	16.72			32.76	19.6			42.18	29.02			49.06	35.9			55.9	42.74			57.7	44.54
	25-2 (18%+RC+HFHC)	8.9				24.66	15.76			30.52	21.62			39.48	30.58			46.4	37.5			49.98	41.08			48.78	39.88
Mean		11.3083				23.7617	12.4533			28.3433	17.035			35.2417	23.9333			41.9433	30.635			46.53	35.2217			48.415	37.1067
STDEV		1.51542				3.40068	3.02022			3.57241	3.5105			4.84312	4.85295			5.64596	5.67331			6.29828	6.10912			5.07927	4.52078
SE		0.618667				1.38832	1.233			1.45843	1.43315			1.97719	1.98121			2.30495	2.31612			2.57126	2.49404			2.07361	1.8456
	11-1 (4%+RC+HFHC)	10.96				14.63	3.67			23.73	12.77			25.18	14.22			29.2	18.24			33.02	22.06			36.6	25.64
	11-2 (4%+RC+HFHC)	10.28				15.64	5.36			26.72	16.44			31.46	21.18			38.6	28.32			43.98	33.7			47.1	36.82
	15-1 (4%+RC+HFHC)	11.3				16.16	4.86			23.6	12.3			31.46	20.16			37.5	26.2			44.48	33.18			44.07	32.77
	15-2 (4%+RC+HFHC)	10.63				14.9	4.27			22.62	11.99			29.48	18.85			35.3	24.67			42.72	32.09			45.06	34.43
	19-1 (4%+RC+HFHC)	12.95				15.48	2.53			27.58	14.63			36.4	23.45			44.1	31.15			48.04	35.09			50.82	37.87
	21-1 (4%+RC+HFHC)	10.5				15.6	5.1			22.1	11.6			25.7	15.2			30.78	20.28			35.02	24.52			38.52	28.02
	21-2 (4%+RC+HFHC)	5.3				9.36	4.06			18.3	13			22.5	17.2
	23-1 (4%+RC+HFHC)	5.55				13.12	7.57			22.08	16.53			25.16	19.61			31.58	26.03			37.72	32.17			38.14	32.59
	23-2 (4%+RC+HFHC)	13.29				18.88	5.59			26.88	13.59			34.8	21.51			42.86	29.57			51.2	37.91			49.11	35.82
Mean		10.0844				14.8633	4.77889			23.7344	13.65			29.1267	19.0422			36.24	25.5575			42.0225	31.34			43.6775	32.995
STDEV		2.84367				2.56717	1.41238			2.95377	1.8378			4.78366	3.02299			5.53861	4.43733			6.31762	5.34609			5.36737	4.26778
SE		0.947891				0.855723	0.470793			0.984591	0.612599			1.59455	1.00766			1.8462	1.47911			2.10587	1.78203			1.78912	1.42259
	Change in weight over time
		wk0	wk1	wk2	wk3	wk4	wk5	wk6	wk7	wk8	wk9	wk10	wk11	wk12	wk13	wk14	wk15	wk16	wk17	wk18	wk19	wk20	wk21	wk22	wk23	wk24
	14-1 (18%+RC+RC)	0				9.61				14.27				21.92				23.22				24.52				24.42
	18-1 (18%+RC+RC)	0				13.33				15.92				21.22				24				26.82				28.32
	26-1 (18%+RC+RC)	0				14.16				18.66				21.08				26.34				31.78				33.6
	26-2 (18%+RC+RC)	0				12.32				16.54				17.56				22.18				26.68				28.5
	A (18%+RC+RC)	0
	G (18%+RC+RC)	0
	H (18%+RC+RC)	0
Mean		0				12.355				16.3475				20.445				23.935				27.45				28.71
STDEV		0				1.97863				1.81507				1.95812				1.76819				3.07265				3.76441
SE		0				0.989314				0.907537				0.97906				0.884096				1.53633				1.88221
		0
	13-1 (4%+RC+RC)	0				2.87				14.77				20.82				25.54				28.42				32.92
	16-1 (4%+RC+RC)	0				4.53				12.78				17.56				20.68				24.36				26.08
	20-1 (4%+RC+RC)	0				3.51				14.35				19.29				25.05				26.57				29.67
	22-1 (4%+RC+RC)	0				5.3				11.64				16.72				20.82				27.08				30.04
	22-2 (4%+RC+RC)	0				4.88				12.48				17.38				22.12				29.26				32.38
	24-1 (4%+RC+RC)	0				6.53				17.12				20.02				21.4				22.68				23.85
	24-2 (4%+RC+RC)	0				6.65				16.83				18.53				20.59				22.65				25.24
Mean		0				4.89571				14.2814				18.6171				22.3143				25.86				28.5971
STDEV		0				1.41831				2.13201				1.50156				2.10713				2.66998				3.56772
SE		0				0.53607				0.805822				0.567537				0.79642				1.00916				1.34847
		0
	12-1 (18%+RC+HFHC)	0				10.29				19.18				21.78				31.38				35.98				36.68
	12-2 (18%+RC+HFHC)	0				9.54				14.5				19.63				27.1				31.32				33.7
	17-1 (18%+RC+HFHC)	0				10.9				13.92				23.6				29.8				33.82				35.81
	17-2 (18%+RC+HFHC)	0				11.51				13.39				18.99				22.13				26.39				32.03
	25-1 (18%+RC+HFHC)	0				16.72				19.6				29.02				35.9				42.74				44.54
	25-2 (18%+RC+HFHC)	0				15.76				21.62				30.58				37.5				41.08				39.88
Mean		0				12.4533				17.035				23.9333				30.635				35.2217				37.1067
STDEV		0				3.02022				3.5105				4.85295				5.67331				6.10912				4.52078
SE		0				1.233				1.43315				1.98121				2.31612				2.49404				1.8456
		0
	11-1 (4%+RC+HFHC)	0				3.67				12.77				14.22				18.24				22.06				25.64
	11-2 (4%+RC+HFHC)	0				5.36				16.44				21.18				28.32				33.7				36.82
	15-1 (4%+RC+HFHC)	0				4.86				12.3				20.16				26.2				33.18				32.77
	15-2 (4%+RC+HFHC)	0				4.27				11.99				18.85				24.67				32.09				34.43
	19-1 (4%+RC+HFHC)	0				2.53				14.63				23.45				31.15				35.09				37.87
	21-1 (4%+RC+HFHC)	0				5.1				11.6				15.2				20.28				24.52				28.02
	21-2 (4%+RC+HFHC)	0				4.06				13				17.2
	23-1 (4%+RC+HFHC)	0				7.57				16.53				19.61				26.03				32.17				32.59
	23-2 (4%+RC+HFHC)	0				5.59				13.59				21.51				29.57				37.91				35.82
Mean		0				4.77889				13.65				19.0422				25.5575				31.34				32.995
STDEV		0				1.41238				1.8378				3.02299				4.43733				5.34609				4.26778
SE		0				0.470793				0.612599				1.00766				1.47911				1.78203				1.42259
						0
						1
						0
						1
						0.5

## Sheet: Weight gain
					End Recovery
			Beginning		Beginning
		Weaning	Recovery		Double burden								Necropsy
		Beginning	After 4 wk of LP/HP	Change in BW	After 4 wk of RC	Change in BW							After 16 wk of RC/HFHC	Change in BW
		3 wk	7 wk	7 wk		11 wk		15 wk		19 wk		23 wk		27 wk
	14-1 (18%+RC+RC)	12.98	22.59	9.61	26.52	13.54							36.96	23.98
	18-1 (18%+RC+RC)	10.9	24.23	13.33	26.82	15.92							36.85	25.95
	26-1 (18%+RC+RC)	12.5	26.66	14.16	31.16	18.66							44.35	31.85
	26-2 (18%+RC+RC)	12.6	24.92	12.32	29.14	16.54							39.07	26.47
	A (18%+RC+RC)												35.32
	G (18%+RC+RC)												43.82
	H (18%+RC+RC)												36.1
Mean		12.245	24.6	12.355	28.41	16.165							38.9243	27.0625
STDEV		0.920199	1.68553	1.97863	2.17529	2.10684							3.70936	3.36703
SE		0.4601	0.842763	0.989314	1.08764	1.05342							1.85468	1.68352
	13-1 (4%+RC+RC)	11.08	13.95	2.87	25.1	14.02							44	32.92
	16-1 (4%+RC+RC)	10.52	15.05	4.53	23.3	12.78							36.6	26.08
	20-1 (4%+RC+RC)	11.45	21.1	9.65	25.8	14.35							39.63	28.18
	22-1 (4%+RC+RC)	10.5	16.68	6.18	22.1	11.6							34.4	23.9
	22-2 (4%+RC+RC)	5.3	10.76	5.46	18.3	13
	24-1 (4%+RC+RC)	12.72	19.25	6.53	29.84	17.12							36.57	23.85
	24-2 (4%+RC+RC)	7.53	14.18	6.65	24.36	16.83							32.77	25.24
Mean		9.87143	15.8529	5.98143	24.1143	14.2429							37.3283	26.695
STDEV		2.55809	3.4823	2.09385	3.53986	2.06969							4.00669	3.44549
SE		0.966866	1.31618	0.791401	1.33794	0.78227							1.51439	1.30227
	12-1 (18%+RC+HFHC)	12.12	22.41	10.29	31.3	19.18							48.2	36.08
	12-2 (18%+RC+HFHC)	10.2	19.74	9.54	24.7	14.5							44.36	34.16
	17-1 (18%+RC+HFHC)	11.7	22.6	10.9	25.62	13.92							47.51	35.81
	17-2 (18%+RC+HFHC)	11.77	23.28	11.51	23	11.23							43.8	32.03
	25-1 (18%+RC+HFHC)	13.16	29.88	16.72	32.76	19.6
	25-2 (18%+RC+HFHC)	8.9	24.66	15.76	30.52	21.62							48.78	39.88
Mean		11.3083	23.7617	12.4533	27.9833	16.675							46.53	35.592
STDEV		1.51542	3.40068	3.02022	4.03611	4.03119							2.28985	2.89012
SE		0.618667	1.38832	1.233	1.64773	1.64573							0.934826	1.17988
	11-1 (4%+RC+HFHC)	10.96	14.63	3.67	23.73	12.77							35.84	24.88
	11-2 (4%+RC+HFHC)	10.28	15.64	5.36	26.72	16.44							48.12	37.84
	15-1 (4%+RC+HFHC)	11.3	16.16	4.86	23.6	12.3							44.07	32.77
	15-2 (4%+RC+HFHC)	10.63	14.9	4.27	22.62	11.99							42.06	31.43
	19-1 (4%+RC+HFHC)	12.95	22.33	9.38	27.58	14.63							50	37.05
	21-1 (4%+RC+HFHC)	10.66	17.4	6.74	22.3	11.64							40.7	30.04
	21-2 (4%+RC+HFHC)	9.82	15.84	6.02	22.3	12.48							42.2	32.38
	23-1 (4%+RC+HFHC)	5.55	13.12	7.57	22.08	16.53							37.14	31.59
	23-2 (4%+RC+HFHC)	13.29	18.88	5.59	26.88	13.59							49.11	35.82
Mean		10.6044	16.5444	5.94	24.2011	13.5967							43.2489	32.6444
STDEV		2.22474	2.7207	1.75727	2.22904	1.86341							5.06893	3.97223
SE		0.741581	0.9069	0.585757	0.743013	0.621137							1.68964	1.32408
	30-1 (18%- 4 WEEKS)	10.98	20.5	9.52
	30-2 (18%- 4 WEEKS)	14.7	22.4	7.7
	32-1 (18%- 4 WEEKS)	7.8	18.46	10.66
Mean		11.16	20.4533	9.29333
STDEV		3.45352	1.97041	1.49296
SE		1.99389	1.13762	0.861962
	29-1 (4%- 4 WEEKS)	15.5	16.1	0.6
	29-2 (4%- 4 WEEKS)	16.84	16.64	-0.2
	31-1 (4%- 4 WEEKS)	10.42	15.66	5.24
	31-2 (4%- 4 WEEKS)	9.38	13.66	4.28
Mean		13.035	15.515	2.48
STDEV		3.68563	1.29999	2.68169
SE		1.84281	0.649994	1.34085
	28-1 (18%+RC - 4 WEEKS)	8.92	18.44	9.52	24.4	5.96
	28-2 (18%+RC - 4 WEEKS)	13.4	19.12	5.72	26.16	7.04
	28-3 (18%+RC - 4 WEEKS)	13.26	21.26	8	26.7	5.44
Mean		11.86	19.6067	7.74667	25.7533	6.14667
STDEV		2.54708	1.47164	1.91262	1.20272	0.81617
SE		1.47056	0.849654	1.10425	0.69439	0.471216
						0
	27-1 (4%+RC - 4 WEEKS)	10.8	17.1	6.3	24.9	7.8
	27-2 (4%+RC - 4 WEEKS)	11.92	16.92	5	28.1	11.18
	27-3 (4%+RC - 4 WEEKS)	11.04	15.92	4.88	24.54	8.62
Mean		11.2533	16.6467	5.39333	25.8467	9.2
STDEV		0.589689	0.635715	0.787485	1.95973	1.76307
SE		0.340457	0.36703	0.454655	1.13145	1.01791
		wk0	wk1	wk2	wk3	wk4	wk5	wk6	wk7	wk8	wk9	wk10	wk11	wk12	wk13	wk14	wk15	wk16	wk17	wk18	wk19	wk20	wk21	wk22	wk23	wk24
Mean	18%+RC+RC	0				12.355				16.165																27.0625
STDEV		0				1.97863				2.10684																3.36703
SE		0				0.989314				1.05342																1.68352
Mean	18%+RC+HFHC	0				12.4533				16.675																35.592
STDEV		0				3.02022				4.03119																2.89012
SE		0				1.233				1.64573																1.17988
Mean	4%+RC+RC	0				5.98143				14.2429																26.695
STDEV		0				2.09385				2.06969																3.44549
SE		0				0.791401				0.78227																1.30227
Mean	4%+RC+HFHC	0				5.94				13.5967																32.6444
STDEV		0				1.75727				1.86341																3.97223
SE		0				0.585757				0.621137																1.32408
		3 wk	4 wk	5 wk	6 wk	7 wk	8 wk	9 wk	10 wk	11 wk	12 wk	13 wk	14 wk	15 wk	16 wk	17 wk	18 wk	19 wk	20 wk	21 wk	22 wk	23 wk	24 wk	25 wk	26 wk
Mean	18%+RC+RC	12.245				24.6				28.41															38.9243
STDEV		0.920199				1.68553				2.17529															3.70936
SE		0.4601				0.842763				1.08764															1.85468
Mean	4%+RC+RC	9.87143				15.8529				24.1143															37.3283
STDEV		2.55809				3.4823				3.53986															4.00669
SE		0.966866				1.31618				1.33794															1.51439
Mean	18%+RC+HFHC	11.3083				23.7617				27.9833															46.53
STDEV		1.51542				3.40068				4.03611															2.28985
SE		0.618667				1.38832				1.64773															0.934826
Mean	4%+RC+HFHC	10.6044				16.5444				24.2011															43.2489
STDEV		2.22474				2.7207				2.22904															5.06893
SE		0.741581				0.9069				0.743013															1.68964
				Body weight change over first 4 weeks of NPD/LPD diet		Body weight change after the recovery feeding of 4 weeks								Body weight change after the HFHC feeding of 16 weeks
Mean	18%+RC+RC		18% (1)	12.355	18%+RC (2)	16.165							18%+RC+RC (3)	27.0625
STDEV				1.97863		2.10684								3.36703
SE				0.989314		1.05342								1.68352
Mean	18%+RC+HFHC			12.4533		16.675							18%+RC+HFHC (3)	35.592
STDEV				3.02022		4.03119								2.89012
SE				1.233		1.64573								1.17988
Mean	4%+RC+RC		4% (1)	5.98143	4%+RC (2)	14.2429							4%+RC+RC (4)	26.695
STDEV				2.09385		2.06969								3.44549
SE				0.791401		0.78227								1.30227
Mean	4%+RC+HFHC			5.94		13.5967							4%+RC+HFHC (4)	32.6444
STDEV				1.75727		1.86341								3.97223
SE				0.585757		0.621137								1.32408
	Graph with STDEV used in the new figure 1C

## Sheet: Food Intake Change
			diet consumption	per mouse
				LPD (4 week)						NPD (4 week)
24 (21-1)	LPD	wk 1	48.8	12.2					43.34	14.4467
24 (21-2)		wk 2	56.93	14.2325					51.24	17.08
24 (22-1)		wk 3							53.16	17.72
24 (22-2)		wk 4	63.48	15.87					41.86	13.9533
			18.34						27.84	13.92
			33.84	16.92					45.4
			28.64	14.32					33.18	16.59
				13.38						17.19
				14.4871						15.8429
				1.69592						1.66554
				LPD + Recovery (4 week)						NPD + Recovery (4 week)
	Recovery		112.3	28.075			Recovery		64.2	21.4
			109.33	27.3325					71.16	23.72
			115.67	28.9175					79.96
				26.9					87.72
				29.32						22.58
										21.85
										23.29
				28.109						22.568
				1.02298						0.965438
	Chow		47.8	23.9			Chow		34	34
			39.48	19.74					23.38	23.38
			44.8	22.4						26.3
			56	28						25.96
				24						24.82
				23.02						31.48
										28.12
										28.86
										26.96
				23.51						27.7644
				2.69211						3.31578
	HFHC		24.7	12.35			HFHC		32.42	16.21
			25.14	12.57					23.9	11.95
			23.9	11.95					30.52	15.26
			28	14					31.18	15.59
									27.44	13.72
									28.22	14.11
									31.34	15.67
									32.02	16.01
									29.1	14.55
				12.7175						14.7856
				0.892688						1.45445
