# Supplementary material for: Long-term metabolic effects of malnutrition: Liver steatosis and insulin resistance following early-life protein restriction
Source: PLoS One. 2018 Jul 2;13(7):e0199916. doi: 10.1371/journal.pone.0199916 (PMC6028108; doi:10.1371/journal.pone.0199916)
Supplement: S2 Data — (XLSX) [file pone.0199916.s002.xlsx]

## Sheet: Sheet1
Mouse ID	Treatment	Liver Weight at Necropsy (g)	Pancreas Weight at Necropsy (g)	Body Length with Tail (cm)	Body Length Without Tail (cm)	Tail Only (cm)
2-1	LP (4%-4wk) + RC (4wk) + HFHC (4wk)	1.62	0.21	N/A	N/A	N/A
2-2	LP (4%-4wk) + RC (4wk) + HFHC (4wk)	1.27	0.16	N/A	N/A	N/A
2-3	LP (4%-4wk) + RC (4wk) + RC (4wk)	1.39	0.1	N/A	N/A	N/A
2-4	18% Protein (4wk) + RC (4wk) + HFHC (4wk)	1.25	0.12	N/A	N/A	N/A
2-5	18% Protein (4wk) + RC (4wk) + HFHC (4wk)	1.32	0.11	N/A	N/A	N/A
2-6	18% Protein (4wk) + RC (4wk) + RC (4wk)	0.84	0.17	N/A	N/A	N/A
7-1	4% LP (4wk) + RC (4wk) + HFHC (10wk)	1.3385	0.1741	N/A	N/A	N/A
7-2	4% LP (4wk) + RC (4wk) + HFHC (10wk)	1.056	0.2237	N/A	N/A	N/A
8A-1	4% LP (4wk) + RC (4wk) + HFHC (10wk)	0.7167	0.3742	N/A	N/A	N/A
8A-2	4% LP (4wk) + RC (4wk) + HFHC (10wk)	0.8938	0.2316	N/A	N/A	N/A
8B-1	4% LP (4wk) + RC (4wk) + RC (10wk)	0.8581	0.2547	N/A	N/A	N/A
8B-2	4% LP (4wk) + RC (4wk) + RC (10wk)	0.919	0.2489	N/A	N/A	N/A
9-1	18% Protein (4wk) + RC (4wk) + HFHC (10wk)	0.9963	0.2902	N/A	N/A	N/A
10-1	18% Protein (4wk) +RC (4wk) + RC (10wk)	0.8455	0.2739	N/A	N/A	N/A
10-2	18% Protein (4wk) + RC (4wk) + RC (10wk)	0.8102	0.2607	N/A	N/A	N/A
11-1	4% Protein (4wk) + RC (4wk) + HFHC (16wk)	1.045	0.244	17.2	9.8	8.2
11-2	4% Protein (4wk) + RC (4wk) + HFHC (16wk)	2.013	0.243	18	10	8.2
12-1	18% Protein (4wk) + RC (4wk) + HFHC (16wk)	1.9148	0.3097	19	10.3	8.5
12-2	18% Protein (4wk) + RC (4wk) + HFHC (16wk)	1.293	0.197	18	10	8.2
13-1	4% Protein (4wk) + RC (4wk) + RC (10wk)	1.199	0.4621	18	10	8
14-1	18% Protein (4wk) + RC (4wk) + RC (16wk)	1.118	0.3201	18.1	9.8	8.5
15-1	4% Protein (4wk) + RC (4wk) + HFHC (16wk)	1.5535	0.2942	17.6	10.2	7.6
16-1	4% Protein (4wk) + RC (4wk) + RC (10wk)	1.0444	0.3841	17.5	9.8	7.9
17-1	18% Protein (4wk) + RC (4wk) + HFHC (16wk)	2.4173	0.3264	17.7	10.3	7.7
18-1	18% Protein (4wk) + RC (4wk) + RC (16wk)	1.0742	0.3913	18.3	10.2	8.4

## Sheet: Sheet2
Mouse ID	Treatment	Body weight at Necropsy (g)	Liver Weight at Necropsy (g)	Pancreas Weight at Necropsy (g)	Body Length with Tail (cm)	Body Length Without Tail (cm)	Tail Only (cm)
2-1	LP (4%-4wk) + RC (4wk) + HFHC (4wk)	38.39	1.62	0.21	N/A	N/A	N/A
2-2	LP (4%-4wk) + RC (4wk) + HFHC (4wk)	37.32	1.27	0.16	N/A	N/A	N/A
		37.855	1.445	0.185	N/A	N/A	N/A
7-1	4% LP (4wk) + RC (4wk) + HFHC (10wk)	37.49	1.3385	0.1741	N/A	N/A	N/A
7-2	4% LP (4wk) + RC (4wk) + HFHC (10wk)	30.18	1.056	0.2237	N/A	N/A	N/A
		33.835	1.19725	0.1989	N/A	N/A	N/A
Mouse ID	Treatment	Body weight at Necropsy (g)	Liver Weight at Necropsy (g)	Pancreas Weight at Necropsy (g)	Body Length with Tail (cm)	Body Length Without Tail (cm)	Tail Only (cm)
2-3	LP (4%-4wk) + RC (4wk) + RC (4wk)	32.78	1.39	0.1	N/A	N/A	N/A
		32.78	1.39	0.1	N/A	N/A	N/A
Mouse ID	Treatment	Body weight at Necropsy (g)	Liver Weight at Necropsy (g)	Pancreas Weight at Necropsy (g)	Body Length with Tail (cm)	Body Length Without Tail (cm)	Tail Only (cm)
2-4	18% Protein (4wk) + RC (4wk) + HFHC (4wk)	35.61	1.25	0.12	N/A	N/A	N/A
2-5	18% Protein (4wk) + RC (4wk) + HFHC (4wk)	37.3	1.32	0.11	N/A	N/A	N/A
		36.455	1.285	0.115	N/A	N/A	N/A
1-6	18% Protein (4wk) + RC (4wk) + RC (4wk)	27.8
		27.8
9-1	18% Protein (4wk) + RC (4wk) + HFHC (10wk)	33.46	0.9963	0.2902	N/A	N/A	N/A
		33.46	0.9963	0.2902	N/A	N/A	N/A
Mouse ID	Treatment (Double Burden Mice)	Body weight at Necropsy (g)	Liver Weight at Necropsy (g)	Pancreas Weight at Necropsy (g)	Body Length with Tail (cm)	Body Length Without Tail (cm)	Tail Only (cm)
11-1	4% Protein (4wk) + RC (4wk) + HFHC (16wk)	34.44	1.045	0.244	17.2	9.8	8.2
11-2	4% Protein (4wk) + RC (4wk) + HFHC (16wk)	46.73	2.013	0.243	18	10	8.2
15-1	4% Protein (4wk) + RC (4wk) + HFHC (16wk)	44.07	1.5535	0.2942	17.6	10.2	7.6
15-2	4% Protein (4wk) + RC (4wk) + HFHC (16wk)	42.6	1.5087	0.255	17.8	10.2	7.9
19-1	4% Protein (4wk) + RC (4wk) + HFHC (16wk)	50	2.3935	0.3657	17.6	10.2	7.6
21-1	4% Protein (4wk) + RC (4wk) + HFHC (16wk)	41.5	1.499	0.2659	17.6	9.7	8
21-2	4% Protein (4wk) + RC (4wk) + HFHC (16wk)	42.5	1.4003	0.2344	18	9.8	8.2
23-1	4% Protein (4wk) + RC (4wk) + HFHC (16wk)	37.14	1.2356	0.2785	17.4	9.7	7.8
23-2	4% Protein (4wk) + RC (4wk) + HFHC (16wk)	49.11	2.1073	0.312	18.4	10.6	7.8
		43.1211	1.63954	0.276967	17.7333	10.0222	7.92222
				0.0419192	0.360555
Mouse ID	Treatment (Control for Double Burden Mice)	Body weight at Necropsy (g)	Liver Weight at Necropsy (g)	Pancreas Weight at Necropsy (g)	Body Length with Tail (cm)	Body Length Without Tail (cm)	Tail Only (cm)
13-1	4% Protein (4wk) + RC (4wk) + RC (16wk)	39.77	1.199	0.4621	18	10	8
16-1	4% Protein (4wk) + RC (4wk) + RC (16wk)	36.6	1.0444	0.3841	17.5	9.8	7.9
20-1	4% Protein (4wk) + RC (4wk) + RC (16wk)	39.63	1.3195	0.3181	17.7	9.8	7.8
22-1	4% Protein (4wk) + RC (4wk) + RC (16wk)	36.06	1.3965	0.2824	17.5	9.3	8
24-1	4% Protein (4wk) + RC (4wk) + RC (16wk)	36.57	1.3324	0.4382	18.8	10.5	8.6
24-2	4% Protein (4wk) + RC (4wk) + RC (16wk)	32.77	1.511	0.3387	17.9	9.7	8.2
		36.9	1.30047	0.3706	17.9	9.85	8.08333
				0.0702529	0.485798
Mouse ID	Treatment (Control Mice with only HFHC)	Body weight at Necropsy (g)	Liver Weight at Necropsy (g)	Pancreas Weight at Necropsy (g)	Body Length with Tail (cm)	Body Length Without Tail (cm)	Tail Only (cm)
12-1	18% Protein (4wk) + RC (4wk) + HFHC (16wk)	46.75	1.9148	0.3097	19	10.3	8.5
12-2	18% Protein (4wk) + RC (4wk) + HFHC (16wk)	42.4	1.293	0.197	18	10	8.2
17-1	18% Protein (4wk) + RC (4wk) + HFHC (16wk)	47.51	2.4173	0.3264	17.7	10.3	7.7
17-2	18% Protein (4wk) + RC (4wk) + HFHC (16wk)	43.8	2.0275	0.3064	17.9	10.2	8.1
25-2	18% Protein (4wk) + RC (4wk) + HFHC (16wk)	48.78	2.1313	0.3588	18.8	10.4	8.5
		45.848	1.95678	0.29966	18.28	10.24	8.2
				0.0610284	0.580517
Mouse ID	Treatment (Control Mice with Regular Diet)	Body weight at Necropsy (g)	Liver Weight at Necropsy (g)	Pancreas Weight at Necropsy (g)	Body Length with Tail (cm)	Body Length Without Tail (cm)	Tail Only (cm)
14-1	18% Protein (4wk) + RC (4wk) + RC (16wk)	35.5	1.118	0.3201	18.1	9.8	8.5
18-1	18% Protein (4wk) + RC (4wk) + RC (16wk)	36.85	1.0742	0.3913	18.3	10.2	8.4
26-1	18% Protein (4wk) + RC (4wk) + RC (16wk)	44.35	1.7064	0.329	18.6	10.4	8.3
26-2	18% Protein (4wk) + RC (4wk) + RC (16wk)	39.07	1.2467	0.3157	18.6	10	8.6
A	18% Protein (4wk) + RC (4wk) + RC (16wk)	35.6	1.3089	0.3161	18.6	10.2	8.6
G	18% Protein (4wk) + RC (4wk) + RC (16wk)	42.74	1.5761	0.4263	18.1	10.2	8.1
H	18% Protein (4wk) + RC (4wk) + RC (16wk)	35.15	1.2101	0.3373	18.5	9.8	8.7
		38.4657	1.32006	0.347971	18.4	10.0857	8.45714
				0.0434369	0.23094
Mouse ID	Treatment	Body weight at Necropsy (g)	Liver Weight at Necropsy (g)	Pancreas Weight at Necropsy (g)	Body Length with Tail (cm)	Body Length Without Tail (cm)	Tail Only (cm)
27-1	LP (4%-4wk) + RC (4wk)	25.02	1.1169	0.2392	17	9.2	8
27-2	LP (4%-4wk) + RC (4wk)	27.61	1.2209	0.2488	17.6	9.5	8
27-3	LP (4%-4wk) + RC (4wk)	24.79	0.9989	0.2477	17.5	9.5	8
		25.8067	1.11223	0.245233	17.3667	9.4	8
				0.00525389	0.321455
Mouse ID	Treatment	Body weight at Necropsy (g)	Liver Weight at Necropsy (g)	Pancreas Weight at Necropsy (g)	Body Length with Tail (cm)	Body Length Without Tail (cm)	Tail Only (cm)
28-1	18% Protein (4wk) + RC (4wk)	24.4	1.0932	0.3074	17.1	9.2	7.9
28-2	18% Protein (4wk) + RC (4wk)	26.16	1.253	0.2777	17.5	9.3	8.1
28-3	18% Protein (4wk) + RC (4wk)	26.7	1.2137	0.2773	17.9	9.5	8.2
		25.7533	1.18663	0.287467	17.5	9.33333	8.06667
				0.0172639	0.4
Mouse ID	Treatment	Body weight at Necropsy (g)	Liver Weight at Necropsy (g)	Pancreas Weight at Necropsy (g)	Body Length with Tail (cm)	Body Length Without Tail (cm)	Tail Only (cm)
29-1	4% Protein (4wk)	15.22	0.3347	0.1201	15	8	7
29-2	4% Protein (4wk)	15.82	0.5021	0.1103	15.5	8.4	6.7
31-1	4% Protein (4wk)	16.2	0.6475	0.1202	15	8	6.9
31-2	4% Protein (4wk)	14.24	0.5166	0.1123	14.3	8	6.5
		15.37	0.500225	0.115725	14.95	8.1	6.775
				0.00517454	0.493288
Mouse ID	Treatment	Body weight at Necropsy (g)	Liver Weight at Necropsy (g)	Pancreas Weight at Necropsy (g)	Body Length with Tail (cm)	Body Length Without Tail (cm)	Tail Only (cm)
30-1	18% Protein (4wk)	20.4	0.9002	0.186	16.5	8.6	7.9
30-2	18% Protein (4wk)	20.92	0.5294	0.2719	16.7	8.6	7.9
32-1	18% Protein (4wk)	19.14	0.6907	0.1601	16	8.7	7.5
		20.1533	0.706767	0.206	16.4	8.63333	7.76667
				0.0585219	0.360555
			Graph with STDEV used in the new figure 1D

## Sheet: Sheet2 (2)
Mouse ID	Treatment	Body weight at Necropsy (g)	Liver Weight at Necropsy (g)	Liver Weight at Necropsy - corrected to body weight	Pancreas Weight at Necropsy (g)	Pancreas Weight at Necropsy - corrected to body weight
2-1	LP (4%-4wk) + RC (4wk) + HFHC (4wk)	38.39	1.62	0.0421985	0.21	0.00547017
2-2	LP (4%-4wk) + RC (4wk) + HFHC (4wk)	37.32	1.27	0.03403	0.16	0.00428725
		37.855	1.445	0.0381142	0.185	0.00487871
7-1	4% LP (4wk) + RC (4wk) + HFHC (10wk)	37.49	1.3385	0.0357029	0.1741	0.00464391
7-2	4% LP (4wk) + RC (4wk) + HFHC (10wk)	30.18	1.056	0.0349901	0.2237	0.00741219
		33.835	1.19725	0.0353465	0.1989	0.00602805
Mouse ID	Treatment	Body weight at Necropsy (g)	Liver Weight at Necropsy (g)		Pancreas Weight at Necropsy (g)
2-3	LP (4%-4wk) + RC (4wk) + RC (4wk)	32.78	1.39	0.0424039	0.1	0.00305064
		32.78	1.39	0.0424039	0.1	0.00305064
Mouse ID	Treatment	Body weight at Necropsy (g)	Liver Weight at Necropsy (g)	Liver Weight at Necropsy - corrected to body weight	Pancreas Weight at Necropsy (g)	Pancreas Weight at Necropsy - corrected to body weight
2-4	18% Protein (4wk) + RC (4wk) + HFHC (4wk)	35.61	1.25	0.0351025	0.12	0.00336984
2-5	18% Protein (4wk) + RC (4wk) + HFHC (4wk)	37.3	1.32	0.0353887	0.11	0.00294906
		36.455	1.285	0.0352456	0.115	0.00315945
1-6	18% Protein (4wk) + RC (4wk) + RC (4wk)	27.8
		27.8
9-1	18% Protein (4wk) + RC (4wk) + HFHC (10wk)	33.46	0.9963	0.0297759	0.2902	0.00867304
		33.46	0.9963	0.0297759	0.2902	0.00867304
Mouse ID	Treatment (Double Burden Mice)	Body weight at Necropsy (g)	Liver Weight at Necropsy (g)	Liver Weight at Necropsy - corrected to body weight	Pancreas Weight at Necropsy (g)	Pancreas Weight at Necropsy - corrected to body weight
11-1	4% Protein (4wk) + RC (4wk) + HFHC (16wk)	34.44	1.045	3.03426	0.244	0.708479
11-2	4% Protein (4wk) + RC (4wk) + HFHC (16wk)	46.73	2.013	4.30773	0.243	0.520009
15-1	4% Protein (4wk) + RC (4wk) + HFHC (16wk)	44.07	1.5535	3.52507	0.2942	0.667574
15-2	4% Protein (4wk) + RC (4wk) + HFHC (16wk)	42.6	1.5087	3.54155	0.255	0.598592
19-1	4% Protein (4wk) + RC (4wk) + HFHC (16wk)	50	2.3935	4.787	0.3657	0.7314
21-1	4% Protein (4wk) + RC (4wk) + HFHC (16wk)	41.5	1.499	3.61205	0.2659	0.640723
21-2	4% Protein (4wk) + RC (4wk) + HFHC (16wk)	42.5	1.4003	3.29482	0.2344	0.551529
23-1	4% Protein (4wk) + RC (4wk) + HFHC (16wk)	37.14	1.2356	3.32687	0.2785	0.749865
23-2	4% Protein (4wk) + RC (4wk) + HFHC (16wk)	49.11	2.1073	4.29098	0.312	0.635308
		43.1211	1.63954	3.7467	0.276967	0.644831
			0.439443	0.579932	0.0419192	0.0787608
Mouse ID	Treatment (Control for Double Burden Mice)	Body weight at Necropsy (g)	Liver Weight at Necropsy (g)	Liver Weight at Necropsy - corrected to body weight	Pancreas Weight at Necropsy (g)	Pancreas Weight at Necropsy - corrected to body weight
13-1	4% Protein (4wk) + RC (4wk) + RC (16wk)	39.77	1.199	3.01484	0.4621	1.16193
16-1	4% Protein (4wk) + RC (4wk) + RC (16wk)	36.6	1.0444	2.85355	0.3841	1.04945
20-1	4% Protein (4wk) + RC (4wk) + RC (16wk)	39.63	1.3195	3.32955	0.3181	0.802675
22-1	4% Protein (4wk) + RC (4wk) + RC (16wk)	36.06	1.3965	3.87271	0.2824	0.783139
24-1	4% Protein (4wk) + RC (4wk) + RC (16wk)	36.57	1.3324	3.64342	0.4382	1.19825
24-2	4% Protein (4wk) + RC (4wk) + RC (16wk)	32.77	1.511	4.61092	0.3387	1.03357
		36.9	1.30047	3.55417	0.3706	1.00484
			0.161737	0.641618	0.0702529	0.176024
Mouse ID	Treatment (Control Mice with only HFHC)	Body weight at Necropsy (g)	Liver Weight at Necropsy (g)	Liver Weight at Necropsy - corrected to body weight	Pancreas Weight at Necropsy (g)	Pancreas Weight at Necropsy - corrected to body weight
12-1	18% Protein (4wk) + RC (4wk) + HFHC (16wk)	46.75	1.9148	4.09583	0.3097	0.66246
12-2	18% Protein (4wk) + RC (4wk) + HFHC (16wk)	42.4	1.293	3.04953	0.197	0.464623
17-1	18% Protein (4wk) + RC (4wk) + HFHC (16wk)	47.51	2.4173	5.08798	0.3264	0.687013
17-2	18% Protein (4wk) + RC (4wk) + HFHC (16wk)	43.8	2.0275	4.629	0.3064	0.699543
25-2	18% Protein (4wk) + RC (4wk) + HFHC (16wk)	48.78	2.1313	4.36921	0.3588	0.735547
		45.848	1.95678	4.24631	0.29966	0.649837
			0.415302	0.76238	0.0610284	0.106844
Mouse ID	Treatment (Control Mice with Regular Diet)	Body weight at Necropsy (g)	Liver Weight at Necropsy (g)	Liver Weight at Necropsy - corrected to body weight	Pancreas Weight at Necropsy (g)
14-1	18% Protein (4wk) + RC (4wk) + RC (16wk)	35.5	1.118	3.1493	0.3201	0.90169
18-1	18% Protein (4wk) + RC (4wk) + RC (16wk)	36.85	1.0742	2.91506	0.3913	1.06187
26-1	18% Protein (4wk) + RC (4wk) + RC (16wk)	44.35	1.7064	3.84758	0.329	0.741826
26-2	18% Protein (4wk) + RC (4wk) + RC (16wk)	39.07	1.2467	3.19094	0.3157	0.808037
A	18% Protein (4wk) + RC (4wk) + RC (16wk)	35.6	1.3089	3.67669	0.3161	0.887921
G	18% Protein (4wk) + RC (4wk) + RC (16wk)	42.74	1.5761	3.68765	0.4263	0.997426
H	18% Protein (4wk) + RC (4wk) + RC (16wk)	35.15	1.2101	3.44267	0.3373	0.959602
		38.4657	1.32006	3.4157	0.347971	0.908339
			0.235828	0.341916	0.0434369	0.109837
Mouse ID	Treatment	Body weight at Necropsy (g)	Liver Weight at Necropsy (g)	Liver Weight at Necropsy - corrected to body weight	Pancreas Weight at Necropsy (g)
27-1	LP (4%-4wk) + RC (4wk)	25.02	1.1169	4.46403	0.2392	0.956035
27-2	LP (4%-4wk) + RC (4wk)	27.61	1.2209	4.42195	0.2488	0.901123
27-3	LP (4%-4wk) + RC (4wk)	24.79	0.9989	4.02945	0.2477	0.999193
		25.8067	1.11223	4.30514	0.245233	0.952117
			0.111074	0.239683	0.00525389	0.0491525
Mouse ID	Treatment	Body weight at Necropsy (g)	Liver Weight at Necropsy (g)	Liver Weight at Necropsy - corrected to body weight	Pancreas Weight at Necropsy (g)
28-1	18% Protein (4wk) + RC (4wk)	24.4	1.0932	4.48033	0.3074	1.25984
28-2	18% Protein (4wk) + RC (4wk)	26.16	1.253	4.78976	0.2777	1.06154
28-3	18% Protein (4wk) + RC (4wk)	26.7	1.2137	4.54569	0.2773	1.03858
		25.7533	1.18663	4.60526	0.287467	1.11999
			0.0832674	0.163087	0.0172639	0.121657
Mouse ID	Treatment	Body weight at Necropsy (g)	Liver Weight at Necropsy (g)	Liver Weight at Necropsy - corrected to body weight	Pancreas Weight at Necropsy (g)
29-1	4% Protein (4wk)	15.22	0.3347	2.19908	0.1201	0.789093
29-2	4% Protein (4wk)	15.82	0.5021	3.17383	0.1103	0.697219
31-1	4% Protein (4wk)	16.2	0.6475	3.99691	0.1202	0.741975
31-2	4% Protein (4wk)	14.24	0.5166	3.62781	0.1123	0.788624
		15.37	0.500225	3.24941	0.115725	0.754228
			0.128271	0.776928	0.00517454	0.0439653
Mouse ID	Treatment	Body weight at Necropsy (g)	Liver Weight at Necropsy (g)	Liver Weight at Necropsy - corrected to body weight	Pancreas Weight at Necropsy (g)
30-1	18% Protein (4wk)	20.4	0.9002	4.41275	0.186	0.911765
30-2	18% Protein (4wk)	20.92	0.5294	2.53059	0.2719	1.29971
32-1	18% Protein (4wk)	19.14	0.6907	3.60867	0.1601	0.836468
		20.1533	0.706767	3.51734	0.206	1.01598
			0.185921	0.944395	0.0585219	0.248586
	Figure 3A with STDEV Pancreas weight
	Figure 3B with STDEV Pan / b. Wt. Ratio
	Figure 5A with STDEV Liver weight
	Figure 5B with STDEV Liver / b. Wt. Ratio
