# Supplementary material for: Long-term metabolic effects of malnutrition: Liver steatosis and insulin resistance following early-life protein restriction
Source: PLoS One. 2018 Jul 2;13(7):e0199916. doi: 10.1371/journal.pone.0199916 (PMC6028108; doi:10.1371/journal.pone.0199916)
Supplement: S3 Data — (XLSX) [file pone.0199916.s003.xlsx]

## Sheet: 4 wk Protein
		VO2	VCO2	RER	HEAT				VO2	VCO2	RER	HEAT
19-1 (15-1) (4%-4wk) 16.16 g	LIGHT	6035.02	5868.64	0.971809	0.457447		30-1 (18%-4wk) 20.5 g	LIGHT	3334.34	2803.79	0.834511	0.329787
19-1 (15-1) (4%-4wk) 16.16 g	LIGHT	5702.98	5371.36	0.935766	0.429787		30-1 (18%-4wk) 20.5 g	LIGHT	3278.89	2735.21	0.829319	0.325532
29-1 (4%-4wk) 16.1 g	LIGHT	4505.26	4371.13	0.963043	0.338298		21-1 (18-1) (18%-4wk) 24.23 g	LIGHT	3862.7	3690.47	0.95217	0.43617
29-1 (4%-4wk) 16.1 g	LIGHT	4875.09	4600.51	0.937851	0.353191		21-1 (18-1) (18%-4wk) 24.23 g	LIGHT	4513.11	4166.55	0.921809	0.508511
24-1 (21-1) (4%-4wk) 17.4 g	LIGHT	6448.96	6360.2	0.984304	0.423913		32-1 (18%-4wk) 18.46 g	LIGHT	4042.85	3835.67	0.944065	0.341304
24-1 (21-1) (4%-4wk) 17.4 g	LIGHT	6208.59	5997.83	0.9605	0.402174		32-1 (18%-4wk) 18.46 g	LIGHT	4134.5	3868.52	0.932717	0.347826
31-1 (4%-4wk) 15.66 g	LIGHT	5458	5743.46	1.05124	0.4		21-2 (17-1) (18%-4wk) 22.6 g	LIGHT	2937.62	2859.34	0.972468	0.317021
31-1 (4%-4wk) 15.66 g	LIGHT	5172.78	5080.2	0.978522	0.371739		21-2 (17-1) (18%-4wk) 22.6 g	LIGHT	3360.32	3259.62	0.968277	0.344681
19-2 (15-2) (4%-4wk) 14.9 g	LIGHT	5534.19	5691.83	1.0274	0.355319		30-2 (18%-4wk) 22.4 g	LIGHT	4548.74	4464.74	0.971106	0.478723
19-2 (15-2) (4%-4wk) 14.9 g	LIGHT	5790.68	5753	0.988255	0.368085		30-2 (18%-4wk) 22.4 g	LIGHT	4015.26	3646.85	0.905851	0.421277
24-2 (21-2) (4%-4wk) 15.84 g	LIGHT	6958.22	6832.09	0.981109	0.406522		21-3 (17-2) (18%-4wk) 23.28 g	LIGHT	3129.02	2957.15	0.943532	0.33617
24-2 (21-2) (4%-4wk) 15.84 g	LIGHT	6211.17	5443.52	0.86863	0.358696		21-3 (17-2) (18%-4wk) 23.28 g	LIGHT	3394.7	3236.72	0.953404	0.36383
31-2 (4%-4wk) 13.66 g	LIGHT	5320.3	5596.17	1.04904	0.33913				3712.67	3460.39	0.927436	0.379236
31-2 (4%-4wk) 13.66 g	LIGHT	5276.22	5247.04	0.989848	0.332609				542.607	569.239	0.0488152	0.0650385
29-2 (4%-4wk) 16.64 g	LIGHT	4911.83	5174.21	1.05217	0.370213				163.602	171.632	0.0147183	0.0196098
29-2 (4%-4wk) 16.64 g	LIGHT	5022.3	5260.17	1.04609	0.374468
24-3 (22-1) (4%-4wk) 16.68 g	LIGHT	6429.54	6293.26	0.978174	0.417391
24-3 (22-1) (4%-4wk) 16.68 g	LIGHT	6249.78	5775.5	0.921304	0.402174
24-2 (22-2) (4%-4wk) 10.76 g died	LIGHT	7244.63	7059.78	0.974609	0.293478
24-2 (22-2) (4%-4wk) 10.76 g died	LIGHT	7899.63	7872.96	0.996065	0.3
19-3 (16-1) (4%-4wk) 15.05 g	LIGHT	4876.98	4781.13	0.975574	0.331915
19-3 (16-1) (4%-4wk) 15.05 g	LIGHT	5543.04	5028.7	0.905021	0.368085
		5803.42	5691.03	0.978924	0.372483
		850.381	824.608	0.0478464	0.0418392
		181.302	175.807	0.0102009	0.00892014
		VO2	VCO2	RER	HEAT				VO2	VCO2	RER	HEAT
19-1 (15-1) (4%-4wk) 16.16 g	DARK	6232.91	6013.45	0.964091	0.469697		30-1 (18%-4wk) 20.5 g	DARK	4352.21	4308.15	0.99	0.451515
29-1 (4%-4wk) 16.1 g	DARK	5953.24	6391.06	1.07236	0.457576		21-1 (18-1) (18%-4wk) 24.23 g	DARK	4967.73	4838.3	0.973212	0.563636
24-1 (21-1) (4%-4wk) 17.4 g	DARK	7586.53	7843.82	1.03415	0.491176		32-1 (18%-4wk) 18.46 g	DARK	4681.74	4639.79	0.987971	0.385294
31-1 (4%-4wk) 15.66 g	DARK	6633.26	7211.65	1.08894	0.488235		21-2 (17-1) (18%-4wk) 22.6 g	DARK	3715.12	3640.03	0.979818	0.378788
19-2 (15-2) (4%-4wk) 14.9 g	DARK	7273.39	7658.61	1.05348	0.478788		30-2 (18%-4wk) 22.4 g	DARK	5218.42	5373.18	1.02667	0.545455
24-2 (21-2) (4%-4wk) 15.84 g	DARK	8488.76	8553.18	1.00206	0.5		16-1 (14-1) (18%-4wk + RC 4wk) 26.52 g	DARK	3827.3	3459.3	0.899545	0.454545
31-2 (4%-4wk) 13.66 g	DARK	7241.71	7991.03	1.10476	0.458824		21-3 (17-2) (18%-4wk) 23.28 g	DARK	4205.24	3823.15	0.909788	0.451515
29-2 (4%-4wk) 16.64 g	DARK	5481.82	6017.64	1.09918	0.412121				4423.97	4297.42	0.966714	0.461536
24-3 (22-1) (4%-4wk) 16.68 g	DARK	7921.09	8033.59	1.015	0.517647				563.433	698.413	0.045743	0.0711531
24-2 (22-2) (4%-4wk) 10.76 g died	DARK	7553.71	8105.56	1.07379	0.302941				212.958	263.975	0.0172892	0.0268933
15-1 (13-1) (4%-4wk + RC 4wk) 25.1 g	DARK	3257.42	2700.36	0.827	0.442424
19-3 (16-1) (4%-4wk) 15.05 g	DARK	6828.76	7112.76	1.03852	0.469697
		6704.38	6969.39	1.03111	0.457427
		1380.37	1586.11	0.0767213	0.0559464
		398.478	457.87	0.0221475	0.0161503
STDEV for Figure 2D
STDEV for Figure 2A

## Sheet: 4 wk protein + RC
		VO2	VCO2	RER	HEAT				VO2	VCO2	RER	HEAT
15-1 (13-1) (4%-4wk + RC 4wk) 25.1 g	LIGHT	2559.62	2160.49	0.842872	0.346809		16-1 (14-1) (18%-4wk + RC 4wk) 26.52 g	LIGHT	3040.19	2665.23	0.876489	0.359574
15-1 (13-1) (4%-4wk + RC 4wk) 25.1 g	LIGHT	2559.17	2127.19	0.829106	0.342553		16-1 (14-1) (18%-4wk + RC 4wk) 26.52 g	LIGHT	3187.77	2810.47	0.879426	0.376596
19-1 (15-1) (4%-4wk + RC 4wk) 23.6 g	LIGHT	3095.11	2717.81	0.874574	0.359574		21-1 (18-1) (18%-4wk + RC 4wk) 26.82 g	LIGHT	2990.49	2732.79	0.912702	0.410638
19-3 (16-1) (4%-4wk + RC 4wk) 23.3 g	LIGHT	3265.49	3070.26	0.939617	0.37234		21-2 (17-1) (18%-4wk + RC 4wk) 25.62 g	LIGHT	3483.79	3173.94	0.910298	0.404255
19-2 (15-2) (4%-4wk + RC 4wk) 22.62 g	LIGHT	3229.3	2855.72	0.881617	0.342553		21-3 (17-2) (18%-4wk + RC 4wk) 23.0 g	LIGHT	3804.53	3616.19	0.948957	0.414894
27-1 (27-1) (4%-4wk + RC 4wk) 24.9 g	LIGHT	3461.37	2974.72	0.856391	0.408696		13-1 (13-1) (18%-4wk + RC 4wk) 25.1 g	LIGHT	2315.17	2068.11	0.893766	0.444681
27-3 (27-3) (4%-4wk + RC 4wk) 24.54 g	LIGHT	3479.13	2993.91	0.85787	0.406522		14-1 (14-1) (18%-4wk + RC 4wk) 26.52 g	LIGHT	2323.85	2054.66	0.882021	0.43617
27-2 (27-2) (4%-4wk + RC 4wk) 28.1 g	LIGHT	3132.76	2646.26	0.841435	0.380435		13-1 (13-1) (18%-4wk + RC 4wk) 25.1 g	LIGHT	2085.81	1853.7	0.887872	0.408511
27-1 (27-1) (4%-4wk + RC 4wk) 24.9 g	LIGHT	3071.8	2661.96	0.861848	0.356522		14-1 (14-1) (18%-4wk + RC 4wk) 26.52 g	LIGHT	2255.19	1972.66	0.873234	0.412766
27-3 (27-3) (4%-4wk + RC 4wk) 24.54 g	LIGHT	2877.07	2474.13	0.858609	0.33913		28-1 (28-1) (18%-4wk + RC 4wk) 24.4 g	LIGHT	3760.11	3248.17	0.85783	0.444681
27-2 (27-2) (4%-4wk + RC 4wk) 28.1 g	LIGHT	3036.39	2570.43	0.841978	0.363043		28-2 (28-2) (18%-4wk + RC 4wk) 26.16 g	LIGHT	3319.72	2975.74	0.89166	0.438298
		3069.75	2659.35	0.862356	0.365289		28-3 (28-3) (18%-4wk + RC 4wk) 26.7 g	LIGHT	3206	2806.15	0.871364	0.421212
		307.979	315.699	0.0298289	0.0245715		28-1 (28-1) (18%-4wk + RC 4wk) 24.4 g	LIGHT	3841.43	3348.45	0.865723	0.453191
		92.8593	95.1868	0.00899376	0.00740859		28-2 (28-2) (18%-4wk + RC 4wk) 26.16 g	LIGHT	3206.04	2966.85	0.921574	0.419149
							28-3 (28-3) (18%-4wk + RC 4wk) 26.7 g	LIGHT	3337.42	3009.06	0.898152	0.448485
									3077.17	2753.48	0.891405	0.41954
									581.399	539.286	0.0240079	0.026468
									150.117	139.243	0.00619883	0.00683401
		VO2	VCO2	RER	HEAT				VO2	VCO2	RER	HEAT
15-1 (13-1) (4%-4wk + RC 4wk) 25.1 g	DARK	3257.42	2700.36	0.827	0.442424		16-1 (14-1) (18%-4wk + RC 4wk) 26.52 g	DARK	3827.3	3459.3	0.899545	0.454545
19-1 (15-1) (4%-4wk + RC 4wk) 23.6 g	DARK	3942.09	3580.67	0.904273	0.454545		21-1 (18-1) (18%-4wk + RC 4wk) 26.82 g	DARK	3515.45	3239.12	0.920424	0.472727
19-3 (16-1) (4%-4wk + RC 4wk) 23.3 g	DARK	3943.58	3685	0.932758	0.439394		21-2 (17-1) (18%-4wk + RC 4wk) 25.62 g	DARK	4071.82	3688.91	0.904333	0.469697
19-2 (15-2) (4%-4wk + RC 4wk) 22.62 g	DARK	4225.94	3888.94	0.916485	0.457576		21-3 (17-2) (18%-4wk + RC 4wk) 23.0 g	DARK	4435.15	4170.79	0.939364	0.484848
27-1 (27-1) (4%-4wk + RC 4wk) 24.9 g	DARK	4845.32	3951.82	0.815471	0.561765		13-1 (13-1) (18%-4wk + RC 4wk) 25.1 g	DARK	2476.58	2258.27	0.913091	0.490909
27-3 (27-3) (4%-4wk + RC 4wk) 24.54 g	DARK	4089.38	3651.76	0.893529	0.482353		14-1 (14-1) (18%-4wk + RC 4wk) 26.52 g	DARK	2618.39	2219.73	0.850273	0.481818
27-2 (27-2) (4%-4wk + RC 4wk) 28.1 g	DARK	3760.15	3305.79	0.8785	0.473529		13-1 (13-1) (18%-4wk + RC 4wk) 25.1 g	DARK	2656.45	2398.55	0.904879	0.518182
27-1 (27-1) (4%-4wk + RC 4wk) 24.9 g	DARK	4445.06	3908.53	0.878294	0.529412		14-1 (14-1) (18%-4wk + RC 4wk) 26.52 g	DARK	2614.09	2248.85	0.862636	0.472727
27-3 (27-3) (4%-4wk + RC 4wk) 24.54 g	DARK	4030.35	3522.97	0.872206	0.479412		13-1 (13-1) (18%-4wk + RC 4wk) 25.1 g	DARK	2494.7	2305.21	0.924121	0.490909
27-2 (27-2) (4%-4wk + RC 4wk) 28.1 g	DARK	3800.12	3363.82	0.882618	0.473529		14-1 (14-1) (18%-4wk + RC 4wk) 26.52 g	DARK	2454.33	2211.94	0.900667	0.454545
		4033.94	3555.97	0.880113	0.479394		28-1 (28-1) (18%-4wk + RC 4wk) 24.4 g	DARK	4467.55	4219.15	0.943667	0.521212
		423.809	372.821	0.0364118	0.0386214		28-2 (28-2) (18%-4wk + RC 4wk) 26.16 g	DARK	3772.82	3494.97	0.925394	0.487879
		134.02	117.896	0.0115144	0.0122132		28-3 (28-3) (18%-4wk + RC 4wk) 26.7 g	DARK	3998.85	3534.73	0.88603	0.521212
							28-1 (28-1) (18%-4wk + RC 4wk) 24.4 g	DARK	4320.82	4084.21	0.945091	0.521212
							28-2 (28-2) (18%-4wk + RC 4wk) 26.16 g	DARK	4005.27	3806.7	0.950545	0.530303
							28-3 (28-3) (18%-4wk + RC 4wk) 26.7 g	DARK	4212.91	3841.73	0.912061	0.566667
							28-1 (28-1) (18%-4wk + RC 4wk) 24.4 g	DARK	4218.82	3945.79	0.933879	0.50303
							28-2 (28-2) (18%-4wk + RC 4wk) 26.16 g	DARK	3801.48	3635.09	0.956515	0.50303
							28-3 (28-3) (18%-4wk + RC 4wk) 26.7 g	DARK	4155.15	3866.33	0.929879	0.548485
									3585.15	3296.28	0.915915	0.499681
									757.543	754.054	0.0284155	0.0305694
									173.792	172.992	0.00651896	0.00701311
STDEV for Figure 2E
STDEV for Figure 2B

## Sheet: 16 wk HFHC
		VO2	VCO2	RER	HEAT				VO2	VCO2	RER	HEAT
11-1 (4% + HFHC) 35.84 g	LIGHT	2687.43	2055.43	0.76217	0.47234		12-1 (18% + HFHC) 48.2 g	LIGHT	2200.21	1796.57	0.814383	0.514894
11-1 (4% + HFHC) 35.84 g	LIGHT	2489.91	1861.77	0.745852	0.432054		12-1 (18% + HFHC) 48.2 g	LIGHT	2007.88	1645.54	0.817702	0.479596
11-2 (4% + HFHC) 48.12 g	LIGHT	2259.89	1833.38	0.808936	0.506383		12-2 (18% + HFHC) 44.36 g	LIGHT	2519.45	2063.32	0.81783	0.534043
11-2 (4% + HFHC) 48.12 g	LIGHT	2174.15	1750.42	0.804012	0.474276		12-2 (18% + HFHC) 44.36 g	LIGHT	2452.27	1997.2	0.812298	0.521616
15-2 (4% + HFHC) 42.06 g	LIGHT	1970.19	1608.13	0.814851	0.431915		17-2 (18% +HFHC) 43.8 g	LIGHT	2284.79	1870.6	0.817532	0.442553
19-1 (4% + HFHC) 50.0 g	LIGHT	1952.23	1613.45	0.825298	0.487234		17-1 (18% + HFHC) 47.51 g	LIGHT	2236.53	1786.47	0.797255	0.529787
15-1 (4% + HFHC) 44.07 g	LIGHT	2062.85	1609.64	0.778532	0.453191		17-1 (18% + HFHC) 47.51 g	LIGHT	2091.83	1608.02	0.767021	0.489362
15-2 (4% + HFHC) 42.06 g	LIGHT	1896.04	1476.68	0.777319	0.412766		17-2 (18% +HFHC) 43.8 g	LIGHT	2220.91	1810.55	0.813255	0.442553
19-1 (4% + HFHC) 50.0 g	LIGHT	1942.51	1560.98	0.801915	0.478723		25-1 (18% + HFHC) ?g	LIGHT	1962.62	1579.66	0.802681	0.553191
15-1 (4% + HFHC) 44.07 g	LIGHT	2094.51	1668.89	0.79483	0.457447		25-2 (18% + HFHC) 48.78g	LIGHT	2172.06	1742.68	0.799809	0.523404
21-2 (4% + HFHC) 42.2 g	LIGHT	2347.96	1848.11	0.785478	0.478261		25-1 (18% + HFHC) ?g	LIGHT	2115.38	1691.43	0.797319	0.587234
21-1 (4% + HFHC) 40.7 g	LIGHT	2337.46	1872.48	0.799565	0.456522		25-2 (18% + HFHC) 48.78g	LIGHT	2239.62	1798.94	0.802	0.538298
21-2 (4% + HFHC) 42.2 g	LIGHT	2191.59	1737.74	0.791065	0.43913				2208.63	1782.58	0.804924	0.513044
21-1 (4% + HFHC) 40.7 g	LIGHT	2318.37	1875.63	0.808065	0.458696				161.871	145.917	0.0144444	0.0429342
23-1 (4% + HFHC) 37.14g	LIGHT	2463.43	1961.89	0.795064	0.46383				46.728	42.1226	0.00416975	0.012394
23-2 (4% + HFHC) 49.11g	LIGHT	1927.47	1501.4	0.776766	0.476596
23-1 (4% + HFHC) 37.14g	LIGHT	2638.66	2079.34	0.786277	0.504255
23-2 (4% + HFHC) 49.11g	LIGHT	2027.43	1574.62	0.773745	0.506383
		2210.11	1749.44	0.790541	0.466111
		248.242	183.863	0.0195728	0.0265285
		58.5112	43.3369	0.00461336	0.00625283
		VO2	VCO2	RER	HEAT				VO2	VCO2	RER	HEAT
11-1 (4% + HFHC) 35.84 g	DARK	2808.91	2149.94	0.762545	0.478788		12-1 (18% + HFHC) 48.2 g	DARK	2253.39	1800.15	0.795485	0.530303
11-2 (4% + HFHC) 48.12 g	DARK	2427.55	1940.64	0.797152	0.536364		12-2 (18% + HFHC) 44.36 g	DARK	2588.85	2084.27	0.803152	0.545455
11-1 (4% + HFHC) 35.84 g	DARK	3119.73	2365.61	0.755333	0.542424		12-1 (18% + HFHC) 48.2 g	DARK	2450.67	1955.48	0.797576	0.581818
11-2 (4% + HFHC) 48.12 g	DARK	2394.55	1955.73	0.816545	0.542424		12-2 (18% + HFHC) 44.36 g	DARK	2694.03	2191.79	0.812424	0.572727
15-2 (4% + HFHC) 42.06 g	DARK	2565.67	2071.3	0.806545	0.557576		17-2 (18% +HFHC) 43.8 g	DARK	3121.58	2492.03	0.797061	0.609091
19-1 (4% + HFHC) 50.0 g	DARK	2257.03	1828.64	0.807636	0.557576		17-1 (18% + HFHC) 47.51 g	DARK	2662.18	2045.24	0.767848	0.624242
15-1 (4% + HFHC) 44.07 g	DARK	2602.85	1989.79	0.762455	0.575758		17-1 (18% + HFHC) 47.51 g	DARK	2589.67	2020.94	0.778455	0.612121
19-1 (4% + HFHC) 50.0 g	DARK	2190.91	1777	0.809061	0.545455		17-2 (18% +HFHC) 43.8 g	DARK	2699.48	2197.06	0.811818	0.521212
15-1 (4% + HFHC) 44.07 g	DARK	2444.42	1904.52	0.775788	0.545455		17-2 (18% +HFHC) 43.8 g	DARK	2675.03	2198.48	0.820788	0.527273
15-2 (4% + HFHC) 42.06 g	DARK	2410.24	1891.58	0.781152	0.515152		17-1 (18% + HFHC) 47.51 g	DARK	2450.67	1963.67	0.800606	0.581818
15-2 (4% + HFHC) 42.06 g	DARK	2372.52	1914.64	0.80397	0.50303		25-1 (18% + HFHC) ?g	DARK	2319.61	1848.18	0.795182	0.642424
19-1 (4% + HFHC) 50.0 g	DARK	2223.48	1767.73	0.793152	0.542424		25-2 (18% + HFHC) 48.78g	DARK	2703.12	2127.45	0.785485	0.648485
15-1 (4% + HFHC) 44.07 g	DARK	2434.09	1920	0.785394	0.542424		25-1 (18% + HFHC) ?g	DARK	2255	1807.67	0.798636	0.630303
21-2 (4% + HFHC) 42.2 g	DARK	2646.35	2092.44	0.790265	0.532353		25-2 (18% + HFHC) 48.78g	DARK	2491.73	2009.94	0.804394	0.60303
21-1 (4% + HFHC) 40.7 g	DARK	2566	2049.85	0.798118	0.5				2568.21	2053.03	0.797779	0.587879
21-2 (4% + HFHC) 42.2 g	DARK	2678.21	2138.65	0.797235	0.552941				227.207	185.421	0.013743	0.0434768
21-1 (4% + HFHC) 40.7 g	DARK	2534.26	2071.91	0.815971	0.497059				60.7238	49.5559	0.00367298	0.0116197
21-2 (4% + HFHC) 42.2 g	DARK	2480.59	2017.59	0.811559	0.505882
21-1 (4% + HFHC) 40.7 g	DARK	2431.38	1988.65	0.817118	0.476471
23-1 (4% + HFHC) 37.14g	DARK	2806.33	2189.61	0.779364	0.527273
23-2 (4% + HFHC) 49.11g	DARK	2470.03	1886.61	0.761576	0.612121
23-1 (4% + HFHC) 37.14g	DARK	2857.48	2233.42	0.779424	0.527273
23-2 (4% + HFHC) 49.11g	DARK	2333.03	1800.39	0.768636	0.59697
		2524.16	1997.66	0.790261	0.535356
		220.98	152.748	0.0195465	0.0336213
		46.0774	31.8502	0.00407573	0.00701053
		VO2	VCO2	RER	HEAT				VO2	VCO2	RER	HEAT
16-1 (4% + RC+RC) 36.6 g	LIGHT	2150.13	1925.66	0.896255	0.408511		18-1 (18% + RC+RC) 36.85 g	LIGHT	2147.36	1924.74	0.895213	0.423404
20-1 (4% + RC+RC) 39.63 g	LIGHT	2019.89	1820.74	0.900702	0.419149		18-1 (18% + RC+RC) 36.85 g	LIGHT	2002.43	1758.4	0.877979	0.380851
16-1 (4% + RC+RC) 36.6 g	LIGHT	2001.79	1796.17	0.896957	0.374468		26-1 (18% + RC+RC) 44.35g	LIGHT	1996.79	1757.06	0.878149	0.440426
20-1 (4% + RC+RC) 39.63 g	LIGHT	2037.49	1845.7	0.905	0.419149		26-2 (18% + RC+RC) 39.07g	LIGHT	1982.32	1734.17	0.872319	0.4
22-1 (4% + RC+RC) 34.4 g	LIGHT	2525.09	1911.91	0.755348	0.452174		26-2 (18% + RC+RC) 39.07g	LIGHT	2023.3	1739.72	0.857085	0.404255
22-1 (4% + RC+RC) 34.4 g	LIGHT	2129.37	1769.02	0.831109	0.376087		26-1 (18% + RC+RC) 44.35g	LIGHT	2215.94	1992.77	0.898213	0.491489
24-1 (4% + RC+RC) 36.57g	LIGHT	2891.02	2760.7	0.95217	0.506383				2061.35	1817.81	0.879826	0.423404
24-2 (4% + RC+RC) 32.77g	LIGHT	2923.49	2672.21	0.911766	0.451064				96.5704	111.675	0.0151957	0.0391165
24-1 (4% + RC+RC) 36.57g	LIGHT	3087.28	3024.87	0.978511	0.538298				39.4247	45.5913	0.00620363	0.0159693
24-2 (4% + RC+RC) 32.77g	LIGHT	3124.83	2861.91	0.914957	0.46383
		2489.04	2238.89	0.894278	0.440911
		473.684	518.248	0.0620389	0.0528517
		149.792	163.884	0.0196184	0.0167132
		VO2	VCO2	RER	HEAT				VO2	VCO2	RER	HEAT
16-1 (4% + RC+RC) 36.6 g	DARK	3237.94	2721.76	0.841545	0.609091		18-1 (18% + RC+RC) 36.85 g	DARK	2916.94	2439.15	0.837788	0.554545
20-1 (4% + RC+RC) 39.63 g	DARK	2521.03	2223.33	0.883061	0.515152		18-1 (18% + RC+RC) 36.85 g	DARK	2385.76	2160.45	0.905848	0.460606
20-1 (4% + RC+RC) 39.63 g	DARK	2197.48	2034	0.925121	0.451515		18-1 (18% + RC+RC) 36.85 g	DARK	2367.3	2104	0.886727	0.463636
16-1 (4% + RC+RC) 36.6 g	DARK	2575.15	2280.97	0.88303	0.487879		26-1 (18% + RC+RC) 44.35g	DARK	2511.67	2181.3	0.866364	0.560606
16-1 (4% + RC+RC) 36.6 g	DARK	2385.76	2094.82	0.876182	0.439394		26-2 (18% + RC+RC) 39.07g	DARK	2618.39	2097.55	0.800091	0.524242
20-1 (4% + RC+RC) 39.63 g	DARK	2297.7	2114.97	0.920818	0.472727		26-1 (18% + RC+RC) 44.35g	DARK	2357.85	2103.42	0.890879	0.524242
22-1 (4% + RC+RC) 34.4 g	DARK	2976	2508.62	0.844176	0.547059		26-2 (18% + RC+RC) 39.07g	DARK	2381.52	2001.61	0.836909	0.472727
22-1 (4% + RC+RC) 34.4 g	DARK	2912.38	2293.21	0.786265	0.526471				2505.63	2155.35	0.860658	0.508658
22-1 (4% + RC+RC) 34.4 g	DARK	2295.06	2013.35	0.874706	0.414706				205.213	137.571	0.0374679	0.0426555
24-1 (4% + RC+RC) 36.57g	DARK	3330.55	3164.82	0.95	0.578788				77.5634	51.9969	0.0141615	0.0161223
24-2 (4% + RC+RC) 32.77g	DARK	3108.15	2734.82	0.88	0.466667
24-1 (4% + RC+RC) 36.57g	DARK	3328.09	3242.97	0.973152	0.587879
24-2 (4% + RC+RC) 32.77g	DARK	3418.97	3226.58	0.942182	0.527273
		2814.17	2511.86	0.890788	0.509585
		451.064	461.713	0.051025	0.0604333
		125.103	128.056	0.0141518	0.0167612
STDEV for Figure 2F
STDEV for Figure 2C
