# Supplementary material for: Long-term metabolic effects of malnutrition: Liver steatosis and insulin resistance following early-life protein restriction
Source: PLoS One. 2018 Jul 2;13(7):e0199916. doi: 10.1371/journal.pone.0199916 (PMC6028108; doi:10.1371/journal.pone.0199916)
Supplement: S5 Data — (XLSX) [file pone.0199916.s005.xlsx]

## Sheet: Sheet1
0.1496	0.0619	0.1498	0.0734	1.4074	1.356	1.5098	1.4802	1.2694	1.241	1.4323	1.3948	1.2497	1.2119	1.2445	1.2073	0.6567	0.6207	0.6994	0.6646	0.8359	0.7838	0.8474	0.808
0.0877		0.0764		0.0514		0.0296		0.0284		0.0375		0.0378		0.0372		0.036		0.0348		0.0521		0.0394
0.2066	0.1632	0.2159	0.1603	3.3587	3.3029	3.3063	3.2614	2.823	2.7469	2.9037	2.8592	2.0369	1.9649	1.9825	1.9403	1.0299	0.9936	1.1152	1.0676	0.1752	0.1378	0.19	0.1486
0.0434		0.0556		0.0558		0.0449		0.0761		0.0445		0.072		0.0422		0.0363		0.0476		0.0374		0.0414
0.4013	0.3307	0.4066	0.3606	3.3708	3.3237	3.4312	3.38	3.2042	3.1574	3.1941	3.1431	3.2484	3.1965	3.0687	3.0204	0.6424	0.6031	0.7293	0.6888	0.1975	0.1556	0.206	0.1504
0.0706		0.046		0.0471		0.0512		0.0468		0.051		0.0519		0.0483		0.0393		0.0405		0.0419		0.0556
0.4373	0.3984	0.6873	0.6537	3.0874	3.0423	3.0273	2.9821	1.1617	1.1219	1.4299	1.388	1.4188	1.3772	1.3955	1.3379	0.3676	0.3218	0.4189	0.36	0.1938	0.1441	0.1886	0.1409
0.0389		0.0336		0.0451		0.0452		0.0398		0.0419		0.0416		0.0576		0.0458		0.0589		0.0497		0.0477
1.2993	1.2586	1.4103	1.3694	2.5686	2.5248	2.5728	2.5272	2.25	2.2049	2.5159	2.4714	1.0493	1.009	1.0507	0.9941	0.6288	0.5884	0.6916	0.6335	0.5411	0.4898	0.598	0.5227
0.0407		0.0409		0.0438		0.0456		0.0451		0.0445		0.0403		0.0566		0.0404		0.0581		0.0513		0.0753
2.9363	2.88	3.0424	2.9865	1.3039	1.2591	1.3562	1.3147	1.4117	1.3682	1.5514	1.5142	3.3424	3.2907	3.3277	3.2744	0.7044	0.6533	0.7566	0.6994	1.049	0.9979	1.0682	1.0115
0.0563		0.0559		0.0448		0.0415		0.0435		0.0372		0.0517		0.0533		0.0511		0.0572		0.0511		0.0567
0.1766	0.0926	0.1219	0.0859	2.616	2.5663	2.5529	2.5039	2.9285	2.8801	3.0952	3.0491	2.9388	2.893	2.846	2.7964	0.1687	0.1252	0.2215	0.175	2.9656	2.9146	3.1477	3.0826
0.084		0.036		0.0497		0.049		0.0484		0.0461		0.0458		0.0496		0.0435		0.0465		0.051		0.0651
0.4099	0.3611	1.0485	0.9941	1.4404	1.3805	1.501	1.4517	2.1015	2.0536	2.1867	2.1372	1.301	1.2561	1.2908	1.2452	0.2121	0.1691	0.2621	0.1969	1.4062	1.3598	1.5422	1.4826
0.0488		0.0544		0.0599		0.0493		0.0479		0.0495		0.0449		0.0456		0.043		0.0652		0.0464		0.0596
0.0619	0.0734	Std (0.2 ng/ml)	Std (0.2 ng/ml)
0.1632	0.1603	Std (0.5 ng/ml)	Std (0.5 ng/ml)
0.3307	0.3606	Std 1 ng/ml)	Std 1 ng/ml)
0.3984	0.6537	Std (2 ng/ml)	Std (2 ng/ml)
1.2586	1.3694	Std (5 ng/ml)	Std (5 ng/ml)
2.88	2.9865	Std (10 ng/ml)	Std (10 ng/ml)
0.0926	0.0859	Blank 1	Blank 2
0.3611	0.9941	QC1	QC2
ELISA OD	ELISA OD (Duplicate)		Sample ID	Sample Insulin Values (ng/ml)	Sample Insulin Values (mg/ml)	Sample Insulin Values (mU/ml) 0.0347 mg/L insulin in 1 IU	Sample fasting glucose values (mg/dl)	HOMA-IR=immunoreactive insulin (μU/ml)×FBS (mg/ dL)÷405			Mice groups	HOMA-IR									Mean	STDEV	S.E.
1.356	1.4802	1	11-1 (4%+RC+HFHC)	5.23789	5.23789	150.948	135	50.316			18%- 4 WEEKS	36.3598	3.44417	27.4292							22.4111	17.0219	9.82762
3.3029	3.2614	2	11-2 (4%+RC+HFHC)	11.0717	11.0717	319.07	177	139.445			4%- 4 WEEKS	4.01299	5.30972	4.37003	3.92192						4.40367	0.634237	0.317118
3.3237	3.38	3	12-1 (18%+RC+HFHC)	11.278	11.278	325.015	183	146.858
3.0423	2.9821	4	12-2 (18%+RC+HFHC)	10.2665	10.2665	295.866	168	122.729			18%+RC - 4 WEEKS	15.1967	24.2352	28.4618							22.6312	6.77642	3.91237
2.5248	2.5272	5	13-1 (4%+RC+RC)	8.78844	8.78844	253.269	128	80.0456			4%+RC - 4 WEEKS	30.9625	56.6827	27.5625							38.4026	15.9221	9.1926
1.2591	1.3147	6	14-1 (18%+RC+RC)	4.79374	4.79374	138.148	138	47.0727
2.5663	2.5039	7	15-1 (4%+RC+HFHC)	8.81648	8.81648	254.077	210	131.744			18%+RC+RC	47.0727	51.6672	175.735	62.4703	37.9871	101.14	63.4869			77.0799	47.9311	18.1163
1.3805	1.4517	8	15-2 (4%+RC+HFHC)	5.23117	5.23117	150.754	186	69.2353			18%+RC+HFHC	146.858	122.729	126.154	131.467	142.612					133.964	10.4223	4.66098
1.241	1.3948	9	16-1 (4%+RC+RC)	4.89929	4.89929	141.19	166	57.8704
2.7469	2.8592	10	17-1 (18%+RC+HFHC)	9.63539	9.63539	277.677	184	126.154			4%+RC+RC	80.0456	57.8704	60.1383	51.5609	38.3257	41.1223				54.8439	15.1276	6.17584
3.1574	3.1431	11	17-2 (18%+RC+HFHC)	10.6796	10.6796	307.769	173	131.467			4%+RC+HFHC	50.316	139.445	131.744	69.2353	98.1017	164.24	99.0482	104.435	129.179	109.527	35.6443	11.8814
1.1219	1.388	12	18-1 (18%+RC+RC)	4.68455	4.68455	135.001	155	51.6672
2.2049	2.4714	13	19-1 (4%+RC+HFHC)	8.20638	8.20638	236.495	168	98.1017
1.3682	1.5142	14	20-1 (4%+RC+RC)	5.31543	5.31543	153.182	159	60.1383
2.8801	3.0491	15	21-1 (4%+RC+HFHC)	10.1235	10.1235	291.743	228	164.24
2.0536	2.1372	16	21-2 (4%+RC+HFHC)	7.44371	7.44371	214.516	187	99.0482
1.2119	1.2073	17	22-1 (4%+RC+RC)	4.52882	4.52882	130.513	160	51.5609
1.9649	1.9403	18	23-1 (4%+RC+HFHC)	6.98895	6.98895	201.411	210	104.435
3.1965	3.0204	19	23-2 (4%+RC+HFHC)	10.5548	10.5548	304.173	172	129.179
1.3772	1.3379	20	24-1 (4%+RC+RC)	5.03373	5.03373	145.064	107	38.3257											Graph with STDEV for Figure 3E
1.009	0.9941	21	24-2 (4%+RC+RC)	3.80206	3.80206	109.569	152	41.1223
3.2907	3.2744	22	25-2 (18%+RC+HFHC)	11.0729	11.0729	319.104	181	142.612
2.893	2.7964	23	26-1 (18%+RC+RC)	9.76161	9.76161	281.315	253	175.735
1.2561	1.2452	24	26-2 (18%+RC+RC)	4.66982	4.66982	134.577	188	62.4703
0.6207	0.6646	25	27-1 (4%+RC - 5 WEEKS)	2.48647	2.48647	71.6561	175	30.9625
0.9936	1.0676	26	27-2 (4%+RC - 5 WEEKS)	3.90485	3.90485	112.532	204	56.6827
0.6031	0.6888	27	27-3 (4%+RC - 5 WEEKS)	2.49903	2.49903	72.0183	155	27.5625
0.3218	0.36	28	28-1 (18%+RC - 4 WEEKS)	1.27885	1.27885	36.8544	167	15.1967
0.5884	0.6335	29	28-2 (18%+RC - 4 WEEKS)	2.3652	2.3652	68.1615	144	24.2352
0.6533	0.6994	30	28-3 (18%+RC - 4 WEEKS)	2.6143	2.6143	75.3401	153	28.4618
0.1252	0.175	31	29-1 (4%- 4 WEEKS)	0.399976	0.399976	11.5267	141	4.01299
0.1691	0.1969	32	29-2 (4%- 4 WEEKS)	0.565304	0.565304	16.2912	132	5.30972
0.7838	0.808	33	30-1 (18%- 4 WEEKS)	3.05978	3.05978	88.178	167	36.3598
0.1378	0.1486	34	30-2 (18%- 4 WEEKS)	0.36393	0.36393	10.4879	133	3.44417
0.1556	0.1504	35	31-2 (4%- 4 WEEKS)	0.414961	0.414961	11.9585	148	4.37003
0.1441	0.1409	36	31-2 (4%- 4 WEEKS)	0.36024	0.36024	10.3816	153	3.92192
0.4898	0.5227	37	32-1 (18%- 4 WEEKS)	1.95673	1.95673	56.3901	197	27.4292
0.9979	1.0115	38	A (18%+RC+RC)	3.81323	3.81323	109.891	140	37.9871
2.9146	3.0826	39	G (18%+RC+RC)	10.2257	10.2257	294.689	139	101.14
1.3598	1.4826	40	H (18%+RC+RC)	5.24831	5.24831	151.248	170	63.4869
