# Supplementary material for: Long-term metabolic effects of malnutrition: Liver steatosis and insulin resistance following early-life protein restriction
Source: PLoS One. 2018 Jul 2;13(7):e0199916. doi: 10.1371/journal.pone.0199916 (PMC6028108; doi:10.1371/journal.pone.0199916)
Supplement: S6 Data — (XLSX) [file pone.0199916.s006.xlsx]

## Sheet: 4 wk
Protein diet
4% (4 wk)	#29-1	#29-2	#31-1	#31-2	#51-1	#51-2	#51-3	#52-1	#52-2	Mean	STDEV	SE
0	141	132	148	153	180	157	109	161	169	161.6	14.4845	6.47765
10	388	274	400	573	481	320	227	449	353	398.2	66.5184	29.7479
20	394	192	335	329	452	388	206	470	370	414.8	43.5569	19.4792
30	415	199	290	195	461	337	164	420	426	411.8	45.5379	20.3652
60	237	141	178	161	330	237	155	308	429	308.2	79.3832	35.5013
90	211	146	171	160	204	156	107	177	339	217.4	71.4304	31.9446
120	142	119	140	139	169	134	88	157	212	162.8	30.6382	13.7018
Protein diet
18% (4 wk)	#30-1	#30-2	#32-1	#53-1	#53-2					Mean	STDEV	SE
0	167	133	197	139	131					158.5	29.95	14.975
10	337	318	450	472	359					404.5	66.4655	33.2328
20	537	231	455	396	325					428.25	89.8939	44.947
30	398	169	469	397	329					398.25	57.1628	28.5814																STDEV for Figure 4A
60	328	145	220	235	190					243.25	59.5168	29.7584
90	247	110	169	136	128					170	54.3139	27.157
120	203	99	162	106	117					147	44.5047	22.2523
Protein diet		AUC		AUC		AUC		AUC		AUC		AUC		AUC		AUC		AUC	Mean AUC	STDEV	SE
4% (4 wk)	#29-1		#29-2		#31-1		#31-2		#51-1		#51-2		#51-3		#52-1		#52-2
0	141	264.5	132	203	148	274	153	363	180	330.5	157	238.5	109	168	161	305	169	261
1	388	391	274	233	400	367.5	573	451	481	466.5	320	354	227	216.5	449	459.5	353	361.5
2	394	404.5	192	195.5	335	312.5	329	262	452	456.5	388	362.5	206	185	470	445	370	398
3	415	978	199	510	290	702	195	534	461	1186.5	337	861	164	478.5	420	1092	426	1282.5
6	237	672	141	430.5	178	523.5	161	481.5	330	801	237	589.5	155	393	308	727.5	429	1152												STDEV for Figure 4B
9	211	529.5	146	397.5	171	466.5	160	448.5	204	559.5	156	435	107	292.5	177	501	339	826.5
12	142		119		140		139		169		134		88		157		212
		3239.5		1969.5		2646		2540		3800.5		2840.5		1733.5		3530		4281.5	3538.4	838.906	375.17
Protein diet		AUC		AUC		AUC		AUC		AUC
18% (4 wk)	#30-1		#30-2		#32-1		#53-1		#53-2
0	167	252	133	225.5	197	323.5	139	305.5	131	245
1	337	437	318	274.5	450	452.5	472	434	359	342
2	537	467.5	231	200	455	462	396	396.5	325	327
3	398	1089	169	471	469	1033.5	397	948	329	778.5
6	328	862.5	145	382.5	220	583.5	235	556.5	190	477
9	247	675	110	313.5	169	496.5	136	363	128	367.5													The difference in the mean values of the two groups is not great
12	203		99		162		106		117														enough to reject the possibility that the difference is due to random
		3783		1867		3351.5		3003.5		2537									3379.33	740.398	370.199		sampling variability. There is not a statistically significant difference
																							between the input groups (P > 0.05).
18% (4 WK)
4% (4 WK)

## Sheet: Post-Recovery
post-recovery
4%+RC (4 wk)	#27-1	#27-2	#27-3		Mean	STDEV	SE
0	175	204	155		178	24.6374	14.2244
10	348	343	350		347	3.60555	2.08167
20	374	455	493		440.667	60.781	35.0919
30	329	425	371		375	48.1248	27.7849
60	249	306	313		289.333	35.1046	20.2677
90	203	222	202		209	11.2694	6.50641
120	161	182	167		170	10.8167	6.245
post-recovery
18%+RC (4 wk)	#28-1	#28-2	#28-3		Mean	STDEV	SE
0	167	144	153		154.667	11.5902	6.69162
10	389	250	385		341.333	79.1223	45.6813
20	302	194	350		282	79.8999	46.1303
30	280	200	284		254.667	47.3849	27.3577
																							STDEV for Figure 4C
60	261	200	268		243	37.4032	21.5948
90	165	173	217		185	28	16.1658
120	150	145	186		160.333	22.3681	12.9142
post-recovery		AUC					Mean AUC	STDEV	SE
4%+RC (4 wk)	#27-1		#27-2		#27-3
0	175	261.5	204	273.5	155	252.5
1	348	361	343	399	350	421.5
2	374	351.5	455	440	493	432
3	329	867	425	1096.5	371	1026													STDEV for Figure 4D
6	249	678	306	792	313	772.5
9	203	546	222	606	202	553.5
12	161		182		167
		3065		3607		3458	3376.67	280.004	161.66
post-recovery
18%+RC (4 wk)	#28-1		#28-2		#28-3
0	167	278	144	197	153	269
1	389	345.5	250	222	385	367.5
2	302	291	194	197	350	317
3	280	811.5	200	600	284	828						t = -3.668 with 4 degrees of freedom. (P = 0.021)
6	261	639	200	559.5	268	727.5
9	165	472.5	173	477	217	604.5						95 percent confidence interval for difference of means: -1632.430 to -225.903
12	150		145		186
		2837.5		2252.5		3113.5	2734.5	439.644	253.829			The difference in the mean values of the two groups is greater than would be expected by chance;
												there is a statistically significant difference between the input groups (P = 0.021).
18%+RC (4 wk)
4%+RC (4 wk)

## Sheet: 16 wk
16 weeks															AUC
4%+HFHC	#11-1	#11-2	#15-1	#15-2	#19-1	#21-1	#21-2	#23-2			Mean	STDEV	SE
0	135	177	210	186	168	228	187	172			182.875	27.9409	9.31365		2866.88
10	364	335	359	357	356	472	462	419			390.5	52.9879	17.6626		4328.75
20	415	532	424	449	395	579	561	447			475.25	71.2355	23.7452		4681.25
30	448	466	434	432	398	600	520	390			461	69.2573	23.0858		12958.1
40
50
60	401	381	424	341	322	591	406	357			402.875	83.4975	27.8325		11417.4
70
80
90	285	254	231	483	209	550	334	371			358.286	119.379	39.7928		10751.8
100
110
120	246	263	252	469	259	523	350	506			358.5	121.959	40.653
															47004.2
	18%+HFHC	#12-1	#12-2	#17-1	#17-2	#25-1	#25-2				Mean	STDEV	SE																				STDEV for Figure 4E
0	0 min	183	168	184	173	156	181				174.167	10.8704	4.43784		2771.67
10	10 min	337	343	460	286	368	487				380.167	77.5201	31.6475		3988.33
20	20 min	494	434	457	332	374	414				417.5	58.1369	23.7343		4105.83
30	30 min	448	452	436	212	438	436				403.667	94.1354	38.4306		11942.5
40
50
60	60 min	422	467	450	209	372	435				392.5	95.5254	38.9981		11464.5
70
80
90	90 min	438	444	251	256	Mouse died	470				371.8	108.675	48.6008		10722
100
110
120	120 min	349	498	252	176		440				343	131.947	59.0085
															44994.8
	4%+RC	#13-1	#16-1	#20-1	#22-1	#24-1	#24-2				Mean	STDEV	SE
0	0 min	128	166	159	160	107	152				145.333	22.9928	9.38675		2490.83
10	10 min	356	374	357	390	302	338				352.833	30.5314	12.4644		3485
20	20 min	487	330	348	347	254	299				344.167	78.4791	32.039		3390
30	30 min	479	339	344	347	239	255				333.833	85.5393	34.9213		9182.5
40
50
60	60 min	318	286	344	338	185	199				278.333	70.0133	28.5828		7995
70
80
90	90 min	270	231	411	286	162	168				254.667	91.9949	37.5568		7082.5
100
110
120	120 min	262	232	296	172	165	178				217.5	54.2946	22.1657
															33625.8
	18%+RC	#14-1	#18-1	A	H	G	#26-1	#26-2			Mean	STDEV	SE
0	0 min	138	155	140	139	170	253	188			169	41.4648	15.6722		2508.57
10	10 min	315	300	292	390	313	431	288			332.714	55.3345	24.7463		3334.29
20	20 min	383	330	296	321	322	454	233			334.143	69.2518	30.9703		3191.43
30	30 min	340	335	309	195	291	435	224			304.143	79.47	35.5401		8687.14
40
50
60	60 min	313	331	244	197	237	380	223			275	66.8306	29.8876		7767.86
70
80
90	90 min	246	347	212	167	223	324	181			242.857	68.7591	30.75		6917.14
100
110
120	120 min	155	270	206	160	222	320	195			218.286	59.3428	26.5389
															32406.4
16 weeks		AUC		AUC		AUC		AUC		AUC		AUC		AUC		AUC	Mean AUC	STDEV	SE
4%+HFHC	#11-1		#11-2		#15-1		#15-2		#19-1		#21-1		#21-2		#23-2
0	135	249.5	177	256	210	284.5	186	271.5	168	262	228	350	187	324.5	172	295.5
1	364	389.5	335	433.5	359	391.5	357	403	356	375.5	472	525.5	462	511.5	419	433
2	415	431.5	532	499	424	429	449	440.5	395	396.5	579	589.5	561	540.5	447	418.5
3	448	1273.5	466	1270.5	434	1287	432	1159.5	398	1080	600	1786.5	520	1389	390	1120.5
6	401	1029	381	952.5	424	982.5	341	1236	322	796.5	591	1711.5	406	1110	357	1092
9	285	796.5	254	775.5	231	724.5	483	1428	209	702	550	1609.5	334	1026	371	1315.5
12	246		263		252		469		259		523		350		506
		4169.5		4187		4099		4938.5		3612.5		6572.5		4901.5		4675	4644.44	899.851	318.145
	18%+HFHC		#12-1		#12-2		#17-1		#17-2		#25-1		#25-2
0	0 min		183	260	168	255.5	184	322	173	229.5	156		181	334
1	10 min		337	415.5	343	388.5	460	458.5	286	309	368		487	450.5
2	20 min		494	471	434	443	457	446.5	332	272	374		414	425
3	30 min		448	1305	452	1378.5	436	1329	212	631.5	438		436	1306.5
6	60 min		422	1290	467	1366.5	450	1051.5	209	697.5	372		435	1357.5
9	90 min		438	1180.5	444	1413	251	754.5	256	648	Mouse died		470	1365
12	120 min		349		498		252		176				440																STDEV for Figure 4F
				4922		5245		4362		2787.5				5238.5			4511	1028.3	459.869
	4%+RC		#13-1		#16-1		#20-1		#22-1		#24-1		#24-2
0	0 min		128	242	166	270	159	258	160	275	107	204.5	152	245
1	10 min		356	421.5	374	352	357	352.5	390	368.5	302	278	338	318.5
2	20 min		487	483	330	334.5	348	346	347	347	254	246.5	299	277
3	30 min		479	1195.5	339	937.5	344	1032	347	1027.5	239	636	255	681
6	60 min		318	882	286	775.5	344	1132.5	338	936	185	520.5	199	550.5
9	90 min		270	798	231	694.5	411	1060.5	286	687	162	490.5	168	519
12	120 min		262		232		296		172		165		178
				4022		3364		4181.5		3641		2376		2591			3362.58	741.844	302.856
	18%+RC		#14-1		#18-1		A		H		G		#26-1		#26-2
0	0 min		138	226.5	155	227.5	140	216	139	264.5	170	241.5	253	342	188	238
1	10 min		315	349	300	315	292	294	390	355.5	313	317.5	431	442.5	288	260.5							4% + RC + HF vs. 18% + RC + R	1403.8	4	4.549	0.019	Yes
2	20 min		383	361.5	330	332.5	296	302.5	321	258	322	306.5	454	444.5	233	228.5							4% + RC + HF vs. 4% + RC + RC	1281.85	4	3.98	0.046	Yes
3	30 min		340	979.5	335	999	309	829.5	195	588	291	792	435	1222.5	224	670.5							4% + RC + HF vs. 18% + RC + H	133.438	4	0.393	0.992	No
6	60 min		313	838.5	331	1017	244	684	197	546	237	690	380	1056	223	606							18% + RC + H vs. 18% + RC + R	1270.36	4	3.638	0.076	No
9	90 min		246	601.5	347	925.5	212	627	167	490.5	223	667.5	324	966	181	564							18% + RC + H vs. 4% + RC + RC	1148.42	4	3.18	0.141	Do Not Test
12	120 min		155		270		206		160		222		320		195								4% + RC + RC vs. 18% + RC + R	121.94	4	0.368	0.994	Do Not Test
				3356.5		3816.5		2953		2502.5		3015		4473.5		2567.5	3240.64	706.706	267.11
18% + Reg. Chow
18% + HFHC
4% + Reg. Chow
4% + HFHC
