# Supplementary material for: Long-term metabolic effects of malnutrition: Liver steatosis and insulin resistance following early-life protein restriction
Source: PLoS One. 2018 Jul 2;13(7):e0199916. doi: 10.1371/journal.pone.0199916 (PMC6028108; doi:10.1371/journal.pone.0199916)
Supplement: S7 Data — (XLSX) [file pone.0199916.s007.xlsx]

## Sheet: Triglycerides
	Old standards were given by Ling	The old standards did not work and therefore OD values were obtained from the company protocol for calculation of the sample OD values	Standard concentration	Standards used from the company protocol (OD values)	Sample #	OD	Sample #	OD	Sample #	OD	Sample #	OD	Sample #	OD
Std 1	0.0467	0.0632	1 nM	0.105	1	1.4608	9	0.8232	17	1.0281	25	0.3748	33	0.4328
Std 2	0.0966	0.1154	2 nM	0.38	2	1.699	10	1.7858	18	1.2453	26	0.5819	34	1.0038
Std 3	0.1732	0.1722	4 nM	0.6	3	1.935	11	1.8326	19	1.8411	27	0.4455	35	1.3457
Std 4	0.2123	0.2534	6 nM	1.2	4	1.8108	12	1.1813	20	0.4281	28	0.3083	36	1.1697
Std 5	0.248	0.2794	8 nM	1.6	5	1.4385	13	1.8775	21	0.6382	29	0.3935	37	0.4388
Std 6	0.292	0.2699	10 nM	2.1	6	1.155	14	1.6805	22	1.7703	30	0.316	38	1.1173
Blank	0.1699	0.0773			7	1.7544	15	1.8672	23	1.8195	31	1.5492	39	1.369
Blank	0.0826	0.0958			8	2.0273	16	1.7384	24	1.0907	32	0.7216	40	1.3839
		Mouse ID		Interpolated values from OD (nM)	Dilution factor	Liver weight (mg)	Triglycerides (nmol/100 mg liver)		Mice groups										Mean	STDEV	SE
	1	11-1 (4%+RC+HFHC)	Male	7.33133	50	72	509.12		18%- 4 WEEKS	128.103	=H47	157.502	119.886						135.164	19.7769	11.4182
	2	11-2 (4%+RC+HFHC)	Male	8.32575	50	102	408.125		4%- 4 WEEKS	=H44	207.322	345.978	339.549						297.616	78.2629	45.1851
	3	12-1 (18%+RC+HFHC)	Male	9.31449	50	141	330.301
	4	12-2 (18%+RC+HFHC)	Male	8.79339	50	105	418.733		18%+RC - 4 WEEKS	102.756	107.238	124.965	121.498						114.114	10.7792	5.38961
	5	13-1 (4%+RC+RC)	Male	7.23821	50	112	323.135		4%+RC - 4 WEEKS	115.631	178.117	157.518	123.45						143.679	29.288	14.644
	6	14-1 (18%+RC+RC)	Male	6.04994	50	107	282.708
	7	15-1 (4%+RC+HFHC)	Male	8.55734	50	107	399.876		18%+RC+RC	282.708	254.575	=H36	244.847	258.371	318.707	321.564			280.129	33.4155	13.6418
	8	15-2 (4%+RC+HFHC)	Male	9.7032	50	113	429.345		18%+RC+HFHC	330.301	418.733	368.166	407.556	359.328					376.817	36.2156	16.1961
	9	16-1 (4%+RC+RC)	Male	4.63289	50	127	182.397
	10	17-1 (18%+RC+HFHC)	Male	8.68872	50	118	368.166		4%+RC+RC	323.135	182.397	343.686	260.041	119.626	178.35				234.539	88.8746	36.2829
	11	17-2 (18%+RC+HFHC)	Male	8.88472	50	109	407.556		4%+RC+HFHC	509.12	408.125	399.876	429.345	423.972	389.215	416.198	318.302	377.981	408.015	50.4591	16.8197
	12	18-1 (18%+RC+RC)	Male	6.16072	50	121	254.575
	13	19-1 (4%+RC+HFHC)	Male	9.073	50	107	423.972
	14	20-1 (4%+RC+RC)	Male	8.24846	50	120	343.686
	15	21-1 (4%+RC+HFHC)	Male	9.02978	50	116	389.215
	16	21-2 (4%+RC+HFHC)	Male	8.49043	50	102	416.198
	17	22-1 (4%+RC+RC)	Male	5.51288	50	106	260.041
	18	23-1 (4%+RC+HFHC)	Male	6.42971	50	101	318.302
	19	23-2 (4%+RC+HFHC)	Male	8.92034	50	118	377.981
	20	24-1 (4%+RC+RC)	Male	2.8471	50	119	119.626
	21	24-2 (4%+RC+RC)	Male	3.81669	50	107	178.35
	22	25-2 (18%+RC+HFHC)	Male	8.62386	50	120	359.328
	23	26-1 (18%+RC+RC)	Male	8.82983	50	109	405.038
	24	26-2 (18%+RC+RC)	Male	5.77839	50	118	244.847
	25	27-1 (4%+RC - 5 WEEKS)	Male	2.59013	50	112	115.631
	26	27-2 (4%+RC - 5 WEEKS)	Male	3.56234	50	100	178.117
	27	27-3 (4%+RC - 5 WEEKS)	Male	2.92983	50	93	157.518
	28	28-1 (18%+RC - 4 WEEKS)	Male	2.26062	50	110	102.756
	29	28-2 (18%+RC - 4 WEEKS)	Male	2.68094	50	125	107.238
	30	28-3 (18%+RC - 4 WEEKS)	Male	2.29936	50	92	124.965
	31	29-1 (4%- 4 WEEKS)	Male	7.70031	50	52	740.415
	32	29-2 (4%- 4 WEEKS)	Male	4.18791	50	101	207.322
	33	30-1 (18%- 4 WEEKS)	Male	2.8695	50	112	128.103
	34	30-2 (18%- 4 WEEKS)	Male	5.40946	50	120	225.394
	35	31-1 (4%- 4 WEEKS)	Male	6.85036	50	99	345.978
	36	31-2 (4%- 4 WEEKS)	Male	6.11188	50	90	339.549
	37	32-1 (18%- 4 WEEKS)	Male	2.89804	50	92	157.502
	38	A (18%+RC+RC)	Male	5.89086	50	114	258.371											Figure 5c with STDEV Liver Triglycerides
	39	G (18%+RC+RC)	Male	6.94781	50	109	318.707
	40	H (18%+RC+RC)	Male	7.0101	50	109	321.564
	41	1-6 (18%+RC - 4 WEEKS)	Male	2.42997	50	100	121.498
	42	2-3 (4%+RC - 4 WEEKS)	Male	2.46901	50	100	123.45
	43	2-6 (18% - 4 WEEKS)		2.39773	50	100	119.886
