# Supplementary material for: Long-term metabolic effects of malnutrition: Liver steatosis and insulin resistance following early-life protein restriction
Source: PLoS One. 2018 Jul 2;13(7):e0199916. doi: 10.1371/journal.pone.0199916 (PMC6028108; doi:10.1371/journal.pone.0199916)
Supplement: S8 Data — (XLSX) [file pone.0199916.s008.xlsx]

## Sheet: Sheet1
18% RC + RC			18% RC + HFHC			4% RC + RC			4% RC + HFHC
Image	Percent Area	AVERAGE	Image	Percent Area	AVERAGE	Image	Percent Area	AVERAGE	Image	Percent Area	AVERAGE
14-1a	6	5.6	12-1a	40.44	33.72	13-1a	6.92	9.17	11-2a	36.67	31.38
14-1b	5.2		12-1b	27		13-1b	11.42		11-2b	24.42
								AVERAGE	11-2c	33.05
18-1a	9.37	7.5	12-2a	14.83	10.43	16-1a	4.25	4.12333			AVERAGE
18-1b	7.38		12-2b	6.03		16-1b	3.39		15-2a	11.98	10.815
18-1c	5.75				AVERAGE	16-1c	4.73		15-2b	9.65
			17-1a	56.89	44.3067			AVERAGE			AVERAGE
26-1a	7.19	8.35	17-1b	49.2		20-1a	9.63	9.535	21-1a	29.5	29.195
26-1b	5.67		17-1c	26.83		20-1b	9.44		21-1b	28.89
26-1c	12.19										AVERAGE
			17-2a	28.89	33.4533	22-1a	8.74	13.28	23-1a	28.77	28.855
26-2a	6.07	10.6067	17-2b	34.86		22-1b	12.17		23-1b	28.94
26-2b	13.77		17-2c	36.61		22-1c	18.93
26-2c	11.98
			25-2a	21.71	25.67	24-1a	13.04	11.9433
			25-2b	22.08		24-1b	11.25
			25-2c	33.22		24-1c	11.54
Note: color threshold of 186 was used.
Red indicates potential outliers.
18% RC + RC			18% RC + HFHC			4% RC + RC			4% RC + HFHC
Image
14-1	5.6		12-1	33.72		13-1	9.17		11-2	31.38
18-1	7.5		12-2	10.43		16-1	4.12333		15-2	10.815
26-1	8.35		17-1	44.3067		20-1	9.53		21-1	29.195
26-2	10.6067		17-2	33.45		22-1	13.28		23-1	28.855
			25-2	25.67		24-1	11.94
One-way analysis of variance
P value	0.0027
P value summary	**
Are means signif. different? (P < 0.05)	Yes
Number of groups	4
F	7.769
R squared	0.6247
ANOVA Table	SS	df	MS
Treatment (between columns)	1612	3	537.4
Residual (within columns)	968.5	14	69.18
Total	2581	17
Tukey's Multiple Comparison Test	Mean Diff.	q	Significant? P < 0.05?	Summary	95% CI of diff
18% RC + RC vs 18% RC + HFHC	-21.5	5.448	Yes	**	-37.71 to -5.276
18% RC + RC vs 4% RC + RC	-1.583	0.4012	No	ns	-17.80 to 14.64
18% RC + RC vs 4% RC + HFHC	-17.04	4.097	No	ns	-34.13 to 0.05971
18% RC + HFHC vs 4% RC + RC	19.91	5.353	Yes	**	4.621 to 35.20
18% RC + HFHC vs 4% RC + HFHC	4.459	1.13	No	ns	-11.76 to 20.68
4% RC + RC vs 4% RC + HFHC	-15.45	3.917	No	ns	-31.67 to 0.7654
