# Supplementary material for: Long-term metabolic effects of malnutrition: Liver steatosis and insulin resistance following early-life protein restriction
Source: PLoS One. 2018 Jul 2;13(7):e0199916. doi: 10.1371/journal.pone.0199916 (PMC6028108; doi:10.1371/journal.pone.0199916)
Supplement: S9 Data — (XLSX) [file pone.0199916.s009.xlsx]

## Sheet: Sheet1
sample ID	Absorbence	Absorbence	known concentration (ug)	average	substract blank	ug/well
standard 1	0.06	0.078	0	0.046	0.001	0
STandard 2	0.076	0.116	0.2	0.096	0.051	0.2
standard 3	0.091	0.087	0.4	0.089	0.044	0.4
standard 4	0.125	0.126	0.6	0.1255	0.0805	0.6
standard 5	0.243	0.159	0.8	0.201	0.156	0.8
standard 6	0.276	0.215	1	0.2455	0.2005	1
		corrected absorbence	ug/well	group
11-2	0.076	0.031	0.223361	4%+RC+HFHC
12-1	0.048	0.003	0.0894478	18%+RC+HFHC
12-2	0.046	0.001	0.0798826	18%+RC+HFHC
13-1	0.052	0.007	0.108578	4%+RC+RC
14-1	0.066	0.021	0.175535	18%+RC+RC
15-1	0.046	0.001	0.0798826	4%+RC+HFHC
15-2	0.046	0.001	0.0798826	4%+RC+HFHC
16-1	0.063	0.018	0.161187	4%+RC+RC
19-1	0.071	0.026	0.199448	4%+RC+HFHC
20-1	0.048	0.003	0.0894478	4%+RC+RC
21-1	0.046	0.001	0.0798826	4%+RC+HFHC
21-2	0.049	0.004	0.0942304	4%+RC+HFHC
22-1	0.047	0.002	0.0846652	4%+RC+RC
23-1	0.047	0.002	0.0846652	4%+RC+HFHC
23-2	0.046	0.001	0.0798826	4%+RC+HFHC
24-1	0.0526	0.0076	0.111448	4%+RC+RC
24-2	0.066	0.021	0.175535	4%+RC+RC
25-2	0.046	0.001	0.0798826	18%+RC+HFHC
26-1	0.046	0.001	0.0798826	18%+RC+RC
26-2	0.048	0.003	0.0894478	18%+RC+RC
A	0.047	0.002	0.0846652	18%+RC+RC
G	0.051	0.006	0.103796	18%+RC+RC
H	0.047	0.002	0.0846652	18%+RC+RC

## Sheet: Sheet2
				average	STDEV	SE
	18%+RC+HFHC		0.0894478	0.083071	0.00552247	0.0031884
	18%+RC+HFHC		0.0798826							Hydroxyproline content (mg/100 mg of liver)
	18%+RC+HFHC		0.0798826
	18%+RC+RC		0.1755346'	0.0884913	0.00919951	0.00375569
	18%+RC+RC		0.0798826
	18%+RC+RC		0.0894478
	18%+RC+RC		0.0846652
	18%+RC+RC		0.103796
	18%+RC+RC		0.0846652
	4%+RC+HFHC		0.2233606'	0.083071	0.00579202	0.00204779
	4%+RC+HFHC		0.0798826
	4%+RC+HFHC		0.0798826
	4%+RC+HFHC		0.1994476'
	4%+RC+HFHC		0.0798826
	4%+RC+HFHC		0.0942304
	4%+RC+HFHC		0.0846652
	4%+RC+HFHC		0.0798826
	4%+RC+RC		0.108578	0.0985347	0.0134481	0.00549016
	4%+RC+RC		0.1611868'
	4%+RC+RC		0.0894478
	4%+RC+RC		0.0846652
	4%+RC+RC		0.111448
	4%+RC+RC		0.1755346'
