# Supplementary material for: Long-term metabolic effects of malnutrition: Liver steatosis and insulin resistance following early-life protein restriction
Source: PLoS One. 2018 Jul 2;13(7):e0199916. doi: 10.1371/journal.pone.0199916 (PMC6028108; doi:10.1371/journal.pone.0199916)
Supplement: S12 Data — (XLS) [file pone.0199916.s012.xls]

## Sheet: Plate 5 CD68_F480_CYP2E1_analyz
SDS 2.4	AQ Results	1
Filename	Plate 5 CD68_F480_CYP2E1
PlateID
Assay Type	Absolute Quantification
Run DateTime	2015-12-21 15:42:30
Operator
ThermalCycleParams
Sample Information
Well	Sample Name	Detector Name	Reporter	Task	Ct	Tm Value	Tm Type	Quantity	Qty Mean	Qty StdDev	Ct Median	Ct Mean	Ct StdDev	Ct Type	Template Name	Baseline Type	Baseline Start	Baseline Stop	Threshold Type	Threshold	FOS	HMD	LME	EW	BPR	NAW	HNS	HRN	EAF	BAF	TAF	CAF
1	1 (11-1)	CD68	SYBR	Unknown	26.1478	80.7	Auto Tm	59.0344	61.2306	2.05378	26.0873	26.0955	0.0487942	Manual Ct		Manual	13	18	Manual	0.560698
25	1 (11-1)	CD68	SYBR	Unknown	26.0873	80.7	Auto Tm	61.5536	61.2306	2.05378	26.0873	26.0955	0.0487942	Manual Ct		Manual	13	18	Manual	0.560698
49	1 (11-1)	CD68	SYBR	Unknown	26.0513	80.9	Auto Tm	63.1037	61.2306	2.05378	26.0873	26.0955	0.0487942	Manual Ct		Manual	13	18	Manual	0.560698
10	10 (17-1)	CD68	SYBR	Unknown	24.512	81.4	Auto Tm	182.617	185.13	15.1516	24.512	24.4955	0.117665	Manual Ct		Manual	13	18	Manual	0.560698
34	10 (17-1)	CD68	SYBR	Unknown	24.3704	81.4	Auto Tm	201.381	185.13	15.1516	24.512	24.4955	0.117665	Manual Ct		Manual	13	18	Manual	0.560698
58	10 (17-1)	CD68	SYBR	Unknown	24.6039	81.4	Auto Tm	171.392	185.13	15.1516	24.512	24.4955	0.117665	Manual Ct		Manual	13	18	Manual	0.560698
11	11 (17-2)	CD68	SYBR	Unknown	23.7693	81.6	Auto Tm	304.95	286.15	18.97	23.8598	23.8636	0.0962724	Manual Ct		Manual	13	18	Manual	0.560698
35	11 (17-2)	CD68	SYBR	Unknown	23.9617	81.4	Auto Tm	267.014	286.15	18.97	23.8598	23.8636	0.0962724	Manual Ct		Manual	13	18	Manual	0.560698
59	11 (17-2)	CD68	SYBR	Unknown	23.8598	81.6	Auto Tm	286.486	286.15	18.97	23.8598	23.8636	0.0962724	Manual Ct		Manual	13	18	Manual	0.560698
12	12 (18-1)	CD68	SYBR	Unknown	26.17	81.4	Auto Tm	58.1365	61.0459	2.56907	26.0769	26.1002	0.0616144	Manual Ct		Manual	13	18	Manual	0.560698
36	12 (18-1)	CD68	SYBR	Unknown	26.0536	81.6	Auto Tm	63.0023	61.0459	2.56907	26.0769	26.1002	0.0616144	Manual Ct		Manual	13	18	Manual	0.560698
60	12 (18-1)	CD68	SYBR	Unknown	26.0769	81.6	Auto Tm	61.999	61.0459	2.56907	26.0769	26.1002	0.0616144	Manual Ct		Manual	13	18	Manual	0.560698
13	13 (19-1)	CD68	SYBR	Unknown	24.5251	81.4	Auto Tm	180.984	174.633	19.0488	24.5251	24.5828	0.162537	Manual Ct		Manual	13	18	Manual	0.560698
37	13 (19-1)	CD68	SYBR	Unknown	24.7663	81.4	Auto Tm	153.22	174.633	19.0488	24.5251	24.5828	0.162537	Manual Ct		Manual	13	18	Manual	0.560698
61	13 (19-1)	CD68	SYBR	Unknown	24.457	81.6	Auto Tm	189.695	174.633	19.0488	24.5251	24.5828	0.162537	Manual Ct		Manual	13	18	Manual	0.560698
14	14 (20-1)	CD68	SYBR	Unknown	25.3914	81.4	Auto Tm	99.5171	92.8993	8.87882	25.4379	25.4957	0.142193	Manual Ct		Manual	13	18	Manual	0.560698
38	14 (20-1)	CD68	SYBR	Unknown	25.4379	81.4	Auto Tm	96.3718	92.8993	8.87882	25.4379	25.4957	0.142193	Manual Ct		Manual	13	18	Manual	0.560698
62	14 (20-1)	CD68	SYBR	Unknown	25.6576	81.6	Auto Tm	82.809	92.8993	8.87882	25.4379	25.4957	0.142193	Manual Ct		Manual	13	18	Manual	0.560698
15	15 (21-1)	CD68	SYBR	Unknown	26.1484	81.4	Auto Tm	59.0131	60.9701	2.08369	26.1067	26.1017	0.0493855	Manual Ct		Manual	13	18	Manual	0.560698
39	15 (21-1)	CD68	SYBR	Unknown	26.1067	81.4	Auto Tm	60.7364	60.9701	2.08369	26.1067	26.1017	0.0493855	Manual Ct		Manual	13	18	Manual	0.560698
63	15 (21-1)	CD68	SYBR	Unknown	26.05	81.6	Auto Tm	63.1608	60.9701	2.08369	26.1067	26.1017	0.0493855	Manual Ct		Manual	13	18	Manual	0.560698
16	16 (21-2)	CD68	SYBR	Unknown	25.8377	81.4	Auto Tm	73.1289	70.152	2.68425	25.9133	25.8986	0.0550487	Manual Ct		Manual	13	18	Manual	0.560698
40	16 (21-2)	CD68	SYBR	Unknown	25.9448	81.4	Auto Tm	67.9161	70.152	2.68425	25.9133	25.8986	0.0550487	Manual Ct		Manual	13	18	Manual	0.560698
64	16 (21-2)	CD68	SYBR	Unknown	25.9133	81.4	Auto Tm	69.411	70.152	2.68425	25.9133	25.8986	0.0550487	Manual Ct		Manual	13	18	Manual	0.560698
17	17 (22-1)	CD68	SYBR	Unknown	27.5259	81.3	Auto Tm	22.8005	26.2457	5.83833	27.5164	27.3444	0.306173	Manual Ct		Manual	13	18	Manual	0.560698
41	17 (22-1)	CD68	SYBR	Unknown	26.9909	81.3	Auto Tm	32.9866	26.2457	5.83833	27.5164	27.3444	0.306173	Manual Ct		Manual	13	18	Manual	0.560698
65	17 (22-1)	CD68	SYBR	Unknown	27.5164	81.3	Auto Tm	22.9499	26.2457	5.83833	27.5164	27.3444	0.306173	Manual Ct		Manual	13	18	Manual	0.560698
18	18 (23-1)	CD68	SYBR	Unknown	26.9803	81.3	Auto Tm	33.2292	29.5201	6.28006	26.9876	27.176	0.332625	Manual Ct		Manual	13	18	Manual	0.560698
42	18 (23-1)	CD68	SYBR	Unknown	27.56	81.3	Auto Tm	22.2691	29.5201	6.28006	26.9876	27.176	0.332625	Manual Ct		Manual	13	18	Manual	0.560698
66	18 (23-1)	CD68	SYBR	Unknown	26.9876	81.3	Auto Tm	33.0619	29.5201	6.28006	26.9876	27.176	0.332625	Manual Ct		Manual	13	18	Manual	0.560698
19	19 (23-2)	CD68	SYBR	Unknown	25.8358	81.3	Auto Tm	73.2257	56.5467	14.4461	26.4348	26.2395	0.349679	Manual Ct		Manual	13	18	Manual	0.560698
43	19 (23-2)	CD68	SYBR	Unknown	26.4479	81.3	Auto Tm	47.9895	56.5467	14.4461	26.4348	26.2395	0.349679	Manual Ct		Manual	13	18	Manual	0.560698
67	19 (23-2)	CD68	SYBR	Unknown	26.4348	81.3	Auto Tm	48.4249	56.5467	14.4461	26.4348	26.2395	0.349679	Manual Ct		Manual	13	18	Manual	0.560698
2	2 (11-2)	CD68	SYBR	Unknown	24.8597	80.9	Auto Tm	143.651	140.857	6.74777	24.8597	24.8893	0.0703036	Manual Ct		Manual	13	18	Manual	0.560698
26	2 (11-2)	CD68	SYBR	Unknown	24.9695	80.9	Auto Tm	133.161	140.857	6.74777	24.8597	24.8893	0.0703036	Manual Ct		Manual	13	18	Manual	0.560698
50	2 (11-2)	CD68	SYBR	Unknown	24.8386	80.9	Auto Tm	145.759	140.857	6.74777	24.8597	24.8893	0.0703036	Manual Ct		Manual	13	18	Manual	0.560698
20	20 (24-1)	CD68	SYBR	Unknown	27.5431	81	Auto Tm	22.5313	26.1529	3.19054	27.2608	27.3347	0.182991	Manual Ct		Manual	13	18	Manual	0.560698
44	20 (24-1)	CD68	SYBR	Unknown	27.2002	81.3	Auto Tm	28.549	26.1529	3.19054	27.2608	27.3347	0.182991	Manual Ct		Manual	13	18	Manual	0.560698
68	20 (24-1)	CD68	SYBR	Unknown	27.2608	81.3	Auto Tm	27.3783	26.1529	3.19054	27.2608	27.3347	0.182991	Manual Ct		Manual	13	18	Manual	0.560698
21	21 (24-2)	CD68	SYBR	Unknown	25.8097	81.3	Auto Tm	74.5554	65.2678	14.0591	25.8571	26.0273	0.336583	Manual Ct		Manual	13	18	Manual	0.560698
45	21 (24-2)	CD68	SYBR	Unknown	26.415	81	Auto Tm	49.0931	65.2678	14.0591	25.8571	26.0273	0.336583	Manual Ct		Manual	13	18	Manual	0.560698
69	21 (24-2)	CD68	SYBR	Unknown	25.8571	81.3	Auto Tm	72.1549	65.2678	14.0591	25.8571	26.0273	0.336583	Manual Ct		Manual	13	18	Manual	0.560698
22	22 (25-2)	CD68	SYBR	Unknown	26.1419	81	Auto Tm	59.2748	57.273	4.98964	26.1419	26.1955	0.12932	Manual Ct		Manual	13	18	Manual	0.560698
46	22 (25-2)	CD68	SYBR	Unknown	26.1016	81	Auto Tm	60.9509	57.273	4.98964	26.1419	26.1955	0.12932	Manual Ct		Manual	13	18	Manual	0.560698
70	22 (25-2)	CD68	SYBR	Unknown	26.343	81	Auto Tm	51.5933	57.273	4.98964	26.1419	26.1955	0.12932	Manual Ct		Manual	13	18	Manual	0.560698
23	23 (26-1)	CD68	SYBR	Unknown	26.3764	81	Auto Tm	50.4168	51.2442	3.98358	26.3764	26.3557	0.111542	Manual Ct		Manual	13	18	Manual	0.560698
47	23 (26-1)	CD68	SYBR	Unknown	26.4555	81	Auto Tm	47.7392	51.2442	3.98358	26.3764	26.3557	0.111542	Manual Ct		Manual	13	18	Manual	0.560698
71	23 (26-1)	CD68	SYBR	Unknown	26.2353	81	Auto Tm	55.5764	51.2442	3.98358	26.3764	26.3557	0.111542	Manual Ct		Manual	13	18	Manual	0.560698
24	24 (26-2)	CD68	SYBR	Unknown	27.2327	81	Auto Tm	27.9159	26.2231	2.394	27.3263	27.3263	0.132426	Manual Ct		Manual	13	18	Manual	0.560698
72	24 (26-2)	CD68	SYBR	Unknown	27.42	81	Auto Tm	24.5302	26.2231	2.394	27.3263	27.3263	0.132426	Manual Ct		Manual	13	18	Manual	0.560698
72	24 (26-2)	CD68	SYBR	Unknown	27.42	81	Auto Tm	24.5302	26.2231	2.394	27.3263	27.3263	0.132426	Manual Ct		Manual	13	18	Manual	0.560698
73	25 (27-1)	CD68	SYBR	Unknown	26.3535	80.9	Auto Tm	51.2208	50.7814	0.716309	26.355	26.3661	0.0205167	Manual Ct		Manual	13	18	Manual	0.560698
97	25 (27-1)	CD68	SYBR	Unknown	26.355	80.9	Auto Tm	51.1686	50.7814	0.716309	26.355	26.3661	0.0205167	Manual Ct		Manual	13	18	Manual	0.560698
121	25 (27-1)	CD68	SYBR	Unknown	26.3897	81.2	Auto Tm	49.9549	50.7814	0.716309	26.355	26.3661	0.0205167	Manual Ct		Manual	13	18	Manual	0.560698
74	26 (27-2)	CD68	SYBR	Unknown	26.2447	81.2	Auto Tm	55.216	55.8176	4.03515	26.2447	26.2315	0.104088	Manual Ct		Manual	13	18	Manual	0.560698
98	26 (27-2)	CD68	SYBR	Unknown	26.3284	81.2	Auto Tm	52.1171	55.8176	4.03515	26.2447	26.2315	0.104088	Manual Ct		Manual	13	18	Manual	0.560698
122	26 (27-2)	CD68	SYBR	Unknown	26.1214	81.2	Auto Tm	60.1198	55.8176	4.03515	26.2447	26.2315	0.104088	Manual Ct		Manual	13	18	Manual	0.560698
75	27 (27-3)	CD68	SYBR	Unknown	26.3368	81.2	Auto Tm	51.8133	50.071	1.99719	26.3738	26.3872	0.0581722	Manual Ct		Manual	13	18	Manual	0.560698
99	27 (27-3)	CD68	SYBR	Unknown	26.4508	81.2	Auto Tm	47.8914	50.071	1.99719	26.3738	26.3872	0.0581722	Manual Ct		Manual	13	18	Manual	0.560698
123	27 (27-3)	CD68	SYBR	Unknown	26.3738	81.2	Auto Tm	50.5083	50.071	1.99719	26.3738	26.3872	0.0581722	Manual Ct		Manual	13	18	Manual	0.560698
76	28 (28-1)	CD68	SYBR	Unknown	27.1719	81.2	Auto Tm	29.1126	27.0466	2.22377	27.2632	27.2818	0.120337	Manual Ct		Manual	13	18	Manual	0.560698
100	28 (28-1)	CD68	SYBR	Unknown	27.4104	81.2	Auto Tm	24.693	27.0466	2.22377	27.2632	27.2818	0.120337	Manual Ct		Manual	13	18	Manual	0.560698
124	28 (28-1)	CD68	SYBR	Unknown	27.2632	81.2	Auto Tm	27.3342	27.0466	2.22377	27.2632	27.2818	0.120337	Manual Ct		Manual	13	18	Manual	0.560698
77	29 (28-2)	CD68	SYBR	Unknown	26.3484	81.2	Auto Tm	51.4002	54.6227	2.85918	26.2343	26.2617	0.0768037	Manual Ct		Manual	13	18	Manual	0.560698
101	29 (28-2)	CD68	SYBR	Unknown	26.2343	81.4	Auto Tm	55.6123	54.6227	2.85918	26.2343	26.2617	0.0768037	Manual Ct		Manual	13	18	Manual	0.560698
125	29 (28-2)	CD68	SYBR	Unknown	26.2023	81.4	Auto Tm	56.8556	54.6227	2.85918	26.2343	26.2617	0.0768037	Manual Ct		Manual	13	18	Manual	0.560698
3	3 (12-1)	CD68	SYBR	Unknown	26.7033	80.9	Auto Tm	40.2319	45.2347	4.7073	26.5125	26.5388	0.152981	Manual Ct		Manual	13	18	Manual	0.560698
27	3 (12-1)	CD68	SYBR	Unknown	26.4008	80.9	Auto Tm	49.5766	45.2347	4.7073	26.5125	26.5388	0.152981	Manual Ct		Manual	13	18	Manual	0.560698
51	3 (12-1)	CD68	SYBR	Unknown	26.5125	81.2	Auto Tm	45.8957	45.2347	4.7073	26.5125	26.5388	0.152981	Manual Ct		Manual	13	18	Manual	0.560698
78	30 (28-3)	CD68	SYBR	Unknown	26.3804	81.4	Auto Tm	50.2796	48.4413	1.62277	26.4525	26.4348	0.0481529	Manual Ct		Manual	13	18	Manual	0.560698
102	30 (28-3)	CD68	SYBR	Unknown	26.4717	81.4	Auto Tm	47.2076	48.4413	1.62277	26.4525	26.4348	0.0481529	Manual Ct		Manual	13	18	Manual	0.560698
126	30 (28-3)	CD68	SYBR	Unknown	26.4525	81.4	Auto Tm	47.8368	48.4413	1.62277	26.4525	26.4348	0.0481529	Manual Ct		Manual	13	18	Manual	0.560698
79	31 (29-1)	CD68	SYBR	Unknown	24.7911	81.4	Auto Tm	150.617	157.744	10.0796	24.7256	24.7256	0.0926219	Manual Ct		Manual	13	18	Manual	0.560698
127	31 (29-1)	CD68	SYBR	Unknown	24.6601	81.4	Auto Tm	164.872	157.744	10.0796	24.7256	24.7256	0.0926219	Manual Ct		Manual	13	18	Manual	0.560698
127	31 (29-1)	CD68	SYBR	Unknown	24.6601	81.4	Auto Tm	164.872	157.744	10.0796	24.7256	24.7256	0.0926219	Manual Ct		Manual	13	18	Manual	0.560698
80	32 (29-2)	CD68	SYBR	Unknown	25.2358	81.4	Auto Tm	110.805	115.325	7.5732	25.2319	25.1799	0.0934537	Manual Ct		Manual	13	18	Manual	0.560698
104	32 (29-2)	CD68	SYBR	Unknown	25.072	81.4	Auto Tm	124.068	115.325	7.5732	25.2319	25.1799	0.0934537	Manual Ct		Manual	13	18	Manual	0.560698
128	32 (29-2)	CD68	SYBR	Unknown	25.2319	81.4	Auto Tm	111.101	115.325	7.5732	25.2319	25.1799	0.0934537	Manual Ct		Manual	13	18	Manual	0.560698
81	33 (30-1)	CD68	SYBR	Unknown	26.2671	81.4	Auto Tm	54.3702	49.4022	4.8447	26.4134	26.4105	0.14201	Manual Ct		Manual	13	18	Manual	0.560698
105	33 (30-1)	CD68	SYBR	Unknown	26.4134	81.4	Auto Tm	49.1453	49.4022	4.8447	26.4134	26.4105	0.14201	Manual Ct		Manual	13	18	Manual	0.560698
129	33 (30-1)	CD68	SYBR	Unknown	26.551	81.4	Auto Tm	44.6911	49.4022	4.8447	26.4134	26.4105	0.14201	Manual Ct		Manual	13	18	Manual	0.560698
82	34 (30-2)	CD68	SYBR	Unknown	23.9543	81.6	Auto Tm	268.388	277.481	19.0199	23.9543	23.9083	0.0975572	Manual Ct		Manual	13	18	Manual	0.560698
106	34 (30-2)	CD68	SYBR	Unknown	23.9743	81.6	Auto Tm	264.714	277.481	19.0199	23.9543	23.9083	0.0975572	Manual Ct		Manual	13	18	Manual	0.560698
130	34 (30-2)	CD68	SYBR	Unknown	23.7962	81.6	Auto Tm	299.341	277.481	19.0199	23.9543	23.9083	0.0975572	Manual Ct		Manual	13	18	Manual	0.560698
83	35 (31-1)	CD68	SYBR	Unknown	25.0344	81.6	Auto Tm	127.334	121.141	6.19023	25.1066	25.1078	0.0740897	Manual Ct		Manual	13	18	Manual	0.560698
107	35 (31-1)	CD68	SYBR	Unknown	25.1825	81.6	Auto Tm	114.953	121.141	6.19023	25.1066	25.1078	0.0740897	Manual Ct		Manual	13	18	Manual	0.560698
131	35 (31-1)	CD68	SYBR	Unknown	25.1066	81.6	Auto Tm	121.135	121.141	6.19023	25.1066	25.1078	0.0740897	Manual Ct		Manual	13	18	Manual	0.560698
84	36 (31-2)	CD68	SYBR	Unknown	25.2297	81.6	Auto Tm	111.27	111.164	2.43499	25.2297	25.2313	0.0317576	Manual Ct		Manual	13	18	Manual	0.560698
108	36 (31-2)	CD68	SYBR	Unknown	25.2639	81.6	Auto Tm	108.677	111.164	2.43499	25.2297	25.2313	0.0317576	Manual Ct		Manual	13	18	Manual	0.560698
132	36 (31-2)	CD68	SYBR	Unknown	25.2004	81.6	Auto Tm	113.544	111.164	2.43499	25.2297	25.2313	0.0317576	Manual Ct		Manual	13	18	Manual	0.560698
85	37 (32-1)	CD68	SYBR	Unknown	27.4981	81.6	Auto Tm	23.2425	22.8521	0.6764	27.4981	27.523	0.0432544	Manual Ct		Manual	13	18	Manual	0.560698
109	37 (32-1)	CD68	SYBR	Unknown	27.573	81.6	Auto Tm	22.0711	22.8521	0.6764	27.4981	27.523	0.0432544	Manual Ct		Manual	13	18	Manual	0.560698
133	37 (32-1)	CD68	SYBR	Unknown	27.4981	81.6	Auto Tm	23.2427	22.8521	0.6764	27.4981	27.523	0.0432544	Manual Ct		Manual	13	18	Manual	0.560698
86	38 (A)	CD68	SYBR	Unknown	27.989	81.4	Auto Tm	16.5618	17.2746	2.13418	27.989	27.9351	0.174942	Manual Ct		Manual	13	18	Manual	0.560698
110	38 (A)	CD68	SYBR	Unknown	27.7395	81.6	Auto Tm	19.674	17.2746	2.13418	27.989	27.9351	0.174942	Manual Ct		Manual	13	18	Manual	0.560698
134	38 (A)	CD68	SYBR	Unknown	28.0767	81.6	Auto Tm	15.5881	17.2746	2.13418	27.989	27.9351	0.174942	Manual Ct		Manual	13	18	Manual	0.560698
87	39 (G)	CD68	SYBR	Unknown	27.2794	81.4	Auto Tm	27.0305	23.865	3.00697	27.481	27.4674	0.181611	Manual Ct		Manual	13	18	Manual	0.560698
111	39 (G)	CD68	SYBR	Unknown	27.6418	81.6	Auto Tm	21.0467	23.865	3.00697	27.481	27.4674	0.181611	Manual Ct		Manual	13	18	Manual	0.560698
135	39 (G)	CD68	SYBR	Unknown	27.481	81.6	Auto Tm	23.5178	23.865	3.00697	27.481	27.4674	0.181611	Manual Ct		Manual	13	18	Manual	0.560698
4	4 (12-2)	CD68	SYBR	Unknown	25.3881	81.2	Auto Tm	99.7449	107.017	9.27029	25.3296	25.2897	0.123334	Manual Ct		Manual	13	18	Manual	0.560698
28	4 (12-2)	CD68	SYBR	Unknown	25.1513	81.2	Auto Tm	117.456	107.017	9.27029	25.3296	25.2897	0.123334	Manual Ct		Manual	13	18	Manual	0.560698
52	4 (12-2)	CD68	SYBR	Unknown	25.3296	81.2	Auto Tm	103.851	107.017	9.27029	25.3296	25.2897	0.123334	Manual Ct		Manual	13	18	Manual	0.560698
88	40 (H)	CD68	SYBR	Unknown	26.012	81.4	Auto Tm	64.8364	63.9933	2.43566	26.012	26.0317	0.0556408	Manual Ct		Manual	13	18	Manual	0.560698
112	40 (H)	CD68	SYBR	Unknown	26.0945	81.6	Auto Tm	61.2481	63.9933	2.43566	26.012	26.0317	0.0556408	Manual Ct		Manual	13	18	Manual	0.560698
136	40 (H)	CD68	SYBR	Unknown	25.9886	81.6	Auto Tm	65.8954	63.9933	2.43566	26.012	26.0317	0.0556408	Manual Ct		Manual	13	18	Manual	0.560698
5	5 (13-1)	CD68	SYBR	Unknown	28.1162	81.2	Auto Tm	15.1691	13.414	2.12166	28.2306	28.3071	0.23843	Manual Ct		Manual	13	18	Manual	0.560698
29	5 (13-1)	CD68	SYBR	Unknown	28.5743	81.2	Auto Tm	11.0562	13.414	2.12166	28.2306	28.3071	0.23843	Manual Ct		Manual	13	18	Manual	0.560698
53	5 (13-1)	CD68	SYBR	Unknown	28.2306	81.2	Auto Tm	14.0168	13.414	2.12166	28.2306	28.3071	0.23843	Manual Ct		Manual	13	18	Manual	0.560698
6	6 (14-1)	CD68	SYBR	Unknown	26.4719	81.2	Auto Tm	47.2015	46.6845	0.732588	26.4779	26.4879	0.0228275	Manual Ct		Manual	13	18	Manual	0.560698
30	6 (14-1)	CD68	SYBR	Unknown	26.4779	81.2	Auto Tm	47.006	46.6845	0.732588	26.4779	26.4879	0.0228275	Manual Ct		Manual	13	18	Manual	0.560698
54	6 (14-1)	CD68	SYBR	Unknown	26.5141	81.2	Auto Tm	45.8462	46.6845	0.732588	26.4779	26.4879	0.0228275	Manual Ct		Manual	13	18	Manual	0.560698
7	7 (15-1)	CD68	SYBR	Unknown	25.8439	81.2	Auto Tm	72.8174	67.915	4.79576	25.9496	25.9473	0.102229	Manual Ct		Manual	13	18	Manual	0.560698
31	7 (15-1)	CD68	SYBR	Unknown	25.9496	81.4	Auto Tm	67.6942	67.915	4.79576	25.9496	25.9473	0.102229	Manual Ct		Manual	13	18	Manual	0.560698
55	7 (15-1)	CD68	SYBR	Unknown	26.0483	81.4	Auto Tm	63.2335	67.915	4.79576	25.9496	25.9473	0.102229	Manual Ct		Manual	13	18	Manual	0.560698
8	8 (15-2)	CD68	SYBR	Unknown	26.2324	81.4	Auto Tm	55.6878	54.2452	4.02422	26.2324	26.2731	0.109543	Manual Ct		Manual	13	18	Manual	0.560698
32	8 (15-2)	CD68	SYBR	Unknown	26.1898	81.4	Auto Tm	57.3493	54.2452	4.02422	26.2324	26.2731	0.109543	Manual Ct		Manual	13	18	Manual	0.560698
56	8 (15-2)	CD68	SYBR	Unknown	26.3972	81.4	Auto Tm	49.6985	54.2452	4.02422	26.2324	26.2731	0.109543	Manual Ct		Manual	13	18	Manual	0.560698
9	9 (16-1)	CD68	SYBR	Unknown	27.1352	81.4	Auto Tm	29.8591	24.9293	6.08195	27.292	27.4283	0.380039	Manual Ct		Manual	13	18	Manual	0.560698
33	9 (16-1)	CD68	SYBR	Unknown	27.8577	81.4	Auto Tm	18.1328	24.9293	6.08195	27.292	27.4283	0.380039	Manual Ct		Manual	13	18	Manual	0.560698
57	9 (16-1)	CD68	SYBR	Unknown	27.292	81.4	Auto Tm	26.796	24.9293	6.08195	27.292	27.4283	0.380039	Manual Ct		Manual	13	18	Manual	0.560698
365	Gene 1 Standard (1)	CD68	SYBR	Standard	32.3008	80.6	Auto Tm	1						Manual Ct		Manual	13	18	Manual	0.560698
363	Gene 1 Standard (10)	CD68	SYBR	Standard	28.2285	80.7	Auto Tm	10						Manual Ct		Manual	13	18	Manual	0.560698
361	Gene 1 Standard (100)	CD68	SYBR	Standard	25.63	81.5	Auto Tm	100						Manual Ct		Manual	13	18	Manual	0.560698
379	NTC Gene 1	CD68	SYBR	NTC	Undetermined	61.9	Auto Tm	0						Manual Ct		Manual	13	18	Manual	0.560698						TRUE
382	RT Negative 1	CD68	SYBR	NTC	33.4165	84.8	Auto Tm	0.390688						Manual Ct		Manual	13	18	Manual	0.560698
Slope	-3.33537	cycles/log decade
Y-Intercept		32.0551
R^2		0.983991
Well	Sample Name	Detector Name	Reporter	Task	Ct	Tm Value	Tm Type	Quantity	Qty Mean	Qty StdDev	Ct Median	Ct Mean	Ct StdDev	Ct Type	Template Name	Baseline Type	Baseline Start	Baseline Stop	Threshold Type	Threshold	FOS	HMD	LME	EW	BPR	NAW	HNS	HRN	EAF	BAF	TAF	CAF
225	1 (11-1)	CYP2E1	SYBR	Unknown	15.5289	83.3	Auto Tm	64.6928	64.2259	3.94249	15.5289	15.5409	0.0875081	Manual Ct		Manual	5	8	Manual	0.410145
249	1 (11-1)	CYP2E1	SYBR	Unknown	15.6339	83.3	Auto Tm	60.0707	64.2259	3.94249	15.5289	15.5409	0.0875081	Manual Ct		Manual	5	8	Manual	0.410145
273	1 (11-1)	CYP2E1	SYBR	Unknown	15.4601	83.3	Auto Tm	67.9141	64.2259	3.94249	15.5289	15.5409	0.0875081	Manual Ct		Manual	5	8	Manual	0.410145
234	10 (17-1)	CYP2E1	SYBR	Unknown	14.9014	83.2	Auto Tm	100.768	95.9558	4.36289	14.9872	14.9716	0.0639021	Manual Ct		Manual	5	8	Manual	0.410145
258	10 (17-1)	CYP2E1	SYBR	Unknown	15.0263	83.2	Auto Tm	92.2593	95.9558	4.36289	14.9872	14.9716	0.0639021	Manual Ct		Manual	5	8	Manual	0.410145
282	10 (17-1)	CYP2E1	SYBR	Unknown	14.9872	83.2	Auto Tm	94.8398	95.9558	4.36289	14.9872	14.9716	0.0639021	Manual Ct		Manual	5	8	Manual	0.410145
235	11 (17-2)	CYP2E1	SYBR	Unknown	14.9824	83.2	Auto Tm	95.1612	96.0237	1.5306	14.9824	14.9698	0.0224679	Manual Ct		Manual	5	8	Manual	0.410145
259	11 (17-2)	CYP2E1	SYBR	Unknown	14.9831	83.2	Auto Tm	95.119	96.0237	1.5306	14.9824	14.9698	0.0224679	Manual Ct		Manual	5	8	Manual	0.410145
283	11 (17-2)	CYP2E1	SYBR	Unknown	14.9438	83.2	Auto Tm	97.7909	96.0237	1.5306	14.9824	14.9698	0.0224679	Manual Ct		Manual	5	8	Manual	0.410145
236	12 (18-1)	CYP2E1	SYBR	Unknown	15.6206	83.2	Auto Tm	60.6361	61.6904	3.2352	15.6206	15.5975	0.0734749	Manual Ct		Manual	5	8	Manual	0.410145
260	12 (18-1)	CYP2E1	SYBR	Unknown	15.6566	83.2	Auto Tm	59.1139	61.6904	3.2352	15.6206	15.5975	0.0734749	Manual Ct		Manual	5	8	Manual	0.410145
284	12 (18-1)	CYP2E1	SYBR	Unknown	15.5152	83.2	Auto Tm	65.3213	61.6904	3.2352	15.6206	15.5975	0.0734749	Manual Ct		Manual	5	8	Manual	0.410145
237	13 (19-1)	CYP2E1	SYBR	Unknown	15.0011	83.2	Auto Tm	93.9168	92.7469	5.90681	15.0011	15.0208	0.091134	Manual Ct		Manual	5	8	Manual	0.410145
261	13 (19-1)	CYP2E1	SYBR	Unknown	14.9411	83.2	Auto Tm	97.9811	92.7469	5.90681	15.0011	15.0208	0.091134	Manual Ct		Manual	5	8	Manual	0.410145
285	13 (19-1)	CYP2E1	SYBR	Unknown	15.1201	82.9	Auto Tm	86.3426	92.7469	5.90681	15.0011	15.0208	0.091134	Manual Ct		Manual	5	8	Manual	0.410145
238	14 (20-1)	CYP2E1	SYBR	Unknown	15.5078	82.9	Auto Tm	65.664	65.376	0.938957	15.5078	15.5141	0.0203988	Manual Ct		Manual	5	8	Manual	0.410145
262	14 (20-1)	CYP2E1	SYBR	Unknown	15.5369	82.9	Auto Tm	64.3268	65.376	0.938957	15.5078	15.5141	0.0203988	Manual Ct		Manual	5	8	Manual	0.410145
286	14 (20-1)	CYP2E1	SYBR	Unknown	15.4976	82.9	Auto Tm	66.1373	65.376	0.938957	15.5078	15.5141	0.0203988	Manual Ct		Manual	5	8	Manual	0.410145
239	15 (21-1)	CYP2E1	SYBR	Unknown	16.0976	82.9	Auto Tm	43.2927	43.1246	0.607017	16.0976	16.1032	0.0199861	Manual Ct		Manual	5	8	Manual	0.410145
263	15 (21-1)	CYP2E1	SYBR	Unknown	16.1254	82.9	Auto Tm	42.4513	43.1246	0.607017	16.0976	16.1032	0.0199861	Manual Ct		Manual	5	8	Manual	0.410145
287	15 (21-1)	CYP2E1	SYBR	Unknown	16.0866	82.9	Auto Tm	43.6299	43.1246	0.607017	16.0976	16.1032	0.0199861	Manual Ct		Manual	5	8	Manual	0.410145
240	16 (21-2)	CYP2E1	SYBR	Unknown	15.7474	82.9	Auto Tm	55.443	57.0703	1.41571	15.6897	15.7067	0.0353732	Manual Ct		Manual	5	8	Manual	0.410145
264	16 (21-2)	CYP2E1	SYBR	Unknown	15.6897	82.9	Auto Tm	57.7486	57.0703	1.41571	15.6897	15.7067	0.0353732	Manual Ct		Manual	5	8	Manual	0.410145
288	16 (21-2)	CYP2E1	SYBR	Unknown	15.6831	82.9	Auto Tm	58.0192	57.0703	1.41571	15.6897	15.7067	0.0353732	Manual Ct		Manual	5	8	Manual	0.410145
289	17 (22-1)	CYP2E1	SYBR	Unknown	15.9791	82.8	Auto Tm	47.0716	48.0086	0.984445	15.9538	15.9514	0.0289993	Manual Ct		Manual	5	8	Manual	0.410145
313	17 (22-1)	CYP2E1	SYBR	Unknown	15.9538	82.5	Auto Tm	47.9196	48.0086	0.984445	15.9538	15.9514	0.0289993	Manual Ct		Manual	5	8	Manual	0.410145
337	17 (22-1)	CYP2E1	SYBR	Unknown	15.9213	82.5	Auto Tm	49.0345	48.0086	0.984445	15.9538	15.9514	0.0289993	Manual Ct		Manual	5	8	Manual	0.410145
290	18 (23-1)	CYP2E1	SYBR	Unknown	16.8021	82.8	Auto Tm	26.3239	25.2588	1.57932	16.8191	16.8624	0.090181	Manual Ct		Manual	5	8	Manual	0.410145
314	18 (23-1)	CYP2E1	SYBR	Unknown	16.9661	82.8	Auto Tm	23.4443	25.2588	1.57932	16.8191	16.8624	0.090181	Manual Ct		Manual	5	8	Manual	0.410145
338	18 (23-1)	CYP2E1	SYBR	Unknown	16.8191	82.8	Auto Tm	26.0083	25.2588	1.57932	16.8191	16.8624	0.090181	Manual Ct		Manual	5	8	Manual	0.410145
291	19 (23-2)	CYP2E1	SYBR	Unknown	16.1594	82.8	Auto Tm	41.4452	40.8394	0.717576	16.1738	16.1804	0.0249613	Manual Ct		Manual	5	8	Manual	0.410145
315	19 (23-2)	CYP2E1	SYBR	Unknown	16.1738	82.8	Auto Tm	41.026	40.8394	0.717576	16.1738	16.1804	0.0249613	Manual Ct		Manual	5	8	Manual	0.410145
339	19 (23-2)	CYP2E1	SYBR	Unknown	16.208	82.8	Auto Tm	40.0469	40.8394	0.717576	16.1738	16.1804	0.0249613	Manual Ct		Manual	5	8	Manual	0.410145
226	2 (11-2)	CYP2E1	SYBR	Unknown	14.8789	83.3	Auto Tm	102.379	98.996	4.23983	14.907	14.9274	0.0612473	Manual Ct		Manual	5	8	Manual	0.410145
250	2 (11-2)	CYP2E1	SYBR	Unknown	14.9962	83.3	Auto Tm	94.2397	98.996	4.23983	14.907	14.9274	0.0612473	Manual Ct		Manual	5	8	Manual	0.410145
274	2 (11-2)	CYP2E1	SYBR	Unknown	14.907	83.3	Auto Tm	100.369	98.996	4.23983	14.907	14.9274	0.0612473	Manual Ct		Manual	5	8	Manual	0.410145
292	20 (24-1)	CYP2E1	SYBR	Unknown	18.3018	83.1	Auto Tm	9.12747	8.70102	0.5209	18.3447	18.3713	0.0859062	Manual Ct		Manual	5	8	Manual	0.410145
316	20 (24-1)	CYP2E1	SYBR	Unknown	18.4673	82.8	Auto Tm	8.12045	8.70102	0.5209	18.3447	18.3713	0.0859062	Manual Ct		Manual	5	8	Manual	0.410145
340	20 (24-1)	CYP2E1	SYBR	Unknown	18.3447	82.8	Auto Tm	8.85515	8.70102	0.5209	18.3447	18.3713	0.0859062	Manual Ct		Manual	5	8	Manual	0.410145
293	21 (24-2)	CYP2E1	SYBR	Unknown	16.92	83.1	Auto Tm	24.2195	28.2497	4.25989	16.7237	16.7128	0.212908	Manual Ct		Manual	5	8	Manual	0.410145
317	21 (24-2)	CYP2E1	SYBR	Unknown	16.4946	83.1	Auto Tm	32.7071	28.2497	4.25989	16.7237	16.7128	0.212908	Manual Ct		Manual	5	8	Manual	0.410145
341	21 (24-2)	CYP2E1	SYBR	Unknown	16.7237	83.1	Auto Tm	27.8225	28.2497	4.25989	16.7237	16.7128	0.212908	Manual Ct		Manual	5	8	Manual	0.410145
294	22 (25-2)	CYP2E1	SYBR	Unknown	16.7109	83.1	Auto Tm	28.0751	28.1079	1.23775	16.7109	16.7101	0.062343	Manual Ct		Manual	5	8	Manual	0.410145
318	22 (25-2)	CYP2E1	SYBR	Unknown	16.7721	83.1	Auto Tm	26.8868	28.1079	1.23775	16.7109	16.7101	0.062343	Manual Ct		Manual	5	8	Manual	0.410145
342	22 (25-2)	CYP2E1	SYBR	Unknown	16.6474	83.1	Auto Tm	29.3616	28.1079	1.23775	16.7109	16.7101	0.062343	Manual Ct		Manual	5	8	Manual	0.410145
295	23 (26-1)	CYP2E1	SYBR	Unknown	16.2249	83	Auto Tm	39.571	38.2926	1.61217	16.2518	16.2723	0.0602051	Manual Ct		Manual	5	8	Manual	0.410145
319	23 (26-1)	CYP2E1	SYBR	Unknown	16.34	83	Auto Tm	36.4815	38.2926	1.61217	16.2518	16.2723	0.0602051	Manual Ct		Manual	5	8	Manual	0.410145
343	23 (26-1)	CYP2E1	SYBR	Unknown	16.2518	83	Auto Tm	38.8252	38.2926	1.61217	16.2518	16.2723	0.0602051	Manual Ct		Manual	5	8	Manual	0.410145
296	24 (26-2)	CYP2E1	SYBR	Unknown	16.7077	83.3	Auto Tm	28.1391	26.6272	1.8401	16.7576	16.7881	0.099376	Manual Ct		Manual	5	8	Manual	0.410145
320	24 (26-2)	CYP2E1	SYBR	Unknown	16.8992	83.3	Auto Tm	24.5784	26.6272	1.8401	16.7576	16.7881	0.099376	Manual Ct		Manual	5	8	Manual	0.410145
344	24 (26-2)	CYP2E1	SYBR	Unknown	16.7576	83	Auto Tm	27.1643	26.6272	1.8401	16.7576	16.7881	0.099376	Manual Ct		Manual	5	8	Manual	0.410145
297	25 (27-1)	CYP2E1	SYBR	Unknown	16.0531	83.3	Auto Tm	44.6746	43.587	1.66184	16.0615	16.0887	0.0545903	Manual Ct		Manual	5	8	Manual	0.410145
321	25 (27-1)	CYP2E1	SYBR	Unknown	16.1516	83.3	Auto Tm	41.6741	43.587	1.66184	16.0615	16.0887	0.0545903	Manual Ct		Manual	5	8	Manual	0.410145
345	25 (27-1)	CYP2E1	SYBR	Unknown	16.0615	83	Auto Tm	44.4124	43.587	1.66184	16.0615	16.0887	0.0545903	Manual Ct		Manual	5	8	Manual	0.410145
298	26 (27-2)	CYP2E1	SYBR	Unknown	16.0529	83.3	Auto Tm	44.6815	39.4238	4.6952	16.2845	16.2367	0.16515	Manual Ct		Manual	5	8	Manual	0.410145
322	26 (27-2)	CYP2E1	SYBR	Unknown	16.3727	83.3	Auto Tm	35.6495	39.4238	4.6952	16.2845	16.2367	0.16515	Manual Ct		Manual	5	8	Manual	0.410145
346	26 (27-2)	CYP2E1	SYBR	Unknown	16.2845	83.3	Auto Tm	37.9404	39.4238	4.6952	16.2845	16.2367	0.16515	Manual Ct		Manual	5	8	Manual	0.410145
299	27 (27-3)	CYP2E1	SYBR	Unknown	16.0815	83.3	Auto Tm	43.7901	44.7641	1.74422	16.0815	16.051	0.0545796	Manual Ct		Manual	5	8	Manual	0.410145
323	27 (27-3)	CYP2E1	SYBR	Unknown	16.0836	83.3	Auto Tm	43.7244	44.7641	1.74422	16.0815	16.051	0.0545796	Manual Ct		Manual	5	8	Manual	0.410145
347	27 (27-3)	CYP2E1	SYBR	Unknown	15.988	83.3	Auto Tm	46.7778	44.7641	1.74422	16.0815	16.051	0.0545796	Manual Ct		Manual	5	8	Manual	0.410145
300	28 (28-1)	CYP2E1	SYBR	Unknown	16.4402	83.2	Auto Tm	33.9894	34.8076	0.709032	16.391	16.4067	0.0290156	Manual Ct		Manual	5	8	Manual	0.410145
324	28 (28-1)	CYP2E1	SYBR	Unknown	16.3889	83.2	Auto Tm	35.2425	34.8076	0.709032	16.391	16.4067	0.0290156	Manual Ct		Manual	5	8	Manual	0.410145
348	28 (28-1)	CYP2E1	SYBR	Unknown	16.391	83.2	Auto Tm	35.1909	34.8076	0.709032	16.391	16.4067	0.0290156	Manual Ct		Manual	5	8	Manual	0.410145
301	29 (28-2)	CYP2E1	SYBR	Unknown	16.0875	83.2	Auto Tm	43.603	45.7876	1.96575	16.0011	16.0192	0.0613413	Manual Ct		Manual	5	8	Manual	0.410145
325	29 (28-2)	CYP2E1	SYBR	Unknown	15.9689	83.2	Auto Tm	47.4136	45.7876	1.96575	16.0011	16.0192	0.0613413	Manual Ct		Manual	5	8	Manual	0.410145
349	29 (28-2)	CYP2E1	SYBR	Unknown	16.0011	83.2	Auto Tm	46.3463	45.7876	1.96575	16.0011	16.0192	0.0613413	Manual Ct		Manual	5	8	Manual	0.410145
227	3 (12-1)	CYP2E1	SYBR	Unknown	16.3868	83.3	Auto Tm	35.2954	36.6755	1.19564	16.3074	16.333	0.0466105	Manual Ct		Manual	5	8	Manual	0.410145
251	3 (12-1)	CYP2E1	SYBR	Unknown	16.3049	83.3	Auto Tm	37.3985	36.6755	1.19564	16.3074	16.333	0.0466105	Manual Ct		Manual	5	8	Manual	0.410145
275	3 (12-1)	CYP2E1	SYBR	Unknown	16.3074	83.3	Auto Tm	37.3326	36.6755	1.19564	16.3074	16.333	0.0466105	Manual Ct		Manual	5	8	Manual	0.410145
302	30 (28-3)	CYP2E1	SYBR	Unknown	15.562	83.2	Auto Tm	63.1975	61.1393	2.34275	15.5976	15.6096	0.0545985	Manual Ct		Manual	5	8	Manual	0.410145
326	30 (28-3)	CYP2E1	SYBR	Unknown	15.6692	83.2	Auto Tm	58.5899	61.1393	2.34275	15.5976	15.6096	0.0545985	Manual Ct		Manual	5	8	Manual	0.410145
350	30 (28-3)	CYP2E1	SYBR	Unknown	15.5976	83.2	Auto Tm	61.6305	61.1393	2.34275	15.5976	15.6096	0.0545985	Manual Ct		Manual	5	8	Manual	0.410145
303	31 (29-1)	CYP2E1	SYBR	Unknown	17.0307	83.2	Auto Tm	22.3986	21.0347	1.228	17.1432	17.1213	0.0818214	Manual Ct		Manual	5	8	Manual	0.410145
327	31 (29-1)	CYP2E1	SYBR	Unknown	17.1432	83.2	Auto Tm	20.6887	21.0347	1.228	17.1432	17.1213	0.0818214	Manual Ct		Manual	5	8	Manual	0.410145
351	31 (29-1)	CYP2E1	SYBR	Unknown	17.1899	83.2	Auto Tm	20.0168	21.0347	1.228	17.1432	17.1213	0.0818214	Manual Ct		Manual	5	8	Manual	0.410145
304	32 (29-2)	CYP2E1	SYBR	Unknown	15.4097	83.2	Auto Tm	70.3743	66.1186	3.68711	15.5419	15.4995	0.0777729	Manual Ct		Manual	5	8	Manual	0.410145
328	32 (29-2)	CYP2E1	SYBR	Unknown	15.5419	83.2	Auto Tm	64.0991	66.1186	3.68711	15.5419	15.4995	0.0777729	Manual Ct		Manual	5	8	Manual	0.410145
352	32 (29-2)	CYP2E1	SYBR	Unknown	15.5467	83.2	Auto Tm	63.8824	66.1186	3.68711	15.5419	15.4995	0.0777729	Manual Ct		Manual	5	8	Manual	0.410145
305	33 (30-1)	CYP2E1	SYBR	Unknown	16.8225	83.2	Auto Tm	25.9475	26.613	2.80752	16.8225	16.7918	0.147311	Manual Ct		Manual	5	8	Manual	0.410145
329	33 (30-1)	CYP2E1	SYBR	Unknown	16.6315	83.2	Auto Tm	29.6934	26.613	2.80752	16.8225	16.7918	0.147311	Manual Ct		Manual	5	8	Manual	0.410145
353	33 (30-1)	CYP2E1	SYBR	Unknown	16.9213	83.2	Auto Tm	24.198	26.613	2.80752	16.8225	16.7918	0.147311	Manual Ct		Manual	5	8	Manual	0.410145
306	34 (30-2)	CYP2E1	SYBR	Unknown	18.3574	83.2	Auto Tm	8.77622	8.2059	0.494429	18.4986	18.4542	0.0839442	Manual Ct		Manual	5	8	Manual	0.410145
330	34 (30-2)	CYP2E1	SYBR	Unknown	18.5067	83.2	Auto Tm	7.89816	8.2059	0.494429	18.4986	18.4542	0.0839442	Manual Ct		Manual	5	8	Manual	0.410145
354	34 (30-2)	CYP2E1	SYBR	Unknown	18.4986	82.9	Auto Tm	7.94331	8.2059	0.494429	18.4986	18.4542	0.0839442	Manual Ct		Manual	5	8	Manual	0.410145
307	35 (31-1)	CYP2E1	SYBR	Unknown	16.0457	83.2	Auto Tm	44.909	44.7337	2.23246	16.0457	16.0524	0.0709364	Manual Ct		Manual	5	8	Manual	0.410145
331	35 (31-1)	CYP2E1	SYBR	Unknown	16.1265	82.9	Auto Tm	42.4187	44.7337	2.23246	16.0457	16.0524	0.0709364	Manual Ct		Manual	5	8	Manual	0.410145
355	35 (31-1)	CYP2E1	SYBR	Unknown	15.9851	82.9	Auto Tm	46.8733	44.7337	2.23246	16.0457	16.0524	0.0709364	Manual Ct		Manual	5	8	Manual	0.410145
308	36 (31-2)	CYP2E1	SYBR	Unknown	15.8392	82.9	Auto Tm	51.9629	50.9536	0.96524	15.8696	15.8671	0.0267895	Manual Ct		Manual	5	8	Manual	0.410145
332	36 (31-2)	CYP2E1	SYBR	Unknown	15.8926	82.9	Auto Tm	50.0395	50.9536	0.96524	15.8696	15.8671	0.0267895	Manual Ct		Manual	5	8	Manual	0.410145
356	36 (31-2)	CYP2E1	SYBR	Unknown	15.8696	82.9	Auto Tm	50.8584	50.9536	0.96524	15.8696	15.8671	0.0267895	Manual Ct		Manual	5	8	Manual	0.410145
309	37 (32-1)	CYP2E1	SYBR	Unknown	16.8203	82.9	Auto Tm	25.9869	25.6768	0.480324	16.824	16.8375	0.0266305	Manual Ct		Manual	5	8	Manual	0.410145
333	37 (32-1)	CYP2E1	SYBR	Unknown	16.824	82.9	Auto Tm	25.92	25.6768	0.480324	16.824	16.8375	0.0266305	Manual Ct		Manual	5	8	Manual	0.410145
357	37 (32-1)	CYP2E1	SYBR	Unknown	16.8682	82.9	Auto Tm	25.1235	25.6768	0.480324	16.824	16.8375	0.0266305	Manual Ct		Manual	5	8	Manual	0.410145
310	38 (A)	CYP2E1	SYBR	Unknown	16.8778	82.9	Auto Tm	24.9536	23.8553	1.18941	16.9317	16.9427	0.0710229	Manual Ct		Manual	5	8	Manual	0.410145
334	38 (A)	CYP2E1	SYBR	Unknown	17.0185	82.9	Auto Tm	22.592	23.8553	1.18941	16.9317	16.9427	0.0710229	Manual Ct		Manual	5	8	Manual	0.410145
358	38 (A)	CYP2E1	SYBR	Unknown	16.9317	82.9	Auto Tm	24.0203	23.8553	1.18941	16.9317	16.9427	0.0710229	Manual Ct		Manual	5	8	Manual	0.410145
311	39 (G)	CYP2E1	SYBR	Unknown	16.3745	82.9	Auto Tm	35.6025	35.536	0.424166	16.3745	16.3773	0.016925	Manual Ct		Manual	5	8	Manual	0.410145
335	39 (G)	CYP2E1	SYBR	Unknown	16.3619	82.9	Auto Tm	35.923	35.536	0.424166	16.3745	16.3773	0.016925	Manual Ct		Manual	5	8	Manual	0.410145
359	39 (G)	CYP2E1	SYBR	Unknown	16.3954	82.6	Auto Tm	35.0825	35.536	0.424166	16.3745	16.3773	0.016925	Manual Ct		Manual	5	8	Manual	0.410145
228	4 (12-2)	CYP2E1	SYBR	Unknown	14.9939	83.2	Auto Tm	94.3949	91.5985	3.97827	15.0096	15.0374	0.0622496	Manual Ct		Manual	5	8	Manual	0.410145
252	4 (12-2)	CYP2E1	SYBR	Unknown	15.1087	83.2	Auto Tm	87.0441	91.5985	3.97827	15.0096	15.0374	0.0622496	Manual Ct		Manual	5	8	Manual	0.410145
276	4 (12-2)	CYP2E1	SYBR	Unknown	15.0096	83.2	Auto Tm	93.3564	91.5985	3.97827	15.0096	15.0374	0.0622496	Manual Ct		Manual	5	8	Manual	0.410145
312	40 (H)	CYP2E1	SYBR	Unknown	15.5784	82.9	Auto Tm	62.4676	62.9654	4.13659	15.5784	15.5692	0.0926265	Manual Ct		Manual	5	8	Manual	0.410145
336	40 (H)	CYP2E1	SYBR	Unknown	15.4723	82.9	Auto Tm	67.3283	62.9654	4.13659	15.5784	15.5692	0.0926265	Manual Ct		Manual	5	8	Manual	0.410145
360	40 (H)	CYP2E1	SYBR	Unknown	15.6569	82.6	Auto Tm	59.1002	62.9654	4.13659	15.5784	15.5692	0.0926265	Manual Ct		Manual	5	8	Manual	0.410145
229	5 (13-1)	CYP2E1	SYBR	Unknown	17.1488	83.5	Auto Tm	20.6065	19.0017	1.45304	17.2921	17.2663	0.106989	Manual Ct		Manual	5	8	Manual	0.410145
253	5 (13-1)	CYP2E1	SYBR	Unknown	17.3581	83.5	Auto Tm	17.7753	19.0017	1.45304	17.2921	17.2663	0.106989	Manual Ct		Manual	5	8	Manual	0.410145
277	5 (13-1)	CYP2E1	SYBR	Unknown	17.2921	83.2	Auto Tm	18.6231	19.0017	1.45304	17.2921	17.2663	0.106989	Manual Ct		Manual	5	8	Manual	0.410145
230	6 (14-1)	CYP2E1	SYBR	Unknown	14.8064	83.2	Auto Tm	107.76	99.0301	11.585	14.8643	14.9328	0.17122	Manual Ct		Manual	5	8	Manual	0.410145
254	6 (14-1)	CYP2E1	SYBR	Unknown	15.1276	83.2	Auto Tm	85.8872	99.0301	11.585	14.8643	14.9328	0.17122	Manual Ct		Manual	5	8	Manual	0.410145
278	6 (14-1)	CYP2E1	SYBR	Unknown	14.8643	83.2	Auto Tm	103.443	99.0301	11.585	14.8643	14.9328	0.17122	Manual Ct		Manual	5	8	Manual	0.410145
231	7 (15-1)	CYP2E1	SYBR	Unknown	15.1381	83.2	Auto Tm	85.2518	89.5867	4.29324	15.0666	15.069	0.0679626	Manual Ct		Manual	5	8	Manual	0.410145
255	7 (15-1)	CYP2E1	SYBR	Unknown	15.0023	83.2	Auto Tm	93.837	89.5867	4.29324	15.0666	15.069	0.0679626	Manual Ct		Manual	5	8	Manual	0.410145
279	7 (15-1)	CYP2E1	SYBR	Unknown	15.0666	83.2	Auto Tm	89.6714	89.5867	4.29324	15.0666	15.069	0.0679626	Manual Ct		Manual	5	8	Manual	0.410145
232	8 (15-2)	CYP2E1	SYBR	Unknown	16.4776	83.2	Auto Tm	33.104	34.2497	1.62028	16.4302	16.4302	0.0670101	Manual Ct		Manual	5	8	Manual	0.410145
280	8 (15-2)	CYP2E1	SYBR	Unknown	16.3828	83.2	Auto Tm	35.3954	34.2497	1.62028	16.4302	16.4302	0.0670101	Manual Ct		Manual	5	8	Manual	0.410145
280	8 (15-2)	CYP2E1	SYBR	Unknown	16.3828	83.2	Auto Tm	35.3954	34.2497	1.62028	16.4302	16.4302	0.0670101	Manual Ct		Manual	5	8	Manual	0.410145
233	9 (16-1)	CYP2E1	SYBR	Unknown	16.7047	83.2	Auto Tm	28.1982	27.361	1.01146	16.7326	16.748	0.0527478	Manual Ct		Manual	5	8	Manual	0.410145
257	9 (16-1)	CYP2E1	SYBR	Unknown	16.8067	83.2	Auto Tm	26.2371	27.361	1.01146	16.7326	16.748	0.0527478	Manual Ct		Manual	5	8	Manual	0.410145
281	9 (16-1)	CYP2E1	SYBR	Unknown	16.7326	83.2	Auto Tm	27.6476	27.361	1.01146	16.7326	16.748	0.0527478	Manual Ct		Manual	5	8	Manual	0.410145
377	Gene 3 Standard (1)	CYP2E1	SYBR	Standard	21.5797	82.7	Auto Tm	1						Manual Ct		Manual	5	8	Manual	0.410145
375	Gene 3 Standard (10)	CYP2E1	SYBR	Standard	17.8789	83	Auto Tm	10						Manual Ct		Manual	5	8	Manual	0.410145
373	Gene 3 Standard (100)	CYP2E1	SYBR	Standard	15.059	84.1	Auto Tm	100						Manual Ct		Manual	5	8	Manual	0.410145
381	NTC Gene 3	CYP2E1	SYBR	NTC	Undetermined	61.8	Auto Tm	0						Manual Ct		Manual	5	8	Manual	0.410145						TRUE
384	RT Negative 3	CYP2E1	SYBR	NTC	Undetermined	61.8	Auto Tm	0						Manual Ct		Manual	5	8	Manual	0.410145						TRUE
Slope	-3.26033	cycles/log decade
Y-Intercept		21.4329
R^2		0.993955
Well	Sample Name	Detector Name	Reporter	Task	Ct	Tm Value	Tm Type	Quantity	Qty Mean	Qty StdDev	Ct Median	Ct Mean	Ct StdDev	Ct Type	Template Name	Baseline Type	Baseline Start	Baseline Stop	Threshold Type	Threshold	FOS	HMD	LME	EW	BPR	NAW	HNS	HRN	EAF	BAF	TAF	CAF
89	1 (11-1)	F4/80	SYBR	Unknown	26.2268	82.4	Auto Tm	47.3779	45.1011	2.55393	26.2841	26.3016	0.0848656	Manual Ct		Manual	10	18	Manual	0.733021
113	1 (11-1)	F4/80	SYBR	Unknown	26.2841	82.4	Auto Tm	45.5858	45.1011	2.55393	26.2841	26.3016	0.0848656	Manual Ct		Manual	10	18	Manual	0.733021
137	1 (11-1)	F4/80	SYBR	Unknown	26.3938	82.4	Auto Tm	42.3395	45.1011	2.55393	26.2841	26.3016	0.0848656	Manual Ct		Manual	10	18	Manual	0.733021
146	10 (17-1)	F4/80	SYBR	Unknown	24.4823	82.3	Auto Tm	153.328	149.049	3.7498	24.5401	24.5247	0.0371336	Manual Ct		Manual	10	18	Manual	0.733021
170	10 (17-1)	F4/80	SYBR	Unknown	24.5401	82.3	Auto Tm	147.481	149.049	3.7498	24.5401	24.5247	0.0371336	Manual Ct		Manual	10	18	Manual	0.733021
194	10 (17-1)	F4/80	SYBR	Unknown	24.5517	82.3	Auto Tm	146.338	149.049	3.7498	24.5401	24.5247	0.0371336	Manual Ct		Manual	10	18	Manual	0.733021
147	11 (17-2)	F4/80	SYBR	Unknown	24.4102	82.3	Auto Tm	160.955	159.41	2.45506	24.4126	24.4247	0.0229781	Manual Ct		Manual	10	18	Manual	0.733021
171	11 (17-2)	F4/80	SYBR	Unknown	24.4512	82.3	Auto Tm	156.579	159.41	2.45506	24.4126	24.4247	0.0229781	Manual Ct		Manual	10	18	Manual	0.733021
195	11 (17-2)	F4/80	SYBR	Unknown	24.4126	82.3	Auto Tm	160.696	159.41	2.45506	24.4126	24.4247	0.0229781	Manual Ct		Manual	10	18	Manual	0.733021
148	12 (18-1)	F4/80	SYBR	Unknown	26.5016	82.3	Auto Tm	39.3747	38.6944	1.74157	26.5016	26.5285	0.0676487	Manual Ct		Manual	10	18	Manual	0.733021
172	12 (18-1)	F4/80	SYBR	Unknown	26.6055	82.3	Auto Tm	36.7153	38.6944	1.74157	26.5016	26.5285	0.0676487	Manual Ct		Manual	10	18	Manual	0.733021
196	12 (18-1)	F4/80	SYBR	Unknown	26.4785	82.3	Auto Tm	39.9931	38.6944	1.74157	26.5016	26.5285	0.0676487	Manual Ct		Manual	10	18	Manual	0.733021
149	13 (19-1)	F4/80	SYBR	Unknown	24.7991	82.2	Auto Tm	123.88	118.367	4.97382	24.8839	24.8676	0.061956	Manual Ct		Manual	10	18	Manual	0.733021
173	13 (19-1)	F4/80	SYBR	Unknown	24.8839	82.2	Auto Tm	117.005	118.367	4.97382	24.8839	24.8676	0.061956	Manual Ct		Manual	10	18	Manual	0.733021
197	13 (19-1)	F4/80	SYBR	Unknown	24.9198	82.2	Auto Tm	114.217	118.367	4.97382	24.8839	24.8676	0.061956	Manual Ct		Manual	10	18	Manual	0.733021
150	14 (20-1)	F4/80	SYBR	Unknown	25.0854	82.2	Auto Tm	102.165	100.976	4.06598	25.0854	25.1036	0.060329	Manual Ct		Manual	10	18	Manual	0.733021
174	14 (20-1)	F4/80	SYBR	Unknown	25.1709	82.2	Auto Tm	96.4482	100.976	4.06598	25.0854	25.1036	0.060329	Manual Ct		Manual	10	18	Manual	0.733021
198	14 (20-1)	F4/80	SYBR	Unknown	25.0545	82.5	Auto Tm	104.315	100.976	4.06598	25.0854	25.1036	0.060329	Manual Ct		Manual	10	18	Manual	0.733021
151	15 (21-1)	F4/80	SYBR	Unknown	25.9222	82.5	Auto Tm	58.1606	55.8447	2.37962	25.9793	25.9835	0.0634408	Manual Ct		Manual	10	18	Manual	0.733021
175	15 (21-1)	F4/80	SYBR	Unknown	25.9793	82.5	Auto Tm	55.9675	55.8447	2.37962	25.9793	25.9835	0.0634408	Manual Ct		Manual	10	18	Manual	0.733021
199	15 (21-1)	F4/80	SYBR	Unknown	26.0489	82.5	Auto Tm	53.4061	55.8447	2.37962	25.9793	25.9835	0.0634408	Manual Ct		Manual	10	18	Manual	0.733021
152	16 (21-2)	F4/80	SYBR	Unknown	25.8307	82.5	Auto Tm	61.855	59.9236	1.76283	25.888	25.8783	0.0434983	Manual Ct		Manual	10	18	Manual	0.733021
176	16 (21-2)	F4/80	SYBR	Unknown	25.9161	82.5	Auto Tm	58.4014	59.9236	1.76283	25.888	25.8783	0.0434983	Manual Ct		Manual	10	18	Manual	0.733021
200	16 (21-2)	F4/80	SYBR	Unknown	25.888	82.5	Auto Tm	59.5143	59.9236	1.76283	25.888	25.8783	0.0434983	Manual Ct		Manual	10	18	Manual	0.733021
153	17 (22-1)	F4/80	SYBR	Unknown	27.3605	82.5	Auto Tm	22.0846	20.8755	1.04864	27.4836	27.4454	0.0736078	Manual Ct		Manual	10	18	Manual	0.733021
177	17 (22-1)	F4/80	SYBR	Unknown	27.492	82.5	Auto Tm	20.2137	20.8755	1.04864	27.4836	27.4454	0.0736078	Manual Ct		Manual	10	18	Manual	0.733021
201	17 (22-1)	F4/80	SYBR	Unknown	27.4836	82.5	Auto Tm	20.3283	20.8755	1.04864	27.4836	27.4454	0.0736078	Manual Ct		Manual	10	18	Manual	0.733021
154	18 (23-1)	F4/80	SYBR	Unknown	26.537	82.4	Auto Tm	38.4474	35.3845	3.19771	26.6497	26.6644	0.135368	Manual Ct		Manual	10	18	Manual	0.733021
178	18 (23-1)	F4/80	SYBR	Unknown	26.6497	82.4	Auto Tm	35.6389	35.3845	3.19771	26.6497	26.6644	0.135368	Manual Ct		Manual	10	18	Manual	0.733021
202	18 (23-1)	F4/80	SYBR	Unknown	26.8066	82.4	Auto Tm	32.0671	35.3845	3.19771	26.6497	26.6644	0.135368	Manual Ct		Manual	10	18	Manual	0.733021
155	19 (23-2)	F4/80	SYBR	Unknown	26.0839	82.4	Auto Tm	52.164	56.2322	8.25457	26.0839	25.9825	0.210525	Manual Ct		Manual	10	18	Manual	0.733021
179	19 (23-2)	F4/80	SYBR	Unknown	26.1232	82.4	Auto Tm	50.8015	56.2322	8.25457	26.0839	25.9825	0.210525	Manual Ct		Manual	10	18	Manual	0.733021
203	19 (23-2)	F4/80	SYBR	Unknown	25.7405	82.4	Auto Tm	65.7313	56.2322	8.25457	26.0839	25.9825	0.210525	Manual Ct		Manual	10	18	Manual	0.733021
90	2 (11-2)	F4/80	SYBR	Unknown	25.2954	82.4	Auto Tm	88.6977	84.9745	3.38539	25.3736	25.3598	0.058803	Manual Ct		Manual	10	18	Manual	0.733021
114	2 (11-2)	F4/80	SYBR	Unknown	25.4105	82.4	Auto Tm	82.0814	84.9745	3.38539	25.3736	25.3598	0.058803	Manual Ct		Manual	10	18	Manual	0.733021
138	2 (11-2)	F4/80	SYBR	Unknown	25.3736	82.4	Auto Tm	84.1444	84.9745	3.38539	25.3736	25.3598	0.058803	Manual Ct		Manual	10	18	Manual	0.733021
156	20 (24-1)	F4/80	SYBR	Unknown	27.0436	82.4	Auto Tm	27.3377	25.0743	1.98063	27.223	27.175	0.115138	Manual Ct		Manual	10	18	Manual	0.733021
180	20 (24-1)	F4/80	SYBR	Unknown	27.223	82.4	Auto Tm	24.2265	25.0743	1.98063	27.223	27.175	0.115138	Manual Ct		Manual	10	18	Manual	0.733021
204	20 (24-1)	F4/80	SYBR	Unknown	27.2583	82.4	Auto Tm	23.6587	25.0743	1.98063	27.223	27.175	0.115138	Manual Ct		Manual	10	18	Manual	0.733021
157	21 (24-2)	F4/80	SYBR	Unknown	26.1915	82.4	Auto Tm	48.5167	49.4786	3.06864	26.1915	26.1642	0.0910319	Manual Ct		Manual	10	18	Manual	0.733021
181	21 (24-2)	F4/80	SYBR	Unknown	26.2385	82.4	Auto Tm	47.0061	49.4786	3.06864	26.1915	26.1642	0.0910319	Manual Ct		Manual	10	18	Manual	0.733021
205	21 (24-2)	F4/80	SYBR	Unknown	26.0627	82.4	Auto Tm	52.9129	49.4786	3.06864	26.1915	26.1642	0.0910319	Manual Ct		Manual	10	18	Manual	0.733021
158	22 (25-2)	F4/80	SYBR	Unknown	26.1544	82.4	Auto Tm	49.7447	52.0059	3.75706	26.1489	26.0909	0.105253	Manual Ct		Manual	10	18	Manual	0.733021
182	22 (25-2)	F4/80	SYBR	Unknown	26.1489	82.4	Auto Tm	49.9301	52.0059	3.75706	26.1489	26.0909	0.105253	Manual Ct		Manual	10	18	Manual	0.733021
206	22 (25-2)	F4/80	SYBR	Unknown	25.9694	82.4	Auto Tm	56.3428	52.0059	3.75706	26.1489	26.0909	0.105253	Manual Ct		Manual	10	18	Manual	0.733021
159	23 (26-1)	F4/80	SYBR	Unknown	26.1594	82.4	Auto Tm	49.5761	50.2612	0.823844	26.1458	26.1392	0.0242726	Manual Ct		Manual	10	18	Manual	0.733021
183	23 (26-1)	F4/80	SYBR	Unknown	26.1458	82.4	Auto Tm	50.0322	50.2612	0.823844	26.1458	26.1392	0.0242726	Manual Ct		Manual	10	18	Manual	0.733021
207	23 (26-1)	F4/80	SYBR	Unknown	26.1123	82.4	Auto Tm	51.1753	50.2612	0.823844	26.1458	26.1392	0.0242726	Manual Ct		Manual	10	18	Manual	0.733021
160	24 (26-2)	F4/80	SYBR	Unknown	26.9809	82.4	Auto Tm	28.5168	28.6635	0.239617	26.98	26.9733	0.0123877	Manual Ct		Manual	10	18	Manual	0.733021
184	24 (26-2)	F4/80	SYBR	Unknown	26.959	82.4	Auto Tm	28.94	28.6635	0.239617	26.98	26.9733	0.0123877	Manual Ct		Manual	10	18	Manual	0.733021
208	24 (26-2)	F4/80	SYBR	Unknown	26.98	82.4	Auto Tm	28.5338	28.6635	0.239617	26.98	26.9733	0.0123877	Manual Ct		Manual	10	18	Manual	0.733021
161	25 (27-1)	F4/80	SYBR	Unknown	26.309	82.4	Auto Tm	44.826	43.6476	1.02455	26.3657	26.3489	0.034645	Manual Ct		Manual	10	18	Manual	0.733021
185	25 (27-1)	F4/80	SYBR	Unknown	26.3657	82.4	Auto Tm	43.1494	43.6476	1.02455	26.3657	26.3489	0.034645	Manual Ct		Manual	10	18	Manual	0.733021
209	25 (27-1)	F4/80	SYBR	Unknown	26.3719	82.4	Auto Tm	42.9674	43.6476	1.02455	26.3657	26.3489	0.034645	Manual Ct		Manual	10	18	Manual	0.733021
162	26 (27-2)	F4/80	SYBR	Unknown	25.9638	82.4	Auto Tm	56.5545	54.2691	2.06668	26.0402	26.0258	0.0561966	Manual Ct		Manual	10	18	Manual	0.733021
186	26 (27-2)	F4/80	SYBR	Unknown	26.0734	82.4	Auto Tm	52.5315	54.2691	2.06668	26.0402	26.0258	0.0561966	Manual Ct		Manual	10	18	Manual	0.733021
210	26 (27-2)	F4/80	SYBR	Unknown	26.0402	82.4	Auto Tm	53.7213	54.2691	2.06668	26.0402	26.0258	0.0561966	Manual Ct		Manual	10	18	Manual	0.733021
163	27 (27-3)	F4/80	SYBR	Unknown	26.2569	82.4	Auto Tm	46.4266	42.9929	2.97507	26.4283	26.3734	0.100898	Manual Ct		Manual	10	18	Manual	0.733021
187	27 (27-3)	F4/80	SYBR	Unknown	26.4283	82.4	Auto Tm	41.3677	42.9929	2.97507	26.4283	26.3734	0.100898	Manual Ct		Manual	10	18	Manual	0.733021
211	27 (27-3)	F4/80	SYBR	Unknown	26.4349	82.4	Auto Tm	41.1843	42.9929	2.97507	26.4283	26.3734	0.100898	Manual Ct		Manual	10	18	Manual	0.733021
164	28 (28-1)	F4/80	SYBR	Unknown	26.9003	82.4	Auto Tm	30.107	30.6347	1.60515	26.9003	26.8758	0.0770041	Manual Ct		Manual	10	18	Manual	0.733021
188	28 (28-1)	F4/80	SYBR	Unknown	26.9376	82.4	Auto Tm	29.3598	30.6347	1.60515	26.9003	26.8758	0.0770041	Manual Ct		Manual	10	18	Manual	0.733021
212	28 (28-1)	F4/80	SYBR	Unknown	26.7895	82.4	Auto Tm	32.4373	30.6347	1.60515	26.9003	26.8758	0.0770041	Manual Ct		Manual	10	18	Manual	0.733021
165	29 (28-2)	F4/80	SYBR	Unknown	26.3103	82.1	Auto Tm	44.7876	46.8174	1.80339	26.2252	26.2452	0.0577425	Manual Ct		Manual	10	18	Manual	0.733021
189	29 (28-2)	F4/80	SYBR	Unknown	26.2002	82.4	Auto Tm	48.2349	46.8174	1.80339	26.2252	26.2452	0.0577425	Manual Ct		Manual	10	18	Manual	0.733021
213	29 (28-2)	F4/80	SYBR	Unknown	26.2252	82.4	Auto Tm	47.4297	46.8174	1.80339	26.2252	26.2452	0.0577425	Manual Ct		Manual	10	18	Manual	0.733021
91	3 (12-1)	F4/80	SYBR	Unknown	26.3332	82.1	Auto Tm	44.1013	41.3603	3.95688	26.3654	26.4333	0.146248	Manual Ct		Manual	10	18	Manual	0.733021
115	3 (12-1)	F4/80	SYBR	Unknown	26.6011	82.4	Auto Tm	36.8241	41.3603	3.95688	26.3654	26.4333	0.146248	Manual Ct		Manual	10	18	Manual	0.733021
139	3 (12-1)	F4/80	SYBR	Unknown	26.3654	82.4	Auto Tm	43.1556	41.3603	3.95688	26.3654	26.4333	0.146248	Manual Ct		Manual	10	18	Manual	0.733021
166	30 (28-3)	F4/80	SYBR	Unknown	26.2227	82.1	Auto Tm	47.51	47.583	0.903175	26.2227	26.2206	0.0281655	Manual Ct		Manual	10	18	Manual	0.733021
190	30 (28-3)	F4/80	SYBR	Unknown	26.2476	82.1	Auto Tm	46.7185	47.583	0.903175	26.2227	26.2206	0.0281655	Manual Ct		Manual	10	18	Manual	0.733021
214	30 (28-3)	F4/80	SYBR	Unknown	26.1914	82.1	Auto Tm	48.5204	47.583	0.903175	26.2227	26.2206	0.0281655	Manual Ct		Manual	10	18	Manual	0.733021
167	31 (29-1)	F4/80	SYBR	Unknown	24.8176	82.1	Auto Tm	122.351	120.113	1.97516	24.8542	24.8451	0.0243308	Manual Ct		Manual	10	18	Manual	0.733021
191	31 (29-1)	F4/80	SYBR	Unknown	24.8637	82.1	Auto Tm	118.614	120.113	1.97516	24.8542	24.8451	0.0243308	Manual Ct		Manual	10	18	Manual	0.733021
215	31 (29-1)	F4/80	SYBR	Unknown	24.8542	82.1	Auto Tm	119.375	120.113	1.97516	24.8542	24.8451	0.0243308	Manual Ct		Manual	10	18	Manual	0.733021
168	32 (29-2)	F4/80	SYBR	Unknown	25.4947	82.1	Auto Tm	77.5564	75.3564	2.01482	25.5463	25.5378	0.0395575	Manual Ct		Manual	10	18	Manual	0.733021
192	32 (29-2)	F4/80	SYBR	Unknown	25.5463	82.1	Auto Tm	74.9118	75.3564	2.01482	25.5463	25.5378	0.0395575	Manual Ct		Manual	10	18	Manual	0.733021
216	32 (29-2)	F4/80	SYBR	Unknown	25.5725	82.1	Auto Tm	73.6011	75.3564	2.01482	25.5463	25.5378	0.0395575	Manual Ct		Manual	10	18	Manual	0.733021
217	33 (30-1)	F4/80	SYBR	Unknown	26.3344	82	Auto Tm	44.0661	43.8038	0.255677	26.3438	26.3433	0.00866803	Manual Ct		Manual	10	18	Manual	0.733021
241	33 (30-1)	F4/80	SYBR	Unknown	26.3518	82	Auto Tm	43.5553	43.8038	0.255677	26.3438	26.3433	0.00866803	Manual Ct		Manual	10	18	Manual	0.733021
265	33 (30-1)	F4/80	SYBR	Unknown	26.3438	82	Auto Tm	43.7901	43.8038	0.255677	26.3438	26.3433	0.00866803	Manual Ct		Manual	10	18	Manual	0.733021
218	34 (30-2)	F4/80	SYBR	Unknown	24.8997	82.3	Auto Tm	115.771	124.864	7.88734	24.7394	24.7894	0.0956438	Manual Ct		Manual	10	18	Manual	0.733021
242	34 (30-2)	F4/80	SYBR	Unknown	24.7394	82	Auto Tm	128.964	124.864	7.88734	24.7394	24.7894	0.0956438	Manual Ct		Manual	10	18	Manual	0.733021
266	34 (30-2)	F4/80	SYBR	Unknown	24.7291	82	Auto Tm	129.858	124.864	7.88734	24.7394	24.7894	0.0956438	Manual Ct		Manual	10	18	Manual	0.733021
219	35 (31-1)	F4/80	SYBR	Unknown	24.8192	82.3	Auto Tm	122.214	121.806	5.83509	24.8192	24.8254	0.0713958	Manual Ct		Manual	10	18	Manual	0.733021
243	35 (31-1)	F4/80	SYBR	Unknown	24.8996	82.3	Auto Tm	115.777	121.806	5.83509	24.8192	24.8254	0.0713958	Manual Ct		Manual	10	18	Manual	0.733021
267	35 (31-1)	F4/80	SYBR	Unknown	24.7572	82.3	Auto Tm	127.426	121.806	5.83509	24.8192	24.8254	0.0713958	Manual Ct		Manual	10	18	Manual	0.733021
220	36 (31-2)	F4/80	SYBR	Unknown	24.9834	82.3	Auto Tm	109.429	108.623	1.16173	24.9872	24.9944	0.0159328	Manual Ct		Manual	10	18	Manual	0.733021
244	36 (31-2)	F4/80	SYBR	Unknown	25.0127	82.3	Auto Tm	107.292	108.623	1.16173	24.9872	24.9944	0.0159328	Manual Ct		Manual	10	18	Manual	0.733021
268	36 (31-2)	F4/80	SYBR	Unknown	24.9872	82.3	Auto Tm	109.149	108.623	1.16173	24.9872	24.9944	0.0159328	Manual Ct		Manual	10	18	Manual	0.733021
221	37 (32-1)	F4/80	SYBR	Unknown	26.87	82.2	Auto Tm	30.7262	32.4923	1.57706	26.7644	26.7882	0.0729025	Manual Ct		Manual	10	18	Manual	0.733021
245	37 (32-1)	F4/80	SYBR	Unknown	26.7644	82.2	Auto Tm	32.9909	32.4923	1.57706	26.7644	26.7882	0.0729025	Manual Ct		Manual	10	18	Manual	0.733021
269	37 (32-1)	F4/80	SYBR	Unknown	26.7302	82.2	Auto Tm	33.7598	32.4923	1.57706	26.7644	26.7882	0.0729025	Manual Ct		Manual	10	18	Manual	0.733021
222	38 (A)	F4/80	SYBR	Unknown	27.9445	82.2	Auto Tm	14.9059	16.6303	1.49666	27.7153	27.786	0.137469	Manual Ct		Manual	10	18	Manual	0.733021
246	38 (A)	F4/80	SYBR	Unknown	27.6983	82.2	Auto Tm	17.5922	16.6303	1.49666	27.7153	27.786	0.137469	Manual Ct		Manual	10	18	Manual	0.733021
270	38 (A)	F4/80	SYBR	Unknown	27.7153	82.2	Auto Tm	17.3927	16.6303	1.49666	27.7153	27.786	0.137469	Manual Ct		Manual	10	18	Manual	0.733021
223	39 (G)	F4/80	SYBR	Unknown	27.2787	82.2	Auto Tm	23.3361	23.5805	0.28101	27.2671	27.2633	0.0176687	Manual Ct		Manual	10	18	Manual	0.733021
247	39 (G)	F4/80	SYBR	Unknown	27.244	82.2	Auto Tm	23.8875	23.5805	0.28101	27.2671	27.2633	0.0176687	Manual Ct		Manual	10	18	Manual	0.733021
271	39 (G)	F4/80	SYBR	Unknown	27.2671	82.2	Auto Tm	23.5179	23.5805	0.28101	27.2671	27.2633	0.0176687	Manual Ct		Manual	10	18	Manual	0.733021
92	4 (12-2)	F4/80	SYBR	Unknown	25.3307	82.1	Auto Tm	86.6095	88.7154	5.29104	25.3307	25.2968	0.0873655	Manual Ct		Manual	10	18	Manual	0.733021
116	4 (12-2)	F4/80	SYBR	Unknown	25.1975	82.4	Auto Tm	94.7352	88.7154	5.29104	25.3307	25.2968	0.0873655	Manual Ct		Manual	10	18	Manual	0.733021
140	4 (12-2)	F4/80	SYBR	Unknown	25.3621	82.4	Auto Tm	84.8016	88.7154	5.29104	25.3307	25.2968	0.0873655	Manual Ct		Manual	10	18	Manual	0.733021
224	40 (H)	F4/80	SYBR	Unknown	25.5717	82.5	Auto Tm	73.6384	71.9684	2.36172	25.6062	25.6062	0.0487528	Manual Ct		Manual	10	18	Manual	0.733021
248	40 (H)	F4/80	SYBR	Unknown	25.6407	82.5	Auto Tm	70.2984	71.9684	2.36172	25.6062	25.6062	0.0487528	Manual Ct		Manual	10	18	Manual	0.733021
248	40 (H)	F4/80	SYBR	Unknown	25.6407	82.5	Auto Tm	70.2984	71.9684	2.36172	25.6062	25.6062	0.0487528	Manual Ct		Manual	10	18	Manual	0.733021
93	5 (13-1)	F4/80	SYBR	Unknown	27.8352	82.1	Auto Tm	16.0442	15.3439	0.83875	27.8794	27.903	0.0821258	Manual Ct		Manual	10	18	Manual	0.733021
117	5 (13-1)	F4/80	SYBR	Unknown	27.9943	82.1	Auto Tm	14.4144	15.3439	0.83875	27.8794	27.903	0.0821258	Manual Ct		Manual	10	18	Manual	0.733021
141	5 (13-1)	F4/80	SYBR	Unknown	27.8794	82.1	Auto Tm	15.5733	15.3439	0.83875	27.8794	27.903	0.0821258	Manual Ct		Manual	10	18	Manual	0.733021
94	6 (14-1)	F4/80	SYBR	Unknown	26.4017	82.1	Auto Tm	42.1138	39.4266	2.67798	26.5004	26.502	0.10103	Manual Ct		Manual	10	18	Manual	0.733021
118	6 (14-1)	F4/80	SYBR	Unknown	26.6038	82.1	Auto Tm	36.7579	39.4266	2.67798	26.5004	26.502	0.10103	Manual Ct		Manual	10	18	Manual	0.733021
142	6 (14-1)	F4/80	SYBR	Unknown	26.5004	82.1	Auto Tm	39.4081	39.4266	2.67798	26.5004	26.502	0.10103	Manual Ct		Manual	10	18	Manual	0.733021
95	7 (15-1)	F4/80	SYBR	Unknown	25.9232	82.1	Auto Tm	58.1209	53.4072	4.26438	26.0805	26.052	0.117122	Manual Ct		Manual	10	18	Manual	0.733021
119	7 (15-1)	F4/80	SYBR	Unknown	26.1522	82.1	Auto Tm	49.8172	53.4072	4.26438	26.0805	26.052	0.117122	Manual Ct		Manual	10	18	Manual	0.733021
143	7 (15-1)	F4/80	SYBR	Unknown	26.0805	82.1	Auto Tm	52.2834	53.4072	4.26438	26.0805	26.052	0.117122	Manual Ct		Manual	10	18	Manual	0.733021
96	8 (15-2)	F4/80	SYBR	Unknown	26.0683	81.8	Auto Tm	52.713	54.0427	1.917	26.0553	26.0319	0.0522062	Manual Ct		Manual	10	18	Manual	0.733021
120	8 (15-2)	F4/80	SYBR	Unknown	26.0553	82.1	Auto Tm	53.175	54.0427	1.917	26.0553	26.0319	0.0522062	Manual Ct		Manual	10	18	Manual	0.733021
144	8 (15-2)	F4/80	SYBR	Unknown	25.9721	82.1	Auto Tm	56.2401	54.0427	1.917	26.0553	26.0319	0.0522062	Manual Ct		Manual	10	18	Manual	0.733021
145	9 (16-1)	F4/80	SYBR	Unknown	27.4004	82	Auto Tm	21.4993	20.2607	1.23452	27.4892	27.4904	0.0906045	Manual Ct		Manual	10	18	Manual	0.733021
169	9 (16-1)	F4/80	SYBR	Unknown	27.5816	82	Auto Tm	19.0303	20.2607	1.23452	27.4892	27.4904	0.0906045	Manual Ct		Manual	10	18	Manual	0.733021
193	9 (16-1)	F4/80	SYBR	Unknown	27.4892	82	Auto Tm	20.2526	20.2607	1.23452	27.4892	27.4904	0.0906045	Manual Ct		Manual	10	18	Manual	0.733021
372	Gene 2 Standard (1)	F4/80	SYBR	Standard	32.0866	81.9	Auto Tm	1						Manual Ct		Manual	10	18	Manual	0.733021
369	Gene 2 Standard (10)	F4/80	SYBR	Standard	28.2793	82.2	Auto Tm	10						Manual Ct		Manual	10	18	Manual	0.733021
367	Gene 2 Standard (100)	F4/80	SYBR	Standard	25.2462	82.8	Auto Tm	100						Manual Ct		Manual	10	18	Manual	0.733021
380	NTC Gene 2	F4/80	SYBR	NTC	38.8824	74.1	Auto Tm	0.0094475						Manual Ct		Manual	10	18	Manual	0.733021
383	RT Negative 2	F4/80	SYBR	NTC	Undetermined	61.8	Auto Tm	0						Manual Ct		Manual	10	18	Manual	0.733021						TRUE
Slope	-3.42018	cycles/log decade
Y-Intercept		31.9576
R^2		0.995748
NAP	LPL

## Sheet: 18S
Well	Sample Name	Detector Name	Reporter	Task	Ct	Tm Value	Tm Type	Quantity	Qty Mean	Qty StdDev	Ct Median	Ct Mean	Ct StdDev	Ct Type	Template Name	Baseline Type	Baseline Start	Baseline Stop	Threshold Type	Threshold	FOS	HMD	LME	EW	BPR	NAW	HNS	HRN	EAF	BAF	TAF	CAF
1	1 (11-1)	18S	SYBR	Unknown	9.63127	83.3	Auto Tm	13.8672	16.1897	2.13568	9.38393	9.42882	0.184145	Automatic Ct		Automatic			Automatic	0.886246
25	1 (11-1)	18S	SYBR	Unknown	9.27128	83.3	Auto Tm	18.0691	16.1897	2.13568	9.38393	9.42882	0.184145	Automatic Ct		Automatic			Automatic	0.886246
49	1 (11-1)	18S	SYBR	Unknown	9.38393	83.3	Auto Tm	16.6328	16.1897	2.13568	9.38393	9.42882	0.184145	Automatic Ct		Automatic			Automatic	0.886246
10	10 (17-1)	18S	SYBR	Unknown	9.04365	83.8	Auto Tm	21.3608	21.7315	0.493422	9.03215	9.02049	0.0307153	Automatic Ct		Automatic			Automatic	0.886246
34	10 (17-1)	18S	SYBR	Unknown	8.98564	83.8	Auto Tm	22.2916	21.7315	0.493422	9.03215	9.02049	0.0307153	Automatic Ct		Automatic			Automatic	0.886246
58	10 (17-1)	18S	SYBR	Unknown	9.03215	83.8	Auto Tm	21.5422	21.7315	0.493422	9.03215	9.02049	0.0307153	Automatic Ct		Automatic			Automatic	0.886246
11	11 (17-2)	18S	SYBR	Unknown	9.19777	83.8	Auto Tm	19.0726	20.1731	0.988688	9.10222	9.12257	0.0673702	Automatic Ct		Automatic			Automatic	0.886246
35	11 (17-2)	18S	SYBR	Unknown	9.06772	83.8	Auto Tm	20.9862	20.1731	0.988688	9.10222	9.12257	0.0673702	Automatic Ct		Automatic			Automatic	0.886246
59	11 (17-2)	18S	SYBR	Unknown	9.10222	83.8	Auto Tm	20.4606	20.1731	0.988688	9.10222	9.12257	0.0673702	Automatic Ct		Automatic			Automatic	0.886246
12	12 (18-1)	18S	SYBR	Unknown	9.32189	83.7	Auto Tm	17.4091	18.462	1.48193	9.29013	9.24486	0.107091	Automatic Ct		Automatic			Automatic	0.886246
36	12 (18-1)	18S	SYBR	Unknown	9.29013	83.7	Auto Tm	17.8203	18.462	1.48193	9.29013	9.24486	0.107091	Automatic Ct		Automatic			Automatic	0.886246
60	12 (18-1)	18S	SYBR	Unknown	9.12257	84	Auto Tm	20.1566	18.462	1.48193	9.29013	9.24486	0.107091	Automatic Ct		Automatic			Automatic	0.886246
13	13 (19-1)	18S	SYBR	Unknown	9.4661	83.7	Auto Tm	15.6577	17.4224	1.93751	9.34516	9.32639	0.149973	Automatic Ct		Automatic			Automatic	0.886246
37	13 (19-1)	18S	SYBR	Unknown	9.16792	83.7	Auto Tm	19.4957	17.4224	1.93751	9.34516	9.32639	0.149973	Automatic Ct		Automatic			Automatic	0.886246
61	13 (19-1)	18S	SYBR	Unknown	9.34516	84	Auto Tm	17.1138	17.4224	1.93751	9.34516	9.32639	0.149973	Automatic Ct		Automatic			Automatic	0.886246
14	14 (20-1)	18S	SYBR	Unknown	9.21907	83.7	Auto Tm	18.7761	17.1726	1.64559	9.33409	9.3447	0.13125	Automatic Ct		Automatic			Automatic	0.886246
38	14 (20-1)	18S	SYBR	Unknown	9.48093	83.7	Auto Tm	15.488	17.1726	1.64559	9.33409	9.3447	0.13125	Automatic Ct		Automatic			Automatic	0.886246
62	14 (20-1)	18S	SYBR	Unknown	9.33409	83.7	Auto Tm	17.2536	17.1726	1.64559	9.33409	9.3447	0.13125	Automatic Ct		Automatic			Automatic	0.886246
15	15 (21-1)	18S	SYBR	Unknown	9.03276	83.7	Auto Tm	21.5326	20.5432	1.00666	9.09451	9.09783	0.066791	Automatic Ct		Automatic			Automatic	0.886246
39	15 (21-1)	18S	SYBR	Unknown	9.16622	83.7	Auto Tm	19.5201	20.5432	1.00666	9.09451	9.09783	0.066791	Automatic Ct		Automatic			Automatic	0.886246
63	15 (21-1)	18S	SYBR	Unknown	9.09451	83.7	Auto Tm	20.5769	20.5432	1.00666	9.09451	9.09783	0.066791	Automatic Ct		Automatic			Automatic	0.886246
16	16 (21-2)	18S	SYBR	Unknown	9.04887	83.7	Auto Tm	21.279	21.0915	0.516678	9.04887	9.06118	0.0335185	Automatic Ct		Automatic			Automatic	0.886246
40	16 (21-2)	18S	SYBR	Unknown	9.09911	83.7	Auto Tm	20.5073	21.0915	0.516678	9.04887	9.06118	0.0335185	Automatic Ct		Automatic			Automatic	0.886246
64	16 (21-2)	18S	SYBR	Unknown	9.03556	83.7	Auto Tm	21.4883	21.0915	0.516678	9.04887	9.06118	0.0335185	Automatic Ct		Automatic			Automatic	0.886246
17	17 (22-1)	18S	SYBR	Unknown	9.15862	83.7	Auto Tm	19.6295	20.6215	1.53378	9.14363	9.09401	0.0992181	Automatic Ct		Automatic			Automatic	0.886246
41	17 (22-1)	18S	SYBR	Unknown	8.97977	83.7	Auto Tm	22.3881	20.6215	1.53378	9.14363	9.09401	0.0992181	Automatic Ct		Automatic			Automatic	0.886246
65	17 (22-1)	18S	SYBR	Unknown	9.14363	83.7	Auto Tm	19.847	20.6215	1.53378	9.14363	9.09401	0.0992181	Automatic Ct		Automatic			Automatic	0.886246
18	18 (23-1)	18S	SYBR	Unknown	8.64044	83.7	Auto Tm	28.7321	27.0621	1.46798	8.75152	8.72319	0.0728471	Automatic Ct		Automatic			Automatic	0.886246
42	18 (23-1)	18S	SYBR	Unknown	8.75152	83.7	Auto Tm	26.4788	27.0621	1.46798	8.75152	8.72319	0.0728471	Automatic Ct		Automatic			Automatic	0.886246
66	18 (23-1)	18S	SYBR	Unknown	8.77762	83.7	Auto Tm	25.9755	27.0621	1.46798	8.75152	8.72319	0.0728471	Automatic Ct		Automatic			Automatic	0.886246
19	19 (23-2)	18S	SYBR	Unknown	8.6485	83.7	Auto Tm	28.5623	26.8298	1.83845	8.7237	8.73576	0.093869	Automatic Ct		Automatic			Automatic	0.886246
43	19 (23-2)	18S	SYBR	Unknown	8.83507	83.7	Auto Tm	24.9011	26.8298	1.83845	8.7237	8.73576	0.093869	Automatic Ct		Automatic			Automatic	0.886246
67	19 (23-2)	18S	SYBR	Unknown	8.7237	83.7	Auto Tm	27.0259	26.8298	1.83845	8.7237	8.73576	0.093869	Automatic Ct		Automatic			Automatic	0.886246
2	2 (11-2)	18S	SYBR	Unknown	9.32398	83.3	Auto Tm	17.3824	17.3774	0.802031	9.32398	9.32533	0.0628381	Automatic Ct		Automatic			Automatic	0.886246
26	2 (11-2)	18S	SYBR	Unknown	9.38884	83.3	Auto Tm	16.5729	17.3774	0.802031	9.32398	9.32533	0.0628381	Automatic Ct		Automatic			Automatic	0.886246
50	2 (11-2)	18S	SYBR	Unknown	9.26319	83.3	Auto Tm	18.1769	17.3774	0.802031	9.32398	9.32533	0.0628381	Automatic Ct		Automatic			Automatic	0.886246
20	20 (24-1)	18S	SYBR	Unknown	9.31033	83.7	Auto Tm	17.5577	16.5327	0.892613	9.42703	9.39344	0.0724158	Automatic Ct		Automatic			Automatic	0.886246
44	20 (24-1)	18S	SYBR	Unknown	9.44296	83.7	Auto Tm	15.9264	16.5327	0.892613	9.42703	9.39344	0.0724158	Automatic Ct		Automatic			Automatic	0.886246
68	20 (24-1)	18S	SYBR	Unknown	9.42703	83.7	Auto Tm	16.114	16.5327	0.892613	9.42703	9.39344	0.0724158	Automatic Ct		Automatic			Automatic	0.886246
21	21 (24-2)	18S	SYBR	Unknown	8.98127	83.4	Auto Tm	22.3634	19.9769	2.30661	9.1463	9.14079	0.156832	Automatic Ct		Automatic			Automatic	0.886246
45	21 (24-2)	18S	SYBR	Unknown	9.29479	83.7	Auto Tm	17.7594	19.9769	2.30661	9.1463	9.14079	0.156832	Automatic Ct		Automatic			Automatic	0.886246
69	21 (24-2)	18S	SYBR	Unknown	9.1463	83.4	Auto Tm	19.808	19.9769	2.30661	9.1463	9.14079	0.156832	Automatic Ct		Automatic			Automatic	0.886246
22	22 (25-2)	18S	SYBR	Unknown	8.93314	83.4	Auto Tm	23.1689	21.364	2.88094	8.95012	9.0522	0.191711	Automatic Ct		Automatic			Automatic	0.886246
46	22 (25-2)	18S	SYBR	Unknown	9.27336	83.4	Auto Tm	18.0415	21.364	2.88094	8.95012	9.0522	0.191711	Automatic Ct		Automatic			Automatic	0.886246
70	22 (25-2)	18S	SYBR	Unknown	8.95012	83.4	Auto Tm	22.8815	21.364	2.88094	8.95012	9.0522	0.191711	Automatic Ct		Automatic			Automatic	0.886246
23	23 (26-1)	18S	SYBR	Unknown	9.20599	83.4	Auto Tm	18.9576	18.4871	0.790384	9.20803	9.24101	0.0589026	Automatic Ct		Automatic			Automatic	0.886246
47	23 (26-1)	18S	SYBR	Unknown	9.20803	83.4	Auto Tm	18.9291	18.4871	0.790384	9.20803	9.24101	0.0589026	Automatic Ct		Automatic			Automatic	0.886246
71	23 (26-1)	18S	SYBR	Unknown	9.30902	83.4	Auto Tm	17.5746	18.4871	0.790384	9.20803	9.24101	0.0589026	Automatic Ct		Automatic			Automatic	0.886246
24	24 (26-2)	18S	SYBR	Unknown	8.96121	83.4	Auto Tm	22.6957	23.8143	1.16374	8.90066	8.89685	0.0663462	Automatic Ct		Automatic			Automatic	0.886246
48	24 (26-2)	18S	SYBR	Unknown	8.90066	83.4	Auto Tm	23.7289	23.8143	1.16374	8.90066	8.89685	0.0663462	Automatic Ct		Automatic			Automatic	0.886246
72	24 (26-2)	18S	SYBR	Unknown	8.82868	83.4	Auto Tm	25.0184	23.8143	1.16374	8.90066	8.89685	0.0663462	Automatic Ct		Automatic			Automatic	0.886246
73	25 (27-1)	18S	SYBR	Unknown	8.98256	83.3	Auto Tm	22.3422	22.2552	0.12302	8.98787	8.98787	0.00751832	Automatic Ct		Automatic			Automatic	0.886246
97	25 (27-1)	18S	SYBR	Unknown	8.99319	83.3	Auto Tm	22.1683	22.2552	0.12302	8.98787	8.98787	0.00751832	Automatic Ct		Automatic			Automatic	0.886246
97	25 (27-1)	18S	SYBR	Unknown	8.99319	83.3	Auto Tm	22.1683	22.2552	0.12302	8.98787	8.98787	0.00751832	Automatic Ct		Automatic			Automatic	0.886246
74	26 (27-2)	18S	SYBR	Unknown	8.96789	83.3	Auto Tm	22.5845	22.5366	0.59893	8.96789	8.97109	0.0362131	Automatic Ct		Automatic			Automatic	0.886246
98	26 (27-2)	18S	SYBR	Unknown	9.0088	83.3	Auto Tm	21.9152	22.5366	0.59893	8.96789	8.97109	0.0362131	Automatic Ct		Automatic			Automatic	0.886246
122	26 (27-2)	18S	SYBR	Unknown	8.93659	83.6	Auto Tm	23.1102	22.5366	0.59893	8.96789	8.97109	0.0362131	Automatic Ct		Automatic			Automatic	0.886246
75	27 (27-3)	18S	SYBR	Unknown	8.96901	83.6	Auto Tm	22.5658	22.7935	0.471468	8.96901	8.95555	0.0279754	Automatic Ct		Automatic			Automatic	0.886246
99	27 (27-3)	18S	SYBR	Unknown	8.92339	83.6	Auto Tm	23.3356	22.7935	0.471468	8.96901	8.95555	0.0279754	Automatic Ct		Automatic			Automatic	0.886246
123	27 (27-3)	18S	SYBR	Unknown	8.97425	83.6	Auto Tm	22.4791	22.7935	0.471468	8.96901	8.95555	0.0279754	Automatic Ct		Automatic			Automatic	0.886246
76	28 (28-1)	18S	SYBR	Unknown	8.85434	83.6	Auto Tm	24.5508	23.4873	1.00663	8.92187	8.91541	0.0581018	Automatic Ct		Automatic			Automatic	0.886246
100	28 (28-1)	18S	SYBR	Unknown	8.97001	83.6	Auto Tm	22.5494	23.4873	1.00663	8.92187	8.91541	0.0581018	Automatic Ct		Automatic			Automatic	0.886246
124	28 (28-1)	18S	SYBR	Unknown	8.92187	83.6	Auto Tm	23.3616	23.4873	1.00663	8.92187	8.91541	0.0581018	Automatic Ct		Automatic			Automatic	0.886246
77	29 (28-2)	18S	SYBR	Unknown	9.12457	83.6	Auto Tm	20.1271	20.5837	0.401936	9.08377	9.09423	0.0266907	Automatic Ct		Automatic			Automatic	0.886246
101	29 (28-2)	18S	SYBR	Unknown	9.07436	83.6	Auto Tm	20.884	20.5837	0.401936	9.08377	9.09423	0.0266907	Automatic Ct		Automatic			Automatic	0.886246
125	29 (28-2)	18S	SYBR	Unknown	9.08377	83.6	Auto Tm	20.74	20.5837	0.401936	9.08377	9.09423	0.0266907	Automatic Ct		Automatic			Automatic	0.886246
3	3 (12-1)	18S	SYBR	Unknown	8.83667	83.3	Auto Tm	24.8719	29.3828	4.3537	8.59462	8.62016	0.204942	Automatic Ct		Automatic			Automatic	0.886246
27	3 (12-1)	18S	SYBR	Unknown	8.59462	83.6	Auto Tm	29.7165	29.3828	4.3537	8.59462	8.62016	0.204942	Automatic Ct		Automatic			Automatic	0.886246
51	3 (12-1)	18S	SYBR	Unknown	8.42918	83.6	Auto Tm	33.5601	29.3828	4.3537	8.59462	8.62016	0.204942	Automatic Ct		Automatic			Automatic	0.886246
78	30 (28-3)	18S	SYBR	Unknown	9.24804	83.6	Auto Tm	18.3804	18.557	0.621433	9.24804	9.23554	0.0452664	Automatic Ct		Automatic			Automatic	0.886246
102	30 (28-3)	18S	SYBR	Unknown	9.27324	83.6	Auto Tm	18.0431	18.557	0.621433	9.24804	9.23554	0.0452664	Automatic Ct		Automatic			Automatic	0.886246
126	30 (28-3)	18S	SYBR	Unknown	9.18534	83.8	Auto Tm	19.2477	18.557	0.621433	9.24804	9.23554	0.0452664	Automatic Ct		Automatic			Automatic	0.886246
79	31 (29-1)	18S	SYBR	Unknown	9.31098	83.8	Auto Tm	17.5492	17.5716	1.43402	9.31098	9.31227	0.111171	Automatic Ct		Automatic			Automatic	0.886246
103	31 (29-1)	18S	SYBR	Unknown	9.42408	83.8	Auto Tm	16.1489	17.5716	1.43402	9.31098	9.31227	0.111171	Automatic Ct		Automatic			Automatic	0.886246
127	31 (29-1)	18S	SYBR	Unknown	9.20175	83.8	Auto Tm	19.0167	17.5716	1.43402	9.31098	9.31227	0.111171	Automatic Ct		Automatic			Automatic	0.886246
80	32 (29-2)	18S	SYBR	Unknown	9.18764	83.8	Auto Tm	19.2151	20.2815	0.962765	9.09676	9.11521	0.0651961	Automatic Ct		Automatic			Automatic	0.886246
104	32 (29-2)	18S	SYBR	Unknown	9.06122	83.8	Auto Tm	21.0867	20.2815	0.962765	9.09676	9.11521	0.0651961	Automatic Ct		Automatic			Automatic	0.886246
128	32 (29-2)	18S	SYBR	Unknown	9.09676	83.8	Auto Tm	20.5428	20.2815	0.962765	9.09676	9.11521	0.0651961	Automatic Ct		Automatic			Automatic	0.886246
81	33 (30-1)	18S	SYBR	Unknown	8.60982	83.8	Auto Tm	29.3862	28.5	1.33378	8.6209	8.65248	0.0645301	Automatic Ct		Automatic			Automatic	0.886246
105	33 (30-1)	18S	SYBR	Unknown	8.72672	83.8	Auto Tm	26.9661	28.5	1.33378	8.6209	8.65248	0.0645301	Automatic Ct		Automatic			Automatic	0.886246
129	33 (30-1)	18S	SYBR	Unknown	8.6209	83.8	Auto Tm	29.1479	28.5	1.33378	8.6209	8.65248	0.0645301	Automatic Ct		Automatic			Automatic	0.886246
82	34 (30-2)	18S	SYBR	Unknown	8.97195	83.8	Auto Tm	22.5172	22.8563	0.545357	8.96898	8.95187	0.0322376	Automatic Ct		Automatic			Automatic	0.886246
106	34 (30-2)	18S	SYBR	Unknown	8.96898	83.8	Auto Tm	22.5663	22.8563	0.545357	8.96898	8.95187	0.0322376	Automatic Ct		Automatic			Automatic	0.886246
130	34 (30-2)	18S	SYBR	Unknown	8.91469	83.8	Auto Tm	23.4854	22.8563	0.545357	8.96898	8.95187	0.0322376	Automatic Ct		Automatic			Automatic	0.886246
83	35 (31-1)	18S	SYBR	Unknown	9.1378	84	Auto Tm	19.9322	20.5437	0.539695	9.08342	9.09702	0.035966	Automatic Ct		Automatic			Automatic	0.886246
107	35 (31-1)	18S	SYBR	Unknown	9.08342	83.8	Auto Tm	20.7454	20.5437	0.539695	9.08342	9.09702	0.035966	Automatic Ct		Automatic			Automatic	0.886246
131	35 (31-1)	18S	SYBR	Unknown	9.06984	84	Auto Tm	20.9535	20.5437	0.539695	9.08342	9.09702	0.035966	Automatic Ct		Automatic			Automatic	0.886246
84	36 (31-2)	18S	SYBR	Unknown	9.24182	83.7	Auto Tm	18.4647	18.3761	0.465485	9.24182	9.24865	0.0345816	Automatic Ct		Automatic			Automatic	0.886246
108	36 (31-2)	18S	SYBR	Unknown	9.28614	84	Auto Tm	17.8727	18.3761	0.465485	9.24182	9.24865	0.0345816	Automatic Ct		Automatic			Automatic	0.886246
132	36 (31-2)	18S	SYBR	Unknown	9.218	84	Auto Tm	18.7909	18.3761	0.465485	9.24182	9.24865	0.0345816	Automatic Ct		Automatic			Automatic	0.886246
85	37 (32-1)	18S	SYBR	Unknown	8.79561	84	Auto Tm	25.6343	26.1516	1.4541	8.79561	8.76981	0.0747253	Automatic Ct		Automatic			Automatic	0.886246
109	37 (32-1)	18S	SYBR	Unknown	8.82822	84	Auto Tm	25.027	26.1516	1.4541	8.79561	8.76981	0.0747253	Automatic Ct		Automatic			Automatic	0.886246
133	37 (32-1)	18S	SYBR	Unknown	8.6856	84	Auto Tm	27.7937	26.1516	1.4541	8.79561	8.76981	0.0747253	Automatic Ct		Automatic			Automatic	0.886246
86	38 (A)	18S	SYBR	Unknown	9.26059	84	Auto Tm	18.2116	18.1276	0.524263	9.26059	9.26726	0.0394811	Automatic Ct		Automatic			Automatic	0.886246
110	38 (A)	18S	SYBR	Unknown	9.23154	84	Auto Tm	18.6047	18.1276	0.524263	9.26059	9.26726	0.0394811	Automatic Ct		Automatic			Automatic	0.886246
134	38 (A)	18S	SYBR	Unknown	9.30965	84	Auto Tm	17.5664	18.1276	0.524263	9.26059	9.26726	0.0394811	Automatic Ct		Automatic			Automatic	0.886246
87	39 (G)	18S	SYBR	Unknown	8.56485	83.7	Auto Tm	30.3741	33.7358	5.15008	8.52973	8.43215	0.200204	Automatic Ct		Automatic			Automatic	0.886246
111	39 (G)	18S	SYBR	Unknown	8.52973	83.7	Auto Tm	31.1685	33.7358	5.15008	8.52973	8.43215	0.200204	Automatic Ct		Automatic			Automatic	0.886246
135	39 (G)	18S	SYBR	Unknown	8.20186	84	Auto Tm	39.6649	33.7358	5.15008	8.52973	8.43215	0.200204	Automatic Ct		Automatic			Automatic	0.886246
4	4 (12-2)	18S	SYBR	Unknown	9.25991	83.3	Auto Tm	18.2207	18.8159	0.515598	9.19582	9.21654	0.0375738	Automatic Ct		Automatic			Automatic	0.886246
28	4 (12-2)	18S	SYBR	Unknown	9.19389	83.6	Auto Tm	19.127	18.8159	0.515598	9.19582	9.21654	0.0375738	Automatic Ct		Automatic			Automatic	0.886246
52	4 (12-2)	18S	SYBR	Unknown	9.19582	83.6	Auto Tm	19.0999	18.8159	0.515598	9.19582	9.21654	0.0375738	Automatic Ct		Automatic			Automatic	0.886246
88	40 (H)	18S	SYBR	Unknown	8.98976	84	Auto Tm	22.2242	30.5612	14.8677	8.98976	8.65338	0.609152	Automatic Ct		Automatic			Automatic	0.886246
112	40 (H)	18S	SYBR	Unknown	9.02018	83.7	Auto Tm	21.7327	30.5612	14.8677	8.98976	8.65338	0.609152	Automatic Ct		Automatic			Automatic	0.886246
136	40 (H)	18S	SYBR	Unknown	7.95021	83.7	Auto Tm	47.7266	30.5612	14.8677	8.98976	8.65338	0.609152	Automatic Ct		Automatic			Automatic	0.886246
5	5 (13-1)	18S	SYBR	Unknown	8.47139	83.6	Auto Tm	32.5347	31.6372	2.28604	8.47139	8.51186	0.100233	Automatic Ct		Automatic			Automatic	0.886246
29	5 (13-1)	18S	SYBR	Unknown	8.626	83.6	Auto Tm	29.0386	31.6372	2.28604	8.47139	8.51186	0.100233	Automatic Ct		Automatic			Automatic	0.886246
53	5 (13-1)	18S	SYBR	Unknown	8.4382	83.6	Auto Tm	33.3383	31.6372	2.28604	8.47139	8.51186	0.100233	Automatic Ct		Automatic			Automatic	0.886246
6	6 (14-1)	18S	SYBR	Unknown	9.10725	83.6	Auto Tm	20.385	20.4911	0.799554	9.10725	9.10088	0.0528988	Automatic Ct		Automatic			Automatic	0.886246
30	6 (14-1)	18S	SYBR	Unknown	9.04509	83.6	Auto Tm	21.3384	20.4911	0.799554	9.10725	9.10088	0.0528988	Automatic Ct		Automatic			Automatic	0.886246
54	6 (14-1)	18S	SYBR	Unknown	9.15031	83.6	Auto Tm	19.7498	20.4911	0.799554	9.10725	9.10088	0.0528988	Automatic Ct		Automatic			Automatic	0.886246
7	7 (15-1)	18S	SYBR	Unknown	9.56006	83.5	Auto Tm	14.6126	15.311	1.48087	9.56006	9.50066	0.128441	Automatic Ct		Automatic			Automatic	0.886246
31	7 (15-1)	18S	SYBR	Unknown	9.35328	83.5	Auto Tm	17.0119	15.311	1.48087	9.56006	9.50066	0.128441	Automatic Ct		Automatic			Automatic	0.886246
55	7 (15-1)	18S	SYBR	Unknown	9.58866	83.8	Auto Tm	14.3085	15.311	1.48087	9.56006	9.50066	0.128441	Automatic Ct		Automatic			Automatic	0.886246
8	8 (15-2)	18S	SYBR	Unknown	9.23077	83.8	Auto Tm	18.6153	19.3291	0.629326	9.16289	9.18008	0.0446514	Automatic Ct		Automatic			Automatic	0.886246
32	8 (15-2)	18S	SYBR	Unknown	9.14658	83.8	Auto Tm	19.804	19.3291	0.629326	9.16289	9.18008	0.0446514	Automatic Ct		Automatic			Automatic	0.886246
56	8 (15-2)	18S	SYBR	Unknown	9.16289	83.8	Auto Tm	19.568	19.3291	0.629326	9.16289	9.18008	0.0446514	Automatic Ct		Automatic			Automatic	0.886246
9	9 (16-1)	18S	SYBR	Unknown	9.08601	83.8	Auto Tm	20.7059	19.7214	1.90964	9.08601	9.15669	0.135766	Automatic Ct		Automatic			Automatic	0.886246
33	9 (16-1)	18S	SYBR	Unknown	9.31322	83.8	Auto Tm	17.5204	19.7214	1.90964	9.08601	9.15669	0.135766	Automatic Ct		Automatic			Automatic	0.886246
57	9 (16-1)	18S	SYBR	Unknown	9.07085	83.8	Auto Tm	20.938	19.7214	1.90964	9.08601	9.15669	0.135766	Automatic Ct		Automatic			Automatic	0.886246
365	Gene 1 Standard (1)	18S	SYBR	Standard	13.2794	83	Auto Tm	1						Automatic Ct		Automatic			Automatic	0.886246
366	Gene 1 Standard (1)	18S	SYBR	Standard	13.319	83	Auto Tm	1						Automatic Ct		Automatic			Automatic	0.886246
363	Gene 1 Standard (10)	18S	SYBR	Standard	9.8299	83	Auto Tm	10						Automatic Ct		Automatic			Automatic	0.886246
364	Gene 1 Standard (10)	18S	SYBR	Standard	9.95618	83.3	Auto Tm	10						Automatic Ct		Automatic			Automatic	0.886246
362	Gene 1 Standard (100)	18S	SYBR	Standard	7.12707	83.8	Auto Tm	100						Automatic Ct		Automatic			Automatic	0.886246
379	NTC Gene 1	18S	SYBR	NTC	Undetermined	61.8	Auto Tm	0						Automatic Ct		Automatic			Automatic	0.886246						TRUE
382	RT Negative 1	18S	SYBR	NTC	21.979	83.9	Auto Tm	0.00158232						Automatic Ct		Automatic			Automatic	0.886246
Slope	-3.13179	cycles/log decade
Y-Intercept		13.2077
R^2		0.995438
		18S
	Mouse ID	Qty Mean
1	11-1 (4%+RC+HFHC)	16.1897
2	11-2 (4%+RC+HFHC)	17.3774
3	12-1 (18%+RC+HFHC)	29.3828
4	12-2 (18%+RC+HFHC)	18.8159
5	13-1 (4%+RC+RC)	31.6372
6	14-1 (18%+RC+RC)	20.4911
7	15-1 (4%+RC+HFHC)	15.311
8	15-2 (4%+RC+HFHC)	19.3291
9	16-1 (4%+RC+RC)	19.7214
10	17-1 (18%+RC+HFHC)	21.7315
11	17-2 (18%+RC+HFHC)	20.1731
12	18-1 (18%+RC+RC)	18.462
13	19-1 (4%+RC+HFHC)	17.4224
14	20-1 (4%+RC+RC)	17.1726
15	21-1 (4%+RC+HFHC)	20.5432
16	21-2 (4%+RC+HFHC)	21.0915
17	22-1 (4%+RC+RC)	20.6215
18	23-1 (4%+RC+HFHC)	27.0621
19	23-2 (4%+RC+HFHC)	26.8298
20	24-1 (4%+RC+RC)	16.5327
21	24-2 (4%+RC+RC)	19.9769
22	25-2 (18%+RC+HFHC)	21.364
23	26-1 (18%+RC+RC)	18.4871
24	26-2 (18%+RC+RC)	23.8143
25	27-1 (4%+RC - 5 WEEKS)	22.2552
26	27-2 (4%+RC - 5 WEEKS)	22.5366
27	27-3 (4%+RC - 5 WEEKS)	22.7935
28	28-1 (18%+RC - 4 WEEKS)	23.4873
29	28-2 (18%+RC - 4 WEEKS)	20.5837
30	28-3 (18%+RC - 4 WEEKS)	18.557
31	29-1 (4%- 4 WEEKS)	17.5716
32	29-2 (4%- 4 WEEKS)	20.2815
33	30-1 (18%- 4 WEEKS)	28.5
34	30-2 (18%- 4 WEEKS)	22.8563
35	31-1 (4%- 4 WEEKS)	20.5437
36	31-2 (4%- 4 WEEKS)	18.3761
37	32-1 (18%- 4 WEEKS)	26.1516
38	A (18%+RC+RC)	18.1276
39	G (18%+RC+RC)	33.7358
40	H (18%+RC+RC)	30.5612

## Sheet: CD68
Well	Sample Name	Detector Name	Reporter	Task	Ct	Tm Value	Tm Type	Quantity	Qty Mean	Qty StdDev	Ct Median	Ct Mean	Ct StdDev	Ct Type	Template Name	Baseline Type	Baseline Start	Baseline Stop	Threshold Type	Threshold	FOS	HMD	LME	EW	BPR	NAW	HNS	HRN	EAF	BAF	TAF	CAF
1	1 (11-1)	CD68	SYBR	Unknown	26.1478	80.7	Auto Tm	59.0344	61.2306	2.05378	26.0873	26.0955	0.0487942	Manual Ct		Manual	13	18	Manual	0.560698
25	1 (11-1)	CD68	SYBR	Unknown	26.0873	80.7	Auto Tm	61.5536	61.2306	2.05378	26.0873	26.0955	0.0487942	Manual Ct		Manual	13	18	Manual	0.560698
49	1 (11-1)	CD68	SYBR	Unknown	26.0513	80.9	Auto Tm	63.1037	61.2306	2.05378	26.0873	26.0955	0.0487942	Manual Ct		Manual	13	18	Manual	0.560698
10	10 (17-1)	CD68	SYBR	Unknown	24.512	81.4	Auto Tm	182.617	185.13	15.1516	24.512	24.4955	0.117665	Manual Ct		Manual	13	18	Manual	0.560698
34	10 (17-1)	CD68	SYBR	Unknown	24.3704	81.4	Auto Tm	201.381	185.13	15.1516	24.512	24.4955	0.117665	Manual Ct		Manual	13	18	Manual	0.560698
58	10 (17-1)	CD68	SYBR	Unknown	24.6039	81.4	Auto Tm	171.392	185.13	15.1516	24.512	24.4955	0.117665	Manual Ct		Manual	13	18	Manual	0.560698
11	11 (17-2)	CD68	SYBR	Unknown	23.7693	81.6	Auto Tm	304.95	286.15	18.97	23.8598	23.8636	0.0962724	Manual Ct		Manual	13	18	Manual	0.560698
35	11 (17-2)	CD68	SYBR	Unknown	23.9617	81.4	Auto Tm	267.014	286.15	18.97	23.8598	23.8636	0.0962724	Manual Ct		Manual	13	18	Manual	0.560698
59	11 (17-2)	CD68	SYBR	Unknown	23.8598	81.6	Auto Tm	286.486	286.15	18.97	23.8598	23.8636	0.0962724	Manual Ct		Manual	13	18	Manual	0.560698
12	12 (18-1)	CD68	SYBR	Unknown	26.17	81.4	Auto Tm	58.1365	61.0459	2.56907	26.0769	26.1002	0.0616144	Manual Ct		Manual	13	18	Manual	0.560698
36	12 (18-1)	CD68	SYBR	Unknown	26.0536	81.6	Auto Tm	63.0023	61.0459	2.56907	26.0769	26.1002	0.0616144	Manual Ct		Manual	13	18	Manual	0.560698
60	12 (18-1)	CD68	SYBR	Unknown	26.0769	81.6	Auto Tm	61.999	61.0459	2.56907	26.0769	26.1002	0.0616144	Manual Ct		Manual	13	18	Manual	0.560698
13	13 (19-1)	CD68	SYBR	Unknown	24.5251	81.4	Auto Tm	180.984	174.633	19.0488	24.5251	24.5828	0.162537	Manual Ct		Manual	13	18	Manual	0.560698
37	13 (19-1)	CD68	SYBR	Unknown	24.7663	81.4	Auto Tm	153.22	174.633	19.0488	24.5251	24.5828	0.162537	Manual Ct		Manual	13	18	Manual	0.560698
61	13 (19-1)	CD68	SYBR	Unknown	24.457	81.6	Auto Tm	189.695	174.633	19.0488	24.5251	24.5828	0.162537	Manual Ct		Manual	13	18	Manual	0.560698
14	14 (20-1)	CD68	SYBR	Unknown	25.3914	81.4	Auto Tm	99.5171	92.8993	8.87882	25.4379	25.4957	0.142193	Manual Ct		Manual	13	18	Manual	0.560698
38	14 (20-1)	CD68	SYBR	Unknown	25.4379	81.4	Auto Tm	96.3718	92.8993	8.87882	25.4379	25.4957	0.142193	Manual Ct		Manual	13	18	Manual	0.560698
62	14 (20-1)	CD68	SYBR	Unknown	25.6576	81.6	Auto Tm	82.809	92.8993	8.87882	25.4379	25.4957	0.142193	Manual Ct		Manual	13	18	Manual	0.560698
15	15 (21-1)	CD68	SYBR	Unknown	26.1484	81.4	Auto Tm	59.0131	60.9701	2.08369	26.1067	26.1017	0.0493855	Manual Ct		Manual	13	18	Manual	0.560698
39	15 (21-1)	CD68	SYBR	Unknown	26.1067	81.4	Auto Tm	60.7364	60.9701	2.08369	26.1067	26.1017	0.0493855	Manual Ct		Manual	13	18	Manual	0.560698
63	15 (21-1)	CD68	SYBR	Unknown	26.05	81.6	Auto Tm	63.1608	60.9701	2.08369	26.1067	26.1017	0.0493855	Manual Ct		Manual	13	18	Manual	0.560698
16	16 (21-2)	CD68	SYBR	Unknown	25.8377	81.4	Auto Tm	73.1289	70.152	2.68425	25.9133	25.8986	0.0550487	Manual Ct		Manual	13	18	Manual	0.560698
40	16 (21-2)	CD68	SYBR	Unknown	25.9448	81.4	Auto Tm	67.9161	70.152	2.68425	25.9133	25.8986	0.0550487	Manual Ct		Manual	13	18	Manual	0.560698
64	16 (21-2)	CD68	SYBR	Unknown	25.9133	81.4	Auto Tm	69.411	70.152	2.68425	25.9133	25.8986	0.0550487	Manual Ct		Manual	13	18	Manual	0.560698
17	17 (22-1)	CD68	SYBR	Unknown	27.5259	81.3	Auto Tm	22.8005	26.2457	5.83833	27.5164	27.3444	0.306173	Manual Ct		Manual	13	18	Manual	0.560698
41	17 (22-1)	CD68	SYBR	Unknown	26.9909	81.3	Auto Tm	32.9866	26.2457	5.83833	27.5164	27.3444	0.306173	Manual Ct		Manual	13	18	Manual	0.560698
65	17 (22-1)	CD68	SYBR	Unknown	27.5164	81.3	Auto Tm	22.9499	26.2457	5.83833	27.5164	27.3444	0.306173	Manual Ct		Manual	13	18	Manual	0.560698
18	18 (23-1)	CD68	SYBR	Unknown	26.9803	81.3	Auto Tm	33.2292	29.5201	6.28006	26.9876	27.176	0.332625	Manual Ct		Manual	13	18	Manual	0.560698
42	18 (23-1)	CD68	SYBR	Unknown	27.56	81.3	Auto Tm	22.2691	29.5201	6.28006	26.9876	27.176	0.332625	Manual Ct		Manual	13	18	Manual	0.560698
66	18 (23-1)	CD68	SYBR	Unknown	26.9876	81.3	Auto Tm	33.0619	29.5201	6.28006	26.9876	27.176	0.332625	Manual Ct		Manual	13	18	Manual	0.560698
19	19 (23-2)	CD68	SYBR	Unknown	25.8358	81.3	Auto Tm	73.2257	56.5467	14.4461	26.4348	26.2395	0.349679	Manual Ct		Manual	13	18	Manual	0.560698
43	19 (23-2)	CD68	SYBR	Unknown	26.4479	81.3	Auto Tm	47.9895	56.5467	14.4461	26.4348	26.2395	0.349679	Manual Ct		Manual	13	18	Manual	0.560698
67	19 (23-2)	CD68	SYBR	Unknown	26.4348	81.3	Auto Tm	48.4249	56.5467	14.4461	26.4348	26.2395	0.349679	Manual Ct		Manual	13	18	Manual	0.560698
2	2 (11-2)	CD68	SYBR	Unknown	24.8597	80.9	Auto Tm	143.651	140.857	6.74777	24.8597	24.8893	0.0703036	Manual Ct		Manual	13	18	Manual	0.560698
26	2 (11-2)	CD68	SYBR	Unknown	24.9695	80.9	Auto Tm	133.161	140.857	6.74777	24.8597	24.8893	0.0703036	Manual Ct		Manual	13	18	Manual	0.560698
50	2 (11-2)	CD68	SYBR	Unknown	24.8386	80.9	Auto Tm	145.759	140.857	6.74777	24.8597	24.8893	0.0703036	Manual Ct		Manual	13	18	Manual	0.560698
20	20 (24-1)	CD68	SYBR	Unknown	27.5431	81	Auto Tm	22.5313	26.1529	3.19054	27.2608	27.3347	0.182991	Manual Ct		Manual	13	18	Manual	0.560698
44	20 (24-1)	CD68	SYBR	Unknown	27.2002	81.3	Auto Tm	28.549	26.1529	3.19054	27.2608	27.3347	0.182991	Manual Ct		Manual	13	18	Manual	0.560698
68	20 (24-1)	CD68	SYBR	Unknown	27.2608	81.3	Auto Tm	27.3783	26.1529	3.19054	27.2608	27.3347	0.182991	Manual Ct		Manual	13	18	Manual	0.560698
21	21 (24-2)	CD68	SYBR	Unknown	25.8097	81.3	Auto Tm	74.5554	65.2678	14.0591	25.8571	26.0273	0.336583	Manual Ct		Manual	13	18	Manual	0.560698
45	21 (24-2)	CD68	SYBR	Unknown	26.415	81	Auto Tm	49.0931	65.2678	14.0591	25.8571	26.0273	0.336583	Manual Ct		Manual	13	18	Manual	0.560698
69	21 (24-2)	CD68	SYBR	Unknown	25.8571	81.3	Auto Tm	72.1549	65.2678	14.0591	25.8571	26.0273	0.336583	Manual Ct		Manual	13	18	Manual	0.560698
22	22 (25-2)	CD68	SYBR	Unknown	26.1419	81	Auto Tm	59.2748	57.273	4.98964	26.1419	26.1955	0.12932	Manual Ct		Manual	13	18	Manual	0.560698
46	22 (25-2)	CD68	SYBR	Unknown	26.1016	81	Auto Tm	60.9509	57.273	4.98964	26.1419	26.1955	0.12932	Manual Ct		Manual	13	18	Manual	0.560698
70	22 (25-2)	CD68	SYBR	Unknown	26.343	81	Auto Tm	51.5933	57.273	4.98964	26.1419	26.1955	0.12932	Manual Ct		Manual	13	18	Manual	0.560698
23	23 (26-1)	CD68	SYBR	Unknown	26.3764	81	Auto Tm	50.4168	51.2442	3.98358	26.3764	26.3557	0.111542	Manual Ct		Manual	13	18	Manual	0.560698
47	23 (26-1)	CD68	SYBR	Unknown	26.4555	81	Auto Tm	47.7392	51.2442	3.98358	26.3764	26.3557	0.111542	Manual Ct		Manual	13	18	Manual	0.560698
71	23 (26-1)	CD68	SYBR	Unknown	26.2353	81	Auto Tm	55.5764	51.2442	3.98358	26.3764	26.3557	0.111542	Manual Ct		Manual	13	18	Manual	0.560698
24	24 (26-2)	CD68	SYBR	Unknown	27.2327	81	Auto Tm	27.9159	26.2231	2.394	27.3263	27.3263	0.132426	Manual Ct		Manual	13	18	Manual	0.560698
72	24 (26-2)	CD68	SYBR	Unknown	27.42	81	Auto Tm	24.5302	26.2231	2.394	27.3263	27.3263	0.132426	Manual Ct		Manual	13	18	Manual	0.560698
72	24 (26-2)	CD68	SYBR	Unknown	27.42	81	Auto Tm	24.5302	26.2231	2.394	27.3263	27.3263	0.132426	Manual Ct		Manual	13	18	Manual	0.560698
73	25 (27-1)	CD68	SYBR	Unknown	26.3535	80.9	Auto Tm	51.2208	50.7814	0.716309	26.355	26.3661	0.0205167	Manual Ct		Manual	13	18	Manual	0.560698
97	25 (27-1)	CD68	SYBR	Unknown	26.355	80.9	Auto Tm	51.1686	50.7814	0.716309	26.355	26.3661	0.0205167	Manual Ct		Manual	13	18	Manual	0.560698
121	25 (27-1)	CD68	SYBR	Unknown	26.3897	81.2	Auto Tm	49.9549	50.7814	0.716309	26.355	26.3661	0.0205167	Manual Ct		Manual	13	18	Manual	0.560698
74	26 (27-2)	CD68	SYBR	Unknown	26.2447	81.2	Auto Tm	55.216	55.8176	4.03515	26.2447	26.2315	0.104088	Manual Ct		Manual	13	18	Manual	0.560698
98	26 (27-2)	CD68	SYBR	Unknown	26.3284	81.2	Auto Tm	52.1171	55.8176	4.03515	26.2447	26.2315	0.104088	Manual Ct		Manual	13	18	Manual	0.560698
122	26 (27-2)	CD68	SYBR	Unknown	26.1214	81.2	Auto Tm	60.1198	55.8176	4.03515	26.2447	26.2315	0.104088	Manual Ct		Manual	13	18	Manual	0.560698
75	27 (27-3)	CD68	SYBR	Unknown	26.3368	81.2	Auto Tm	51.8133	50.071	1.99719	26.3738	26.3872	0.0581722	Manual Ct		Manual	13	18	Manual	0.560698
99	27 (27-3)	CD68	SYBR	Unknown	26.4508	81.2	Auto Tm	47.8914	50.071	1.99719	26.3738	26.3872	0.0581722	Manual Ct		Manual	13	18	Manual	0.560698
123	27 (27-3)	CD68	SYBR	Unknown	26.3738	81.2	Auto Tm	50.5083	50.071	1.99719	26.3738	26.3872	0.0581722	Manual Ct		Manual	13	18	Manual	0.560698
76	28 (28-1)	CD68	SYBR	Unknown	27.1719	81.2	Auto Tm	29.1126	27.0466	2.22377	27.2632	27.2818	0.120337	Manual Ct		Manual	13	18	Manual	0.560698
100	28 (28-1)	CD68	SYBR	Unknown	27.4104	81.2	Auto Tm	24.693	27.0466	2.22377	27.2632	27.2818	0.120337	Manual Ct		Manual	13	18	Manual	0.560698
124	28 (28-1)	CD68	SYBR	Unknown	27.2632	81.2	Auto Tm	27.3342	27.0466	2.22377	27.2632	27.2818	0.120337	Manual Ct		Manual	13	18	Manual	0.560698
77	29 (28-2)	CD68	SYBR	Unknown	26.3484	81.2	Auto Tm	51.4002	54.6227	2.85918	26.2343	26.2617	0.0768037	Manual Ct		Manual	13	18	Manual	0.560698
101	29 (28-2)	CD68	SYBR	Unknown	26.2343	81.4	Auto Tm	55.6123	54.6227	2.85918	26.2343	26.2617	0.0768037	Manual Ct		Manual	13	18	Manual	0.560698
125	29 (28-2)	CD68	SYBR	Unknown	26.2023	81.4	Auto Tm	56.8556	54.6227	2.85918	26.2343	26.2617	0.0768037	Manual Ct		Manual	13	18	Manual	0.560698
3	3 (12-1)	CD68	SYBR	Unknown	26.7033	80.9	Auto Tm	40.2319	45.2347	4.7073	26.5125	26.5388	0.152981	Manual Ct		Manual	13	18	Manual	0.560698
27	3 (12-1)	CD68	SYBR	Unknown	26.4008	80.9	Auto Tm	49.5766	45.2347	4.7073	26.5125	26.5388	0.152981	Manual Ct		Manual	13	18	Manual	0.560698
51	3 (12-1)	CD68	SYBR	Unknown	26.5125	81.2	Auto Tm	45.8957	45.2347	4.7073	26.5125	26.5388	0.152981	Manual Ct		Manual	13	18	Manual	0.560698
78	30 (28-3)	CD68	SYBR	Unknown	26.3804	81.4	Auto Tm	50.2796	48.4413	1.62277	26.4525	26.4348	0.0481529	Manual Ct		Manual	13	18	Manual	0.560698
102	30 (28-3)	CD68	SYBR	Unknown	26.4717	81.4	Auto Tm	47.2076	48.4413	1.62277	26.4525	26.4348	0.0481529	Manual Ct		Manual	13	18	Manual	0.560698
126	30 (28-3)	CD68	SYBR	Unknown	26.4525	81.4	Auto Tm	47.8368	48.4413	1.62277	26.4525	26.4348	0.0481529	Manual Ct		Manual	13	18	Manual	0.560698
79	31 (29-1)	CD68	SYBR	Unknown	24.7911	81.4	Auto Tm	150.617	157.744	10.0796	24.7256	24.7256	0.0926219	Manual Ct		Manual	13	18	Manual	0.560698
127	31 (29-1)	CD68	SYBR	Unknown	24.6601	81.4	Auto Tm	164.872	157.744	10.0796	24.7256	24.7256	0.0926219	Manual Ct		Manual	13	18	Manual	0.560698
127	31 (29-1)	CD68	SYBR	Unknown	24.6601	81.4	Auto Tm	164.872	157.744	10.0796	24.7256	24.7256	0.0926219	Manual Ct		Manual	13	18	Manual	0.560698
80	32 (29-2)	CD68	SYBR	Unknown	25.2358	81.4	Auto Tm	110.805	115.325	7.5732	25.2319	25.1799	0.0934537	Manual Ct		Manual	13	18	Manual	0.560698
104	32 (29-2)	CD68	SYBR	Unknown	25.072	81.4	Auto Tm	124.068	115.325	7.5732	25.2319	25.1799	0.0934537	Manual Ct		Manual	13	18	Manual	0.560698
128	32 (29-2)	CD68	SYBR	Unknown	25.2319	81.4	Auto Tm	111.101	115.325	7.5732	25.2319	25.1799	0.0934537	Manual Ct		Manual	13	18	Manual	0.560698
81	33 (30-1)	CD68	SYBR	Unknown	26.2671	81.4	Auto Tm	54.3702	49.4022	4.8447	26.4134	26.4105	0.14201	Manual Ct		Manual	13	18	Manual	0.560698
105	33 (30-1)	CD68	SYBR	Unknown	26.4134	81.4	Auto Tm	49.1453	49.4022	4.8447	26.4134	26.4105	0.14201	Manual Ct		Manual	13	18	Manual	0.560698
129	33 (30-1)	CD68	SYBR	Unknown	26.551	81.4	Auto Tm	44.6911	49.4022	4.8447	26.4134	26.4105	0.14201	Manual Ct		Manual	13	18	Manual	0.560698
82	34 (30-2)	CD68	SYBR	Unknown	23.9543	81.6	Auto Tm	268.388	277.481	19.0199	23.9543	23.9083	0.0975572	Manual Ct		Manual	13	18	Manual	0.560698
106	34 (30-2)	CD68	SYBR	Unknown	23.9743	81.6	Auto Tm	264.714	277.481	19.0199	23.9543	23.9083	0.0975572	Manual Ct		Manual	13	18	Manual	0.560698
130	34 (30-2)	CD68	SYBR	Unknown	23.7962	81.6	Auto Tm	299.341	277.481	19.0199	23.9543	23.9083	0.0975572	Manual Ct		Manual	13	18	Manual	0.560698
83	35 (31-1)	CD68	SYBR	Unknown	25.0344	81.6	Auto Tm	127.334	121.141	6.19023	25.1066	25.1078	0.0740897	Manual Ct		Manual	13	18	Manual	0.560698
107	35 (31-1)	CD68	SYBR	Unknown	25.1825	81.6	Auto Tm	114.953	121.141	6.19023	25.1066	25.1078	0.0740897	Manual Ct		Manual	13	18	Manual	0.560698
131	35 (31-1)	CD68	SYBR	Unknown	25.1066	81.6	Auto Tm	121.135	121.141	6.19023	25.1066	25.1078	0.0740897	Manual Ct		Manual	13	18	Manual	0.560698
84	36 (31-2)	CD68	SYBR	Unknown	25.2297	81.6	Auto Tm	111.27	111.164	2.43499	25.2297	25.2313	0.0317576	Manual Ct		Manual	13	18	Manual	0.560698
108	36 (31-2)	CD68	SYBR	Unknown	25.2639	81.6	Auto Tm	108.677	111.164	2.43499	25.2297	25.2313	0.0317576	Manual Ct		Manual	13	18	Manual	0.560698
132	36 (31-2)	CD68	SYBR	Unknown	25.2004	81.6	Auto Tm	113.544	111.164	2.43499	25.2297	25.2313	0.0317576	Manual Ct		Manual	13	18	Manual	0.560698
85	37 (32-1)	CD68	SYBR	Unknown	27.4981	81.6	Auto Tm	23.2425	22.8521	0.6764	27.4981	27.523	0.0432544	Manual Ct		Manual	13	18	Manual	0.560698
109	37 (32-1)	CD68	SYBR	Unknown	27.573	81.6	Auto Tm	22.0711	22.8521	0.6764	27.4981	27.523	0.0432544	Manual Ct		Manual	13	18	Manual	0.560698
133	37 (32-1)	CD68	SYBR	Unknown	27.4981	81.6	Auto Tm	23.2427	22.8521	0.6764	27.4981	27.523	0.0432544	Manual Ct		Manual	13	18	Manual	0.560698
86	38 (A)	CD68	SYBR	Unknown	27.989	81.4	Auto Tm	16.5618	17.2746	2.13418	27.989	27.9351	0.174942	Manual Ct		Manual	13	18	Manual	0.560698
110	38 (A)	CD68	SYBR	Unknown	27.7395	81.6	Auto Tm	19.674	17.2746	2.13418	27.989	27.9351	0.174942	Manual Ct		Manual	13	18	Manual	0.560698
134	38 (A)	CD68	SYBR	Unknown	28.0767	81.6	Auto Tm	15.5881	17.2746	2.13418	27.989	27.9351	0.174942	Manual Ct		Manual	13	18	Manual	0.560698
87	39 (G)	CD68	SYBR	Unknown	27.2794	81.4	Auto Tm	27.0305	23.865	3.00697	27.481	27.4674	0.181611	Manual Ct		Manual	13	18	Manual	0.560698
111	39 (G)	CD68	SYBR	Unknown	27.6418	81.6	Auto Tm	21.0467	23.865	3.00697	27.481	27.4674	0.181611	Manual Ct		Manual	13	18	Manual	0.560698
135	39 (G)	CD68	SYBR	Unknown	27.481	81.6	Auto Tm	23.5178	23.865	3.00697	27.481	27.4674	0.181611	Manual Ct		Manual	13	18	Manual	0.560698
4	4 (12-2)	CD68	SYBR	Unknown	25.3881	81.2	Auto Tm	99.7449	107.017	9.27029	25.3296	25.2897	0.123334	Manual Ct		Manual	13	18	Manual	0.560698
28	4 (12-2)	CD68	SYBR	Unknown	25.1513	81.2	Auto Tm	117.456	107.017	9.27029	25.3296	25.2897	0.123334	Manual Ct		Manual	13	18	Manual	0.560698
52	4 (12-2)	CD68	SYBR	Unknown	25.3296	81.2	Auto Tm	103.851	107.017	9.27029	25.3296	25.2897	0.123334	Manual Ct		Manual	13	18	Manual	0.560698
88	40 (H)	CD68	SYBR	Unknown	26.012	81.4	Auto Tm	64.8364	63.9933	2.43566	26.012	26.0317	0.0556408	Manual Ct		Manual	13	18	Manual	0.560698
112	40 (H)	CD68	SYBR	Unknown	26.0945	81.6	Auto Tm	61.2481	63.9933	2.43566	26.012	26.0317	0.0556408	Manual Ct		Manual	13	18	Manual	0.560698
136	40 (H)	CD68	SYBR	Unknown	25.9886	81.6	Auto Tm	65.8954	63.9933	2.43566	26.012	26.0317	0.0556408	Manual Ct		Manual	13	18	Manual	0.560698
5	5 (13-1)	CD68	SYBR	Unknown	28.1162	81.2	Auto Tm	15.1691	13.414	2.12166	28.2306	28.3071	0.23843	Manual Ct		Manual	13	18	Manual	0.560698
29	5 (13-1)	CD68	SYBR	Unknown	28.5743	81.2	Auto Tm	11.0562	13.414	2.12166	28.2306	28.3071	0.23843	Manual Ct		Manual	13	18	Manual	0.560698
53	5 (13-1)	CD68	SYBR	Unknown	28.2306	81.2	Auto Tm	14.0168	13.414	2.12166	28.2306	28.3071	0.23843	Manual Ct		Manual	13	18	Manual	0.560698
6	6 (14-1)	CD68	SYBR	Unknown	26.4719	81.2	Auto Tm	47.2015	46.6845	0.732588	26.4779	26.4879	0.0228275	Manual Ct		Manual	13	18	Manual	0.560698
30	6 (14-1)	CD68	SYBR	Unknown	26.4779	81.2	Auto Tm	47.006	46.6845	0.732588	26.4779	26.4879	0.0228275	Manual Ct		Manual	13	18	Manual	0.560698
54	6 (14-1)	CD68	SYBR	Unknown	26.5141	81.2	Auto Tm	45.8462	46.6845	0.732588	26.4779	26.4879	0.0228275	Manual Ct		Manual	13	18	Manual	0.560698
7	7 (15-1)	CD68	SYBR	Unknown	25.8439	81.2	Auto Tm	72.8174	67.915	4.79576	25.9496	25.9473	0.102229	Manual Ct		Manual	13	18	Manual	0.560698
31	7 (15-1)	CD68	SYBR	Unknown	25.9496	81.4	Auto Tm	67.6942	67.915	4.79576	25.9496	25.9473	0.102229	Manual Ct		Manual	13	18	Manual	0.560698
55	7 (15-1)	CD68	SYBR	Unknown	26.0483	81.4	Auto Tm	63.2335	67.915	4.79576	25.9496	25.9473	0.102229	Manual Ct		Manual	13	18	Manual	0.560698
8	8 (15-2)	CD68	SYBR	Unknown	26.2324	81.4	Auto Tm	55.6878	54.2452	4.02422	26.2324	26.2731	0.109543	Manual Ct		Manual	13	18	Manual	0.560698
32	8 (15-2)	CD68	SYBR	Unknown	26.1898	81.4	Auto Tm	57.3493	54.2452	4.02422	26.2324	26.2731	0.109543	Manual Ct		Manual	13	18	Manual	0.560698
56	8 (15-2)	CD68	SYBR	Unknown	26.3972	81.4	Auto Tm	49.6985	54.2452	4.02422	26.2324	26.2731	0.109543	Manual Ct		Manual	13	18	Manual	0.560698
9	9 (16-1)	CD68	SYBR	Unknown	27.1352	81.4	Auto Tm	29.8591	24.9293	6.08195	27.292	27.4283	0.380039	Manual Ct		Manual	13	18	Manual	0.560698
33	9 (16-1)	CD68	SYBR	Unknown	27.8577	81.4	Auto Tm	18.1328	24.9293	6.08195	27.292	27.4283	0.380039	Manual Ct		Manual	13	18	Manual	0.560698
57	9 (16-1)	CD68	SYBR	Unknown	27.292	81.4	Auto Tm	26.796	24.9293	6.08195	27.292	27.4283	0.380039	Manual Ct		Manual	13	18	Manual	0.560698
365	Gene 1 Standard (1)	CD68	SYBR	Standard	32.3008	80.6	Auto Tm	1						Manual Ct		Manual	13	18	Manual	0.560698
363	Gene 1 Standard (10)	CD68	SYBR	Standard	28.2285	80.7	Auto Tm	10						Manual Ct		Manual	13	18	Manual	0.560698
361	Gene 1 Standard (100)	CD68	SYBR	Standard	25.63	81.5	Auto Tm	100						Manual Ct		Manual	13	18	Manual	0.560698
379	NTC Gene 1	CD68	SYBR	NTC	Undetermined	61.9	Auto Tm	0						Manual Ct		Manual	13	18	Manual	0.560698						TRUE
382	RT Negative 1	CD68	SYBR	NTC	33.4165	84.8	Auto Tm	0.390688						Manual Ct		Manual	13	18	Manual	0.560698
Slope	-3.33537	cycles/log decade
Y-Intercept		32.0551
R^2		0.983991
Slope	-2.73047	cycles/log decade
Y-Intercept		30.8767
R^2		0.991676
		CD68	18S
	Mouse ID	Qty Mean	Qty Mean	Ratio	Normalized values	Mice groups										Mean	STDEV	SE
1	11-1 (4%+RC+HFHC)	61.2306	16.1897	3.78207	0.992559	18%- 4 WEEKS	0.454912	=F169	0.229326							0.342119	0.159513	0.0920949
2	11-2 (4%+RC+HFHC)	140.857	17.3774	8.10576	2.12726	4%- 4 WEEKS	2.35596	1.49227	1.54753	1.58758						1.74583	0.408624	0.204312	P = 0.011	*
3	12-1 (18%+RC+HFHC)	45.2347	29.3828	1.5395	0.404022
4	12-2 (18%+RC+HFHC)	107.017	18.8159	5.68762	1.49265	18%+RC - 4 WEEKS	0.302208	0.696428	0.685068							0.561235	0.224396	0.129555
5	13-1 (4%+RC+RC)	13.414	31.6372	0.423995	0.111272	4%+RC - 4 WEEKS	0.598824	0.649993	0.576502							0.60844	0.0376772	0.0217529	P = 0.738
6	14-1 (18%+RC+RC)	46.6845	20.4911	2.27829	0.597909
7	15-1 (4%+RC+HFHC)	67.915	15.311	4.4357	1.16409	18%+RC+RC	0.597909	0.867769	0.727447	0.288982	0.250089	0.185651	0.549529			0.495339	0.259703	0.0981583
8	15-2 (4%+RC+HFHC)	54.2452	19.3291	2.8064	0.736506	18%+RC+HFHC	=F138	1.49265	2.2357	3.72261	0.703548					2.03862	1.28519	0.574755	P = 0.024	*
9	16-1 (4%+RC+RC)	24.9293	19.7214	1.26407	0.331741
10	17-1 (18%+RC+HFHC)	185.13	21.7315	8.51896	2.2357	4%+RC+RC	0.111272	0.331741	1.41972	0.334013	0.415148	0.857426				0.578221	0.479814	0.195883
11	17-2 (18%+RC+HFHC)	286.15	20.1731	14.1847	3.72261	4%+RC+HFHC	0.992559	2.12726	1.16409	0.736506	2.63054	0.778889	0.872887	0.286274	0.553116	1.1269	0.762808	0.254269	P = 0.141
12	18-1 (18%+RC+RC)	61.0459	18.462	3.30657	0.867769
13	19-1 (4%+RC+HFHC)	174.633	17.4224	10.0235	2.63054
14	20-1 (4%+RC+RC)	92.8993	17.1726	5.40975	1.41972											Mean		SE
15	21-1 (4%+RC+HFHC)	60.9701	20.5432	2.9679	0.778889											0.342119	1	0.0920949	0.26919
16	21-2 (4%+RC+HFHC)	70.152	21.0915	3.32607	0.872887											1.74583	5.103	0.204312	0.597196
17	22-1 (4%+RC+RC)	26.2457	20.6215	1.27273	0.334013
18	23-1 (4%+RC+HFHC)	29.5201	27.0621	1.09083	0.286274											0.561235	1.64047	0.129555	0.378683
19	23-2 (4%+RC+HFHC)	56.5467	26.8298	2.10761	0.553116											0.60844	1.77844	0.0217529	0.0635829
20	24-1 (4%+RC+RC)	26.1529	16.5327	1.58189	0.415148
21	24-2 (4%+RC+RC)	65.2678	19.9769	3.26716	0.857426											0.495339	1.44786	0.0981583	0.286913
22	25-2 (18%+RC+HFHC)	57.273	21.364	2.68082	0.703548											2.03862	5.95882	0.574755	1.67999
23	26-1 (18%+RC+RC)	51.2442	18.4871	2.77188	0.727447
24	26-2 (18%+RC+RC)	26.2231	23.8143	1.10115	0.288982											0.578221	1.69012	0.195883	0.572559
25	27-1 (4%+RC - 5 WEEKS)	50.7814	22.2552	2.28177	0.598824											1.1269	3.29389	0.254269	0.743219
26	27-2 (4%+RC - 5 WEEKS)	55.8176	22.5366	2.47675	0.649993
27	27-3 (4%+RC - 5 WEEKS)	50.071	22.7935	2.19672	0.576502
28	28-1 (18%+RC - 4 WEEKS)	27.0466	23.4873	1.15154	0.302208
29	28-2 (18%+RC - 4 WEEKS)	54.6227	20.5837	2.65369	0.696428
30	28-3 (18%+RC - 4 WEEKS)	48.4413	18.557	2.6104	0.685068		0.454912	2.35596		0.302208	0.598824		0.597909	=F138		0.111272	0.992559
31	29-1 (4%- 4 WEEKS)	157.744	17.5716	8.97722	2.35596		=F169	1.49227		0.696428	0.649993		0.867769	1.49265		0.331741	2.12726
32	29-2 (4%- 4 WEEKS)	115.325	20.2815	5.68619	1.49227		0.229326	1.54753		0.685068	0.576502		0.727447	2.2357		1.41972	1.16409
33	30-1 (18%- 4 WEEKS)	49.4022	28.5	1.73341	0.454912			1.58758					0.288982	3.72261		0.334013	0.736506
34	30-2 (18%- 4 WEEKS)	277.481	22.8563	12.1402	3.18606								0.250089	0.703548		0.415148	2.63054
35	31-1 (4%- 4 WEEKS)	121.141	20.5437	5.89673	1.54753								0.185651			0.857426	0.778889
36	31-2 (4%- 4 WEEKS)	111.164	18.3761	6.04936	1.58758								0.549529				0.872887
37	32-1 (18%- 4 WEEKS)	22.8521	26.1516	0.873831	0.229326												0.286274
38	A (18%+RC+RC)	17.2746	18.1276	0.952947	0.250089												0.553116
39	G (18%+RC+RC)	23.865	33.7358	0.707409	0.185651
40	H (18%+RC+RC)	63.9933	30.5612	2.09394	0.549529
				3.81043

## Sheet: F4-80
Well	Sample Name	Detector Name	Reporter	Task	Ct	Tm Value	Tm Type	Quantity	Qty Mean	Qty StdDev	Ct Median	Ct Mean	Ct StdDev	Ct Type	Template Name	Baseline Type	Baseline Start	Baseline Stop	Threshold Type	Threshold	FOS	HMD	LME	EW	BPR	NAW	HNS	HRN	EAF	BAF	TAF	CAF
89	1 (11-1)	F4/80	SYBR	Unknown	26.2268	82.4	Auto Tm	47.3779	45.1011	2.55393	26.2841	26.3016	0.0848656	Manual Ct		Manual	10	18	Manual	0.733021
113	1 (11-1)	F4/80	SYBR	Unknown	26.2841	82.4	Auto Tm	45.5858	45.1011	2.55393	26.2841	26.3016	0.0848656	Manual Ct		Manual	10	18	Manual	0.733021
137	1 (11-1)	F4/80	SYBR	Unknown	26.3938	82.4	Auto Tm	42.3395	45.1011	2.55393	26.2841	26.3016	0.0848656	Manual Ct		Manual	10	18	Manual	0.733021
146	10 (17-1)	F4/80	SYBR	Unknown	24.4823	82.3	Auto Tm	153.328	149.049	3.7498	24.5401	24.5247	0.0371336	Manual Ct		Manual	10	18	Manual	0.733021
170	10 (17-1)	F4/80	SYBR	Unknown	24.5401	82.3	Auto Tm	147.481	149.049	3.7498	24.5401	24.5247	0.0371336	Manual Ct		Manual	10	18	Manual	0.733021
194	10 (17-1)	F4/80	SYBR	Unknown	24.5517	82.3	Auto Tm	146.338	149.049	3.7498	24.5401	24.5247	0.0371336	Manual Ct		Manual	10	18	Manual	0.733021
147	11 (17-2)	F4/80	SYBR	Unknown	24.4102	82.3	Auto Tm	160.955	159.41	2.45506	24.4126	24.4247	0.0229781	Manual Ct		Manual	10	18	Manual	0.733021
171	11 (17-2)	F4/80	SYBR	Unknown	24.4512	82.3	Auto Tm	156.579	159.41	2.45506	24.4126	24.4247	0.0229781	Manual Ct		Manual	10	18	Manual	0.733021
195	11 (17-2)	F4/80	SYBR	Unknown	24.4126	82.3	Auto Tm	160.696	159.41	2.45506	24.4126	24.4247	0.0229781	Manual Ct		Manual	10	18	Manual	0.733021
148	12 (18-1)	F4/80	SYBR	Unknown	26.5016	82.3	Auto Tm	39.3747	38.6944	1.74157	26.5016	26.5285	0.0676487	Manual Ct		Manual	10	18	Manual	0.733021
172	12 (18-1)	F4/80	SYBR	Unknown	26.6055	82.3	Auto Tm	36.7153	38.6944	1.74157	26.5016	26.5285	0.0676487	Manual Ct		Manual	10	18	Manual	0.733021
196	12 (18-1)	F4/80	SYBR	Unknown	26.4785	82.3	Auto Tm	39.9931	38.6944	1.74157	26.5016	26.5285	0.0676487	Manual Ct		Manual	10	18	Manual	0.733021
149	13 (19-1)	F4/80	SYBR	Unknown	24.7991	82.2	Auto Tm	123.88	118.367	4.97382	24.8839	24.8676	0.061956	Manual Ct		Manual	10	18	Manual	0.733021
173	13 (19-1)	F4/80	SYBR	Unknown	24.8839	82.2	Auto Tm	117.005	118.367	4.97382	24.8839	24.8676	0.061956	Manual Ct		Manual	10	18	Manual	0.733021
197	13 (19-1)	F4/80	SYBR	Unknown	24.9198	82.2	Auto Tm	114.217	118.367	4.97382	24.8839	24.8676	0.061956	Manual Ct		Manual	10	18	Manual	0.733021
150	14 (20-1)	F4/80	SYBR	Unknown	25.0854	82.2	Auto Tm	102.165	100.976	4.06598	25.0854	25.1036	0.060329	Manual Ct		Manual	10	18	Manual	0.733021
174	14 (20-1)	F4/80	SYBR	Unknown	25.1709	82.2	Auto Tm	96.4482	100.976	4.06598	25.0854	25.1036	0.060329	Manual Ct		Manual	10	18	Manual	0.733021
198	14 (20-1)	F4/80	SYBR	Unknown	25.0545	82.5	Auto Tm	104.315	100.976	4.06598	25.0854	25.1036	0.060329	Manual Ct		Manual	10	18	Manual	0.733021
151	15 (21-1)	F4/80	SYBR	Unknown	25.9222	82.5	Auto Tm	58.1606	55.8447	2.37962	25.9793	25.9835	0.0634408	Manual Ct		Manual	10	18	Manual	0.733021
175	15 (21-1)	F4/80	SYBR	Unknown	25.9793	82.5	Auto Tm	55.9675	55.8447	2.37962	25.9793	25.9835	0.0634408	Manual Ct		Manual	10	18	Manual	0.733021
199	15 (21-1)	F4/80	SYBR	Unknown	26.0489	82.5	Auto Tm	53.4061	55.8447	2.37962	25.9793	25.9835	0.0634408	Manual Ct		Manual	10	18	Manual	0.733021
152	16 (21-2)	F4/80	SYBR	Unknown	25.8307	82.5	Auto Tm	61.855	59.9236	1.76283	25.888	25.8783	0.0434983	Manual Ct		Manual	10	18	Manual	0.733021
176	16 (21-2)	F4/80	SYBR	Unknown	25.9161	82.5	Auto Tm	58.4014	59.9236	1.76283	25.888	25.8783	0.0434983	Manual Ct		Manual	10	18	Manual	0.733021
200	16 (21-2)	F4/80	SYBR	Unknown	25.888	82.5	Auto Tm	59.5143	59.9236	1.76283	25.888	25.8783	0.0434983	Manual Ct		Manual	10	18	Manual	0.733021
153	17 (22-1)	F4/80	SYBR	Unknown	27.3605	82.5	Auto Tm	22.0846	20.8755	1.04864	27.4836	27.4454	0.0736078	Manual Ct		Manual	10	18	Manual	0.733021
177	17 (22-1)	F4/80	SYBR	Unknown	27.492	82.5	Auto Tm	20.2137	20.8755	1.04864	27.4836	27.4454	0.0736078	Manual Ct		Manual	10	18	Manual	0.733021
201	17 (22-1)	F4/80	SYBR	Unknown	27.4836	82.5	Auto Tm	20.3283	20.8755	1.04864	27.4836	27.4454	0.0736078	Manual Ct		Manual	10	18	Manual	0.733021
154	18 (23-1)	F4/80	SYBR	Unknown	26.537	82.4	Auto Tm	38.4474	35.3845	3.19771	26.6497	26.6644	0.135368	Manual Ct		Manual	10	18	Manual	0.733021
178	18 (23-1)	F4/80	SYBR	Unknown	26.6497	82.4	Auto Tm	35.6389	35.3845	3.19771	26.6497	26.6644	0.135368	Manual Ct		Manual	10	18	Manual	0.733021
202	18 (23-1)	F4/80	SYBR	Unknown	26.8066	82.4	Auto Tm	32.0671	35.3845	3.19771	26.6497	26.6644	0.135368	Manual Ct		Manual	10	18	Manual	0.733021
155	19 (23-2)	F4/80	SYBR	Unknown	26.0839	82.4	Auto Tm	52.164	56.2322	8.25457	26.0839	25.9825	0.210525	Manual Ct		Manual	10	18	Manual	0.733021
179	19 (23-2)	F4/80	SYBR	Unknown	26.1232	82.4	Auto Tm	50.8015	56.2322	8.25457	26.0839	25.9825	0.210525	Manual Ct		Manual	10	18	Manual	0.733021
203	19 (23-2)	F4/80	SYBR	Unknown	25.7405	82.4	Auto Tm	65.7313	56.2322	8.25457	26.0839	25.9825	0.210525	Manual Ct		Manual	10	18	Manual	0.733021
90	2 (11-2)	F4/80	SYBR	Unknown	25.2954	82.4	Auto Tm	88.6977	84.9745	3.38539	25.3736	25.3598	0.058803	Manual Ct		Manual	10	18	Manual	0.733021
114	2 (11-2)	F4/80	SYBR	Unknown	25.4105	82.4	Auto Tm	82.0814	84.9745	3.38539	25.3736	25.3598	0.058803	Manual Ct		Manual	10	18	Manual	0.733021
138	2 (11-2)	F4/80	SYBR	Unknown	25.3736	82.4	Auto Tm	84.1444	84.9745	3.38539	25.3736	25.3598	0.058803	Manual Ct		Manual	10	18	Manual	0.733021
156	20 (24-1)	F4/80	SYBR	Unknown	27.0436	82.4	Auto Tm	27.3377	25.0743	1.98063	27.223	27.175	0.115138	Manual Ct		Manual	10	18	Manual	0.733021
180	20 (24-1)	F4/80	SYBR	Unknown	27.223	82.4	Auto Tm	24.2265	25.0743	1.98063	27.223	27.175	0.115138	Manual Ct		Manual	10	18	Manual	0.733021
204	20 (24-1)	F4/80	SYBR	Unknown	27.2583	82.4	Auto Tm	23.6587	25.0743	1.98063	27.223	27.175	0.115138	Manual Ct		Manual	10	18	Manual	0.733021
157	21 (24-2)	F4/80	SYBR	Unknown	26.1915	82.4	Auto Tm	48.5167	49.4786	3.06864	26.1915	26.1642	0.0910319	Manual Ct		Manual	10	18	Manual	0.733021
181	21 (24-2)	F4/80	SYBR	Unknown	26.2385	82.4	Auto Tm	47.0061	49.4786	3.06864	26.1915	26.1642	0.0910319	Manual Ct		Manual	10	18	Manual	0.733021
205	21 (24-2)	F4/80	SYBR	Unknown	26.0627	82.4	Auto Tm	52.9129	49.4786	3.06864	26.1915	26.1642	0.0910319	Manual Ct		Manual	10	18	Manual	0.733021
158	22 (25-2)	F4/80	SYBR	Unknown	26.1544	82.4	Auto Tm	49.7447	52.0059	3.75706	26.1489	26.0909	0.105253	Manual Ct		Manual	10	18	Manual	0.733021
182	22 (25-2)	F4/80	SYBR	Unknown	26.1489	82.4	Auto Tm	49.9301	52.0059	3.75706	26.1489	26.0909	0.105253	Manual Ct		Manual	10	18	Manual	0.733021
206	22 (25-2)	F4/80	SYBR	Unknown	25.9694	82.4	Auto Tm	56.3428	52.0059	3.75706	26.1489	26.0909	0.105253	Manual Ct		Manual	10	18	Manual	0.733021
159	23 (26-1)	F4/80	SYBR	Unknown	26.1594	82.4	Auto Tm	49.5761	50.2612	0.823844	26.1458	26.1392	0.0242726	Manual Ct		Manual	10	18	Manual	0.733021
183	23 (26-1)	F4/80	SYBR	Unknown	26.1458	82.4	Auto Tm	50.0322	50.2612	0.823844	26.1458	26.1392	0.0242726	Manual Ct		Manual	10	18	Manual	0.733021
207	23 (26-1)	F4/80	SYBR	Unknown	26.1123	82.4	Auto Tm	51.1753	50.2612	0.823844	26.1458	26.1392	0.0242726	Manual Ct		Manual	10	18	Manual	0.733021
160	24 (26-2)	F4/80	SYBR	Unknown	26.9809	82.4	Auto Tm	28.5168	28.6635	0.239617	26.98	26.9733	0.0123877	Manual Ct		Manual	10	18	Manual	0.733021
184	24 (26-2)	F4/80	SYBR	Unknown	26.959	82.4	Auto Tm	28.94	28.6635	0.239617	26.98	26.9733	0.0123877	Manual Ct		Manual	10	18	Manual	0.733021
208	24 (26-2)	F4/80	SYBR	Unknown	26.98	82.4	Auto Tm	28.5338	28.6635	0.239617	26.98	26.9733	0.0123877	Manual Ct		Manual	10	18	Manual	0.733021
161	25 (27-1)	F4/80	SYBR	Unknown	26.309	82.4	Auto Tm	44.826	43.6476	1.02455	26.3657	26.3489	0.034645	Manual Ct		Manual	10	18	Manual	0.733021
185	25 (27-1)	F4/80	SYBR	Unknown	26.3657	82.4	Auto Tm	43.1494	43.6476	1.02455	26.3657	26.3489	0.034645	Manual Ct		Manual	10	18	Manual	0.733021
209	25 (27-1)	F4/80	SYBR	Unknown	26.3719	82.4	Auto Tm	42.9674	43.6476	1.02455	26.3657	26.3489	0.034645	Manual Ct		Manual	10	18	Manual	0.733021
162	26 (27-2)	F4/80	SYBR	Unknown	25.9638	82.4	Auto Tm	56.5545	54.2691	2.06668	26.0402	26.0258	0.0561966	Manual Ct		Manual	10	18	Manual	0.733021
186	26 (27-2)	F4/80	SYBR	Unknown	26.0734	82.4	Auto Tm	52.5315	54.2691	2.06668	26.0402	26.0258	0.0561966	Manual Ct		Manual	10	18	Manual	0.733021
210	26 (27-2)	F4/80	SYBR	Unknown	26.0402	82.4	Auto Tm	53.7213	54.2691	2.06668	26.0402	26.0258	0.0561966	Manual Ct		Manual	10	18	Manual	0.733021
163	27 (27-3)	F4/80	SYBR	Unknown	26.2569	82.4	Auto Tm	46.4266	42.9929	2.97507	26.4283	26.3734	0.100898	Manual Ct		Manual	10	18	Manual	0.733021
187	27 (27-3)	F4/80	SYBR	Unknown	26.4283	82.4	Auto Tm	41.3677	42.9929	2.97507	26.4283	26.3734	0.100898	Manual Ct		Manual	10	18	Manual	0.733021
211	27 (27-3)	F4/80	SYBR	Unknown	26.4349	82.4	Auto Tm	41.1843	42.9929	2.97507	26.4283	26.3734	0.100898	Manual Ct		Manual	10	18	Manual	0.733021
164	28 (28-1)	F4/80	SYBR	Unknown	26.9003	82.4	Auto Tm	30.107	30.6347	1.60515	26.9003	26.8758	0.0770041	Manual Ct		Manual	10	18	Manual	0.733021
188	28 (28-1)	F4/80	SYBR	Unknown	26.9376	82.4	Auto Tm	29.3598	30.6347	1.60515	26.9003	26.8758	0.0770041	Manual Ct		Manual	10	18	Manual	0.733021
212	28 (28-1)	F4/80	SYBR	Unknown	26.7895	82.4	Auto Tm	32.4373	30.6347	1.60515	26.9003	26.8758	0.0770041	Manual Ct		Manual	10	18	Manual	0.733021
165	29 (28-2)	F4/80	SYBR	Unknown	26.3103	82.1	Auto Tm	44.7876	46.8174	1.80339	26.2252	26.2452	0.0577425	Manual Ct		Manual	10	18	Manual	0.733021
189	29 (28-2)	F4/80	SYBR	Unknown	26.2002	82.4	Auto Tm	48.2349	46.8174	1.80339	26.2252	26.2452	0.0577425	Manual Ct		Manual	10	18	Manual	0.733021
213	29 (28-2)	F4/80	SYBR	Unknown	26.2252	82.4	Auto Tm	47.4297	46.8174	1.80339	26.2252	26.2452	0.0577425	Manual Ct		Manual	10	18	Manual	0.733021
91	3 (12-1)	F4/80	SYBR	Unknown	26.3332	82.1	Auto Tm	44.1013	41.3603	3.95688	26.3654	26.4333	0.146248	Manual Ct		Manual	10	18	Manual	0.733021
115	3 (12-1)	F4/80	SYBR	Unknown	26.6011	82.4	Auto Tm	36.8241	41.3603	3.95688	26.3654	26.4333	0.146248	Manual Ct		Manual	10	18	Manual	0.733021
139	3 (12-1)	F4/80	SYBR	Unknown	26.3654	82.4	Auto Tm	43.1556	41.3603	3.95688	26.3654	26.4333	0.146248	Manual Ct		Manual	10	18	Manual	0.733021
166	30 (28-3)	F4/80	SYBR	Unknown	26.2227	82.1	Auto Tm	47.51	47.583	0.903175	26.2227	26.2206	0.0281655	Manual Ct		Manual	10	18	Manual	0.733021
190	30 (28-3)	F4/80	SYBR	Unknown	26.2476	82.1	Auto Tm	46.7185	47.583	0.903175	26.2227	26.2206	0.0281655	Manual Ct		Manual	10	18	Manual	0.733021
214	30 (28-3)	F4/80	SYBR	Unknown	26.1914	82.1	Auto Tm	48.5204	47.583	0.903175	26.2227	26.2206	0.0281655	Manual Ct		Manual	10	18	Manual	0.733021
167	31 (29-1)	F4/80	SYBR	Unknown	24.8176	82.1	Auto Tm	122.351	120.113	1.97516	24.8542	24.8451	0.0243308	Manual Ct		Manual	10	18	Manual	0.733021
191	31 (29-1)	F4/80	SYBR	Unknown	24.8637	82.1	Auto Tm	118.614	120.113	1.97516	24.8542	24.8451	0.0243308	Manual Ct		Manual	10	18	Manual	0.733021
215	31 (29-1)	F4/80	SYBR	Unknown	24.8542	82.1	Auto Tm	119.375	120.113	1.97516	24.8542	24.8451	0.0243308	Manual Ct		Manual	10	18	Manual	0.733021
168	32 (29-2)	F4/80	SYBR	Unknown	25.4947	82.1	Auto Tm	77.5564	75.3564	2.01482	25.5463	25.5378	0.0395575	Manual Ct		Manual	10	18	Manual	0.733021
192	32 (29-2)	F4/80	SYBR	Unknown	25.5463	82.1	Auto Tm	74.9118	75.3564	2.01482	25.5463	25.5378	0.0395575	Manual Ct		Manual	10	18	Manual	0.733021
216	32 (29-2)	F4/80	SYBR	Unknown	25.5725	82.1	Auto Tm	73.6011	75.3564	2.01482	25.5463	25.5378	0.0395575	Manual Ct		Manual	10	18	Manual	0.733021
217	33 (30-1)	F4/80	SYBR	Unknown	26.3344	82	Auto Tm	44.0661	43.8038	0.255677	26.3438	26.3433	0.00866803	Manual Ct		Manual	10	18	Manual	0.733021
241	33 (30-1)	F4/80	SYBR	Unknown	26.3518	82	Auto Tm	43.5553	43.8038	0.255677	26.3438	26.3433	0.00866803	Manual Ct		Manual	10	18	Manual	0.733021
265	33 (30-1)	F4/80	SYBR	Unknown	26.3438	82	Auto Tm	43.7901	43.8038	0.255677	26.3438	26.3433	0.00866803	Manual Ct		Manual	10	18	Manual	0.733021
218	34 (30-2)	F4/80	SYBR	Unknown	24.8997	82.3	Auto Tm	115.771	124.864	7.88734	24.7394	24.7894	0.0956438	Manual Ct		Manual	10	18	Manual	0.733021
242	34 (30-2)	F4/80	SYBR	Unknown	24.7394	82	Auto Tm	128.964	124.864	7.88734	24.7394	24.7894	0.0956438	Manual Ct		Manual	10	18	Manual	0.733021
266	34 (30-2)	F4/80	SYBR	Unknown	24.7291	82	Auto Tm	129.858	124.864	7.88734	24.7394	24.7894	0.0956438	Manual Ct		Manual	10	18	Manual	0.733021
219	35 (31-1)	F4/80	SYBR	Unknown	24.8192	82.3	Auto Tm	122.214	121.806	5.83509	24.8192	24.8254	0.0713958	Manual Ct		Manual	10	18	Manual	0.733021
243	35 (31-1)	F4/80	SYBR	Unknown	24.8996	82.3	Auto Tm	115.777	121.806	5.83509	24.8192	24.8254	0.0713958	Manual Ct		Manual	10	18	Manual	0.733021
267	35 (31-1)	F4/80	SYBR	Unknown	24.7572	82.3	Auto Tm	127.426	121.806	5.83509	24.8192	24.8254	0.0713958	Manual Ct		Manual	10	18	Manual	0.733021
220	36 (31-2)	F4/80	SYBR	Unknown	24.9834	82.3	Auto Tm	109.429	108.623	1.16173	24.9872	24.9944	0.0159328	Manual Ct		Manual	10	18	Manual	0.733021
244	36 (31-2)	F4/80	SYBR	Unknown	25.0127	82.3	Auto Tm	107.292	108.623	1.16173	24.9872	24.9944	0.0159328	Manual Ct		Manual	10	18	Manual	0.733021
268	36 (31-2)	F4/80	SYBR	Unknown	24.9872	82.3	Auto Tm	109.149	108.623	1.16173	24.9872	24.9944	0.0159328	Manual Ct		Manual	10	18	Manual	0.733021
221	37 (32-1)	F4/80	SYBR	Unknown	26.87	82.2	Auto Tm	30.7262	32.4923	1.57706	26.7644	26.7882	0.0729025	Manual Ct		Manual	10	18	Manual	0.733021
245	37 (32-1)	F4/80	SYBR	Unknown	26.7644	82.2	Auto Tm	32.9909	32.4923	1.57706	26.7644	26.7882	0.0729025	Manual Ct		Manual	10	18	Manual	0.733021
269	37 (32-1)	F4/80	SYBR	Unknown	26.7302	82.2	Auto Tm	33.7598	32.4923	1.57706	26.7644	26.7882	0.0729025	Manual Ct		Manual	10	18	Manual	0.733021
222	38 (A)	F4/80	SYBR	Unknown	27.9445	82.2	Auto Tm	14.9059	16.6303	1.49666	27.7153	27.786	0.137469	Manual Ct		Manual	10	18	Manual	0.733021
246	38 (A)	F4/80	SYBR	Unknown	27.6983	82.2	Auto Tm	17.5922	16.6303	1.49666	27.7153	27.786	0.137469	Manual Ct		Manual	10	18	Manual	0.733021
270	38 (A)	F4/80	SYBR	Unknown	27.7153	82.2	Auto Tm	17.3927	16.6303	1.49666	27.7153	27.786	0.137469	Manual Ct		Manual	10	18	Manual	0.733021
223	39 (G)	F4/80	SYBR	Unknown	27.2787	82.2	Auto Tm	23.3361	23.5805	0.28101	27.2671	27.2633	0.0176687	Manual Ct		Manual	10	18	Manual	0.733021
247	39 (G)	F4/80	SYBR	Unknown	27.244	82.2	Auto Tm	23.8875	23.5805	0.28101	27.2671	27.2633	0.0176687	Manual Ct		Manual	10	18	Manual	0.733021
271	39 (G)	F4/80	SYBR	Unknown	27.2671	82.2	Auto Tm	23.5179	23.5805	0.28101	27.2671	27.2633	0.0176687	Manual Ct		Manual	10	18	Manual	0.733021
92	4 (12-2)	F4/80	SYBR	Unknown	25.3307	82.1	Auto Tm	86.6095	88.7154	5.29104	25.3307	25.2968	0.0873655	Manual Ct		Manual	10	18	Manual	0.733021
116	4 (12-2)	F4/80	SYBR	Unknown	25.1975	82.4	Auto Tm	94.7352	88.7154	5.29104	25.3307	25.2968	0.0873655	Manual Ct		Manual	10	18	Manual	0.733021
140	4 (12-2)	F4/80	SYBR	Unknown	25.3621	82.4	Auto Tm	84.8016	88.7154	5.29104	25.3307	25.2968	0.0873655	Manual Ct		Manual	10	18	Manual	0.733021
224	40 (H)	F4/80	SYBR	Unknown	25.5717	82.5	Auto Tm	73.6384	71.9684	2.36172	25.6062	25.6062	0.0487528	Manual Ct		Manual	10	18	Manual	0.733021
248	40 (H)	F4/80	SYBR	Unknown	25.6407	82.5	Auto Tm	70.2984	71.9684	2.36172	25.6062	25.6062	0.0487528	Manual Ct		Manual	10	18	Manual	0.733021
248	40 (H)	F4/80	SYBR	Unknown	25.6407	82.5	Auto Tm	70.2984	71.9684	2.36172	25.6062	25.6062	0.0487528	Manual Ct		Manual	10	18	Manual	0.733021
93	5 (13-1)	F4/80	SYBR	Unknown	27.8352	82.1	Auto Tm	16.0442	15.3439	0.83875	27.8794	27.903	0.0821258	Manual Ct		Manual	10	18	Manual	0.733021
117	5 (13-1)	F4/80	SYBR	Unknown	27.9943	82.1	Auto Tm	14.4144	15.3439	0.83875	27.8794	27.903	0.0821258	Manual Ct		Manual	10	18	Manual	0.733021
141	5 (13-1)	F4/80	SYBR	Unknown	27.8794	82.1	Auto Tm	15.5733	15.3439	0.83875	27.8794	27.903	0.0821258	Manual Ct		Manual	10	18	Manual	0.733021
94	6 (14-1)	F4/80	SYBR	Unknown	26.4017	82.1	Auto Tm	42.1138	39.4266	2.67798	26.5004	26.502	0.10103	Manual Ct		Manual	10	18	Manual	0.733021
118	6 (14-1)	F4/80	SYBR	Unknown	26.6038	82.1	Auto Tm	36.7579	39.4266	2.67798	26.5004	26.502	0.10103	Manual Ct		Manual	10	18	Manual	0.733021
142	6 (14-1)	F4/80	SYBR	Unknown	26.5004	82.1	Auto Tm	39.4081	39.4266	2.67798	26.5004	26.502	0.10103	Manual Ct		Manual	10	18	Manual	0.733021
95	7 (15-1)	F4/80	SYBR	Unknown	25.9232	82.1	Auto Tm	58.1209	53.4072	4.26438	26.0805	26.052	0.117122	Manual Ct		Manual	10	18	Manual	0.733021
119	7 (15-1)	F4/80	SYBR	Unknown	26.1522	82.1	Auto Tm	49.8172	53.4072	4.26438	26.0805	26.052	0.117122	Manual Ct		Manual	10	18	Manual	0.733021
143	7 (15-1)	F4/80	SYBR	Unknown	26.0805	82.1	Auto Tm	52.2834	53.4072	4.26438	26.0805	26.052	0.117122	Manual Ct		Manual	10	18	Manual	0.733021
96	8 (15-2)	F4/80	SYBR	Unknown	26.0683	81.8	Auto Tm	52.713	54.0427	1.917	26.0553	26.0319	0.0522062	Manual Ct		Manual	10	18	Manual	0.733021
120	8 (15-2)	F4/80	SYBR	Unknown	26.0553	82.1	Auto Tm	53.175	54.0427	1.917	26.0553	26.0319	0.0522062	Manual Ct		Manual	10	18	Manual	0.733021
144	8 (15-2)	F4/80	SYBR	Unknown	25.9721	82.1	Auto Tm	56.2401	54.0427	1.917	26.0553	26.0319	0.0522062	Manual Ct		Manual	10	18	Manual	0.733021
145	9 (16-1)	F4/80	SYBR	Unknown	27.4004	82	Auto Tm	21.4993	20.2607	1.23452	27.4892	27.4904	0.0906045	Manual Ct		Manual	10	18	Manual	0.733021
169	9 (16-1)	F4/80	SYBR	Unknown	27.5816	82	Auto Tm	19.0303	20.2607	1.23452	27.4892	27.4904	0.0906045	Manual Ct		Manual	10	18	Manual	0.733021
193	9 (16-1)	F4/80	SYBR	Unknown	27.4892	82	Auto Tm	20.2526	20.2607	1.23452	27.4892	27.4904	0.0906045	Manual Ct		Manual	10	18	Manual	0.733021
372	Gene 2 Standard (1)	F4/80	SYBR	Standard	32.0866	81.9	Auto Tm	1						Manual Ct		Manual	10	18	Manual	0.733021
369	Gene 2 Standard (10)	F4/80	SYBR	Standard	28.2793	82.2	Auto Tm	10						Manual Ct		Manual	10	18	Manual	0.733021
367	Gene 2 Standard (100)	F4/80	SYBR	Standard	25.2462	82.8	Auto Tm	100						Manual Ct		Manual	10	18	Manual	0.733021
380	NTC Gene 2	F4/80	SYBR	NTC	38.8824	74.1	Auto Tm	0.0094475						Manual Ct		Manual	10	18	Manual	0.733021
383	RT Negative 2	F4/80	SYBR	NTC	Undetermined	61.8	Auto Tm	0						Manual Ct		Manual	10	18	Manual	0.733021						TRUE
Slope	-3.42018	cycles/log decade
Y-Intercept		31.9576
R^2		0.995748
Y-Intercept		35.593
R^2		0.992126
		F4/80	18S
	Mouse ID	Qty Mean	Qty Mean	Ratio	Normalized values	Mice groups										Mean	STDEV	SE
1	11-1 (4%+RC+HFHC)	45.1011	16.1897	2.78579	0.925678	18%- 4 WEEKS	0.510714	=F169	0.412851							0.461783	0.0692	0.0399526
2	11-2 (4%+RC+HFHC)	84.9745	17.3774	4.88995	1.62486	4%- 4 WEEKS	2.27138	1.23461	1.97016	1.96418						1.86008	0.440958	0.220479	P = 0.014	*
3	12-1 (18%+RC+HFHC)	41.3603	29.3828	1.40764	0.467738
4	12-2 (18%+RC+HFHC)	88.7154	18.8159	4.71493	1.5667	18%+RC - 4 WEEKS	0.433403	0.755781	0.852029							0.680404	0.219256	0.126587
5	13-1 (4%+RC+RC)	15.3439	31.6372	0.484996	0.161157	4%+RC - 4 WEEKS	0.651688	0.800157	0.626753							0.692866	0.0937493	0.0541262	P = 0.932
6	14-1 (18%+RC+RC)	39.4266	20.4911	1.92409	0.639347
7	15-1 (4%+RC+HFHC)	53.4072	15.311	3.48815	1.15906	18%+RC+RC	0.639347	0.696435	0.90339	0.399948	0.304839	0.232259	0.782498			0.565531	0.255035	0.0963941
8	15-2 (4%+RC+HFHC)	54.0427	19.3291	2.79593	0.929046	18%+RC+HFHC	0.467738	1.5667	2.27904	2.62575	0.808876					1.54962	0.923252	0.461626	P = 0.048	*
9	16-1 (4%+RC+RC)	20.2607	19.7214	1.02735	0.341373
10	17-1 (18%+RC+HFHC)	149.049	21.7315	6.85866	2.27904	4%+RC+RC	0.161157	0.341373	1.95387	0.336378	0.503962	0.823001				0.686623	0.659675	0.269311
11	17-2 (18%+RC+HFHC)	159.41	20.1731	7.9021	2.62575	4%+RC+HFHC	0.925678	1.62486	1.15906	0.929046	2.25754	0.903287	0.944063	0.434472	0.696434	1.09716	0.541666	0.180555	P = 0.068
12	18-1 (18%+RC+RC)	38.6944	18.462	2.09589	0.696435
13	19-1 (4%+RC+HFHC)	118.367	17.4224	6.79399	2.25754
14	20-1 (4%+RC+RC)	100.976	17.1726	5.88008	1.95387											Mean		SE
15	21-1 (4%+RC+HFHC)	55.8447	20.5432	2.71841	0.903287											0.461783	1	0.0399526	0.0865183
16	21-2 (4%+RC+HFHC)	59.9236	21.0915	2.84112	0.944063											1.86008	4.02805	0.220479	0.477452
17	22-1 (4%+RC+RC)	20.8755	20.6215	1.01232	0.336378
18	23-1 (4%+RC+HFHC)	35.3845	27.0621	1.30753	0.434472											0.680404	1.47343	0.126587	0.274127
19	23-2 (4%+RC+HFHC)	56.2322	26.8298	2.09589	0.696434											0.692866	1.50042	0.0541262	0.117211
20	24-1 (4%+RC+RC)	25.0743	16.5327	1.51665	0.503962
21	24-2 (4%+RC+RC)	49.4786	19.9769	2.47679	0.823001											0.565531	1.22467	0.0963941	0.208743
22	25-2 (18%+RC+HFHC)	52.0059	21.364	2.43428	0.808876											1.54962	3.35574	0.461626	0.999661
23	26-1 (18%+RC+RC)	50.2612	18.4871	2.71871	0.90339
24	26-2 (18%+RC+RC)	28.6635	23.8143	1.20363	0.399948											0.686623	1.4869	0.269311	0.583199
25	27-1 (4%+RC - 5 WEEKS)	43.6476	22.2552	1.96123	0.651688											1.09716	2.37593	0.180555	0.390997
26	27-2 (4%+RC - 5 WEEKS)	54.2691	22.5366	2.40804	0.800157
27	27-3 (4%+RC - 5 WEEKS)	42.9929	22.7935	1.88619	0.626753
28	28-1 (18%+RC - 4 WEEKS)	30.6347	23.4873	1.30431	0.433403
29	28-2 (18%+RC - 4 WEEKS)	46.8174	20.5837	2.27449	0.755781
30	28-3 (18%+RC - 4 WEEKS)	47.583	18.557	2.56415	0.852029
31	29-1 (4%- 4 WEEKS)	120.113	17.5716	6.83564	2.27138		0.510714	2.27138		0.433403	0.651688		0.639347	0.467738		0.161157	0.925678
32	29-2 (4%- 4 WEEKS)	75.3564	20.2815	3.71552	1.23461		=F169	1.23461		0.755781	0.800157		0.696435	1.5667		0.341373	1.62486
33	30-1 (18%- 4 WEEKS)	43.8038	28.5	1.53697	0.510714		0.412851	1.97016		0.852029	0.626753		0.90339	2.27904		1.95387	1.15906
34	30-2 (18%- 4 WEEKS)	124.864	22.8563	5.46301	1.81528			1.96418					0.399948	2.62575		0.336378	0.929046
35	31-1 (4%- 4 WEEKS)	121.806	20.5437	5.9291	1.97016								0.304839	0.808876		0.503962	2.25754
36	31-2 (4%- 4 WEEKS)	108.623	18.3761	5.91113	1.96418								0.232259			0.823001	0.903287
37	32-1 (18%- 4 WEEKS)	32.4923	26.1516	1.24246	0.412851								0.782498				0.944063
38	A (18%+RC+RC)	16.6303	18.1276	0.917401	0.304839												0.434472
39	G (18%+RC+RC)	23.5805	33.7358	0.698974	0.232259												0.696434
40	H (18%+RC+RC)	71.9684	30.5612	2.3549	0.782498
				3.00946
