# Supplementary material for: Long-term metabolic effects of malnutrition: Liver steatosis and insulin resistance following early-life protein restriction
Source: PLoS One. 2018 Jul 2;13(7):e0199916. doi: 10.1371/journal.pone.0199916 (PMC6028108; doi:10.1371/journal.pone.0199916)
Supplement: S13 Data — (XLS) [file pone.0199916.s013.xls]

## Sheet: Plate 7 KHKA_KHKC1_KHKC2_analyz
SDS 2.4	AQ Results	1
Filename	Plate 7 KHKA_KHKC1_KHKC2
PlateID
Assay Type	Absolute Quantification
Run DateTime	2015-12-21 20:30:52
Operator
ThermalCycleParams
Sample Information
Well	Sample Name	Detector Name	Reporter	Task	Ct	Tm Value	Tm Type	Quantity	Qty Mean	Qty StdDev	Ct Median	Ct Mean	Ct StdDev	Ct Type	Template Name	Baseline Type	Baseline Start	Baseline Stop	Threshold Type	Threshold	FOS	HMD	LME	EW	BPR	NAW	HNS	HRN	EAF	BAF	TAF	CAF
1	1 (11-1)	KHK-A	SYBR	Unknown	24.6148	80.1	Auto Tm	38.9687	41.4619	2.23371	24.5157	24.5374	0.0691069	Manual Ct		Manual	13	17	Manual	0.293293
25	1 (11-1)	KHK-A	SYBR	Unknown	24.4817	80.4	Auto Tm	43.2808	41.4619	2.23371	24.5157	24.5374	0.0691069	Manual Ct		Manual	13	17	Manual	0.293293
49	1 (11-1)	KHK-A	SYBR	Unknown	24.5157	80.4	Auto Tm	42.1362	41.4619	2.23371	24.5157	24.5374	0.0691069	Manual Ct		Manual	13	17	Manual	0.293293
10	10 (17-1)	KHK-A	SYBR	Unknown	23.5834	80.9	Auto Tm	87.9289	79.8624	7.03932	23.7566	23.7086	0.109338	Manual Ct		Manual	13	17	Manual	0.293293
34	10 (17-1)	KHK-A	SYBR	Unknown	23.7566	81.1	Auto Tm	76.6958	79.8624	7.03932	23.7566	23.7086	0.109338	Manual Ct		Manual	13	17	Manual	0.293293
58	10 (17-1)	KHK-A	SYBR	Unknown	23.7856	81.1	Auto Tm	74.9626	79.8624	7.03932	23.7566	23.7086	0.109338	Manual Ct		Manual	13	17	Manual	0.293293
11	11 (17-2)	KHK-A	SYBR	Unknown	23.4929	80.9	Auto Tm	94.4374	90.5961	7.93142	23.4929	23.5489	0.11396	Manual Ct		Manual	13	17	Manual	0.293293
35	11 (17-2)	KHK-A	SYBR	Unknown	23.4738	81.1	Auto Tm	95.8755	90.5961	7.93142	23.4929	23.5489	0.11396	Manual Ct		Manual	13	17	Manual	0.293293
59	11 (17-2)	KHK-A	SYBR	Unknown	23.68	81.1	Auto Tm	81.4754	90.5961	7.93142	23.4929	23.5489	0.11396	Manual Ct		Manual	13	17	Manual	0.293293
12	12 (18-1)	KHK-A	SYBR	Unknown	24.3503	81.1	Auto Tm	48.0109	44.6048	3.76918	24.4254	24.4466	0.108508	Manual Ct		Manual	13	17	Manual	0.293293
36	12 (18-1)	KHK-A	SYBR	Unknown	24.4254	81.1	Auto Tm	45.2482	44.6048	3.76918	24.4254	24.4466	0.108508	Manual Ct		Manual	13	17	Manual	0.293293
60	12 (18-1)	KHK-A	SYBR	Unknown	24.5642	81.1	Auto Tm	40.5554	44.6048	3.76918	24.4254	24.4466	0.108508	Manual Ct		Manual	13	17	Manual	0.293293
13	13 (19-1)	KHK-A	SYBR	Unknown	23.4111	81.1	Auto Tm	100.731	98.7784	2.73328	23.421	23.4363	0.035333	Manual Ct		Manual	13	17	Manual	0.293293
37	13 (19-1)	KHK-A	SYBR	Unknown	23.421	81.1	Auto Tm	99.9495	98.7784	2.73328	23.421	23.4363	0.035333	Manual Ct		Manual	13	17	Manual	0.293293
61	13 (19-1)	KHK-A	SYBR	Unknown	23.4767	81.1	Auto Tm	95.6547	98.7784	2.73328	23.421	23.4363	0.035333	Manual Ct		Manual	13	17	Manual	0.293293
14	14 (20-1)	KHK-A	SYBR	Unknown	23.975	81.1	Auto Tm	64.5548	66.0615	1.38128	23.9401	23.946	0.0265895	Manual Ct		Manual	13	17	Manual	0.293293
38	14 (20-1)	KHK-A	SYBR	Unknown	23.9229	81.1	Auto Tm	67.268	66.0615	1.38128	23.9401	23.946	0.0265895	Manual Ct		Manual	13	17	Manual	0.293293
62	14 (20-1)	KHK-A	SYBR	Unknown	23.9401	81.1	Auto Tm	66.3616	66.0615	1.38128	23.9401	23.946	0.0265895	Manual Ct		Manual	13	17	Manual	0.293293
15	15 (21-1)	KHK-A	SYBR	Unknown	24.7517	81.1	Auto Tm	34.9787	34.2935	0.601788	24.7857	24.7769	0.0221435	Manual Ct		Manual	13	17	Manual	0.293293
39	15 (21-1)	KHK-A	SYBR	Unknown	24.7857	80.8	Auto Tm	34.0515	34.2935	0.601788	24.7857	24.7769	0.0221435	Manual Ct		Manual	13	17	Manual	0.293293
63	15 (21-1)	KHK-A	SYBR	Unknown	24.7932	81.1	Auto Tm	33.8505	34.2935	0.601788	24.7857	24.7769	0.0221435	Manual Ct		Manual	13	17	Manual	0.293293
16	16 (21-2)	KHK-A	SYBR	Unknown	24.7754	80.8	Auto Tm	34.3285	35.0092	1.74873	24.7754	24.7516	0.0625752	Manual Ct		Manual	13	17	Manual	0.293293
40	16 (21-2)	KHK-A	SYBR	Unknown	24.7987	80.8	Auto Tm	33.7032	35.0092	1.74873	24.7754	24.7516	0.0625752	Manual Ct		Manual	13	17	Manual	0.293293
64	16 (21-2)	KHK-A	SYBR	Unknown	24.6806	81.1	Auto Tm	36.996	35.0092	1.74873	24.7754	24.7516	0.0625752	Manual Ct		Manual	13	17	Manual	0.293293
17	17 (22-1)	KHK-A	SYBR	Unknown	24.7374	80.8	Auto Tm	35.375	37.6224	5.27596	24.7374	24.6673	0.172311	Manual Ct		Manual	13	17	Manual	0.293293
41	17 (22-1)	KHK-A	SYBR	Unknown	24.7935	80.8	Auto Tm	33.8423	37.6224	5.27596	24.7374	24.6673	0.172311	Manual Ct		Manual	13	17	Manual	0.293293
65	17 (22-1)	KHK-A	SYBR	Unknown	24.471	81.1	Auto Tm	43.65	37.6224	5.27596	24.7374	24.6673	0.172311	Manual Ct		Manual	13	17	Manual	0.293293
18	18 (23-1)	KHK-A	SYBR	Unknown	25.3921	80.8	Auto Tm	21.1036	20.3081	1.53157	25.3921	25.4432	0.0978233	Manual Ct		Manual	13	17	Manual	0.293293
42	18 (23-1)	KHK-A	SYBR	Unknown	25.3816	80.8	Auto Tm	21.2783	20.3081	1.53157	25.3921	25.4432	0.0978233	Manual Ct		Manual	13	17	Manual	0.293293
66	18 (23-1)	KHK-A	SYBR	Unknown	25.556	80.8	Auto Tm	18.5425	20.3081	1.53157	25.3921	25.4432	0.0978233	Manual Ct		Manual	13	17	Manual	0.293293
19	19 (23-2)	KHK-A	SYBR	Unknown	24.8875	80.8	Auto Tm	31.4237	30.8107	0.936948	24.8935	24.9129	0.0388814	Manual Ct		Manual	13	17	Manual	0.293293
43	19 (23-2)	KHK-A	SYBR	Unknown	24.9576	80.8	Auto Tm	29.7322	30.8107	0.936948	24.8935	24.9129	0.0388814	Manual Ct		Manual	13	17	Manual	0.293293
67	19 (23-2)	KHK-A	SYBR	Unknown	24.8935	80.8	Auto Tm	31.2762	30.8107	0.936948	24.8935	24.9129	0.0388814	Manual Ct		Manual	13	17	Manual	0.293293
2	2 (11-2)	KHK-A	SYBR	Unknown	23.4491	80.4	Auto Tm	97.7599	92.748	6.2144	23.4895	23.5177	0.0862597	Manual Ct		Manual	13	17	Manual	0.293293
26	2 (11-2)	KHK-A	SYBR	Unknown	23.6146	80.4	Auto Tm	85.7946	92.748	6.2144	23.4895	23.5177	0.0862597	Manual Ct		Manual	13	17	Manual	0.293293
50	2 (11-2)	KHK-A	SYBR	Unknown	23.4895	80.7	Auto Tm	94.6895	92.748	6.2144	23.4895	23.5177	0.0862597	Manual Ct		Manual	13	17	Manual	0.293293
20	20 (24-1)	KHK-A	SYBR	Unknown	26.2553	80.8	Auto Tm	10.6796	11.1336	0.496443	26.2112	26.2033	0.0562695	Manual Ct		Manual	13	17	Manual	0.293293
44	20 (24-1)	KHK-A	SYBR	Unknown	26.1436	80.8	Auto Tm	11.6637	11.1336	0.496443	26.2112	26.2033	0.0562695	Manual Ct		Manual	13	17	Manual	0.293293
68	20 (24-1)	KHK-A	SYBR	Unknown	26.2112	80.8	Auto Tm	11.0575	11.1336	0.496443	26.2112	26.2033	0.0562695	Manual Ct		Manual	13	17	Manual	0.293293
21	21 (24-2)	KHK-A	SYBR	Unknown	24.8202	80.8	Auto Tm	33.1376	31.8707	1.4418	24.8576	24.8705	0.0577672	Manual Ct		Manual	13	17	Manual	0.293293
45	21 (24-2)	KHK-A	SYBR	Unknown	24.9336	80.8	Auto Tm	30.3018	31.8707	1.4418	24.8576	24.8705	0.0577672	Manual Ct		Manual	13	17	Manual	0.293293
69	21 (24-2)	KHK-A	SYBR	Unknown	24.8576	80.8	Auto Tm	32.1727	31.8707	1.4418	24.8576	24.8705	0.0577672	Manual Ct		Manual	13	17	Manual	0.293293
22	22 (25-2)	KHK-A	SYBR	Unknown	25.1662	80.5	Auto Tm	25.2204	24.7129	2.22717	25.1662	25.1955	0.116234	Manual Ct		Manual	13	17	Manual	0.293293
46	22 (25-2)	KHK-A	SYBR	Unknown	25.3235	80.8	Auto Tm	22.2757	24.7129	2.22717	25.1662	25.1955	0.116234	Manual Ct		Manual	13	17	Manual	0.293293
70	22 (25-2)	KHK-A	SYBR	Unknown	25.0967	80.5	Auto Tm	26.6425	24.7129	2.22717	25.1662	25.1955	0.116234	Manual Ct		Manual	13	17	Manual	0.293293
23	23 (26-1)	KHK-A	SYBR	Unknown	24.6449	80.5	Auto Tm	38.0527	39.218	3.86119	24.6449	24.6107	0.122661	Manual Ct		Manual	13	17	Manual	0.293293
47	23 (26-1)	KHK-A	SYBR	Unknown	24.7126	80.5	Auto Tm	36.0736	39.218	3.86119	24.6449	24.6107	0.122661	Manual Ct		Manual	13	17	Manual	0.293293
71	23 (26-1)	KHK-A	SYBR	Unknown	24.4745	80.7	Auto Tm	43.5276	39.218	3.86119	24.6449	24.6107	0.122661	Manual Ct		Manual	13	17	Manual	0.293293
24	24 (26-2)	KHK-A	SYBR	Unknown	25.2098	80.5	Auto Tm	24.3666	22.3866	4.10802	25.2098	25.3327	0.247453	Manual Ct		Manual	13	17	Manual	0.293293
48	24 (26-2)	KHK-A	SYBR	Unknown	25.6176	80.5	Auto Tm	17.6635	22.3866	4.10802	25.2098	25.3327	0.247453	Manual Ct		Manual	13	17	Manual	0.293293
72	24 (26-2)	KHK-A	SYBR	Unknown	25.1708	80.5	Auto Tm	25.1295	22.3866	4.10802	25.2098	25.3327	0.247453	Manual Ct		Manual	13	17	Manual	0.293293
73	25 (27-1)	KHK-A	SYBR	Unknown	24.9034	80.4	Auto Tm	31.0305	30.729	0.555831	24.9034	24.916	0.0230458	Manual Ct		Manual	13	17	Manual	0.293293
97	25 (27-1)	KHK-A	SYBR	Unknown	24.9426	80.4	Auto Tm	30.0876	30.729	0.555831	24.9034	24.916	0.0230458	Manual Ct		Manual	13	17	Manual	0.293293
121	25 (27-1)	KHK-A	SYBR	Unknown	24.9019	80.7	Auto Tm	31.069	30.729	0.555831	24.9034	24.916	0.0230458	Manual Ct		Manual	13	17	Manual	0.293293
74	26 (27-2)	KHK-A	SYBR	Unknown	24.7354	80.7	Auto Tm	35.4311	37.4562	2.92335	24.7106	24.6674	0.0970222	Manual Ct		Manual	13	17	Manual	0.293293
98	26 (27-2)	KHK-A	SYBR	Unknown	24.7106	80.7	Auto Tm	36.1298	37.4562	2.92335	24.7106	24.6674	0.0970222	Manual Ct		Manual	13	17	Manual	0.293293
122	26 (27-2)	KHK-A	SYBR	Unknown	24.5563	80.7	Auto Tm	40.8076	37.4562	2.92335	24.7106	24.6674	0.0970222	Manual Ct		Manual	13	17	Manual	0.293293
75	27 (27-3)	KHK-A	SYBR	Unknown	24.3529	80.6	Auto Tm	47.912	49.4171	1.3035	24.2949	24.314	0.0336922	Manual Ct		Manual	13	17	Manual	0.293293
99	27 (27-3)	KHK-A	SYBR	Unknown	24.2949	80.6	Auto Tm	50.1557	49.4171	1.3035	24.2949	24.314	0.0336922	Manual Ct		Manual	13	17	Manual	0.293293
123	27 (27-3)	KHK-A	SYBR	Unknown	24.2942	80.6	Auto Tm	50.1835	49.4171	1.3035	24.2949	24.314	0.0336922	Manual Ct		Manual	13	17	Manual	0.293293
76	28 (28-1)	KHK-A	SYBR	Unknown	26.1131	80.6	Auto Tm	11.9475	12.479	0.954455	26.1131	26.0603	0.0949776	Manual Ct		Manual	13	17	Manual	0.293293
100	28 (28-1)	KHK-A	SYBR	Unknown	26.1172	80.6	Auto Tm	11.9086	12.479	0.954455	26.1131	26.0603	0.0949776	Manual Ct		Manual	13	17	Manual	0.293293
124	28 (28-1)	KHK-A	SYBR	Unknown	25.9507	80.9	Auto Tm	13.5809	12.479	0.954455	26.1131	26.0603	0.0949776	Manual Ct		Manual	13	17	Manual	0.293293
77	29 (28-2)	KHK-A	SYBR	Unknown	25.1538	80.9	Auto Tm	25.4679	25.5803	3.83967	25.1538	25.1578	0.191226	Manual Ct		Manual	13	17	Manual	0.293293
101	29 (28-2)	KHK-A	SYBR	Unknown	25.351	80.9	Auto Tm	21.798	25.5803	3.83967	25.1538	25.1578	0.191226	Manual Ct		Manual	13	17	Manual	0.293293
125	29 (28-2)	KHK-A	SYBR	Unknown	24.9686	80.9	Auto Tm	29.4749	25.5803	3.83967	25.1538	25.1578	0.191226	Manual Ct		Manual	13	17	Manual	0.293293
3	3 (12-1)	KHK-A	SYBR	Unknown	24.7847	80.4	Auto Tm	34.0781	34.4397	0.734885	24.7847	24.7715	0.0268862	Manual Ct		Manual	13	17	Manual	0.293293
27	3 (12-1)	KHK-A	SYBR	Unknown	24.7406	80.6	Auto Tm	35.2853	34.4397	0.734885	24.7847	24.7715	0.0268862	Manual Ct		Manual	13	17	Manual	0.293293
51	3 (12-1)	KHK-A	SYBR	Unknown	24.7893	80.6	Auto Tm	33.9556	34.4397	0.734885	24.7847	24.7715	0.0268862	Manual Ct		Manual	13	17	Manual	0.293293
78	30 (28-3)	KHK-A	SYBR	Unknown	24.7678	80.9	Auto Tm	34.5358	31.8064	2.38544	24.9144	24.8745	0.0933327	Manual Ct		Manual	13	17	Manual	0.293293
102	30 (28-3)	KHK-A	SYBR	Unknown	24.9412	80.9	Auto Tm	30.1207	31.8064	2.38544	24.9144	24.8745	0.0933327	Manual Ct		Manual	13	17	Manual	0.293293
126	30 (28-3)	KHK-A	SYBR	Unknown	24.9144	80.9	Auto Tm	30.7627	31.8064	2.38544	24.9144	24.8745	0.0933327	Manual Ct		Manual	13	17	Manual	0.293293
79	31 (29-1)	KHK-A	SYBR	Unknown	23.9187	80.9	Auto Tm	67.488	70.7227	3.76571	23.8756	23.8606	0.0669432	Manual Ct		Manual	13	17	Manual	0.293293
103	31 (29-1)	KHK-A	SYBR	Unknown	23.8756	80.9	Auto Tm	69.8235	70.7227	3.76571	23.8756	23.8606	0.0669432	Manual Ct		Manual	13	17	Manual	0.293293
127	31 (29-1)	KHK-A	SYBR	Unknown	23.7874	80.9	Auto Tm	74.8566	70.7227	3.76571	23.8756	23.8606	0.0669432	Manual Ct		Manual	13	17	Manual	0.293293
80	32 (29-2)	KHK-A	SYBR	Unknown	23.9175	80.9	Auto Tm	67.5563	71.5103	4.13595	23.8514	23.8468	0.0731302	Manual Ct		Manual	13	17	Manual	0.293293
104	32 (29-2)	KHK-A	SYBR	Unknown	23.8514	80.9	Auto Tm	71.1679	71.5103	4.13595	23.8514	23.8468	0.0731302	Manual Ct		Manual	13	17	Manual	0.293293
128	32 (29-2)	KHK-A	SYBR	Unknown	23.7714	81.2	Auto Tm	75.8069	71.5103	4.13595	23.8514	23.8468	0.0731302	Manual Ct		Manual	13	17	Manual	0.293293
81	33 (30-1)	KHK-A	SYBR	Unknown	24.2817	80.9	Auto Tm	50.681	48.2426	2.67194	24.3333	24.3455	0.0707189	Manual Ct		Manual	13	17	Manual	0.293293
105	33 (30-1)	KHK-A	SYBR	Unknown	24.4215	81.1	Auto Tm	45.3864	48.2426	2.67194	24.3333	24.3455	0.0707189	Manual Ct		Manual	13	17	Manual	0.293293
129	33 (30-1)	KHK-A	SYBR	Unknown	24.3333	81.1	Auto Tm	48.6603	48.2426	2.67194	24.3333	24.3455	0.0707189	Manual Ct		Manual	13	17	Manual	0.293293
82	34 (30-2)	KHK-A	SYBR	Unknown	25.6943	81.1	Auto Tm	16.6261	15.0539	1.38293	25.8668	25.8236	0.114081	Manual Ct		Manual	13	17	Manual	0.293293
106	34 (30-2)	KHK-A	SYBR	Unknown	25.9098	81.1	Auto Tm	14.0256	15.0539	1.38293	25.8668	25.8236	0.114081	Manual Ct		Manual	13	17	Manual	0.293293
130	34 (30-2)	KHK-A	SYBR	Unknown	25.8668	81.1	Auto Tm	14.51	15.0539	1.38293	25.8668	25.8236	0.114081	Manual Ct		Manual	13	17	Manual	0.293293
83	35 (31-1)	KHK-A	SYBR	Unknown	24.7742	81.1	Auto Tm	34.3608	35.1011	2.02956	24.7742	24.7486	0.0723568	Manual Ct		Manual	13	17	Manual	0.293293
107	35 (31-1)	KHK-A	SYBR	Unknown	24.8047	81.1	Auto Tm	33.5457	35.1011	2.02956	24.7742	24.7486	0.0723568	Manual Ct		Manual	13	17	Manual	0.293293
131	35 (31-1)	KHK-A	SYBR	Unknown	24.6669	81.1	Auto Tm	37.3969	35.1011	2.02956	24.7742	24.7486	0.0723568	Manual Ct		Manual	13	17	Manual	0.293293
84	36 (31-2)	KHK-A	SYBR	Unknown	24.502	81.1	Auto Tm	42.5951	42.3652	0.199448	24.5119	24.5089	0.00595863	Manual Ct		Manual	13	17	Manual	0.293293
108	36 (31-2)	KHK-A	SYBR	Unknown	24.5119	81.1	Auto Tm	42.2617	42.3652	0.199448	24.5119	24.5089	0.00595863	Manual Ct		Manual	13	17	Manual	0.293293
132	36 (31-2)	KHK-A	SYBR	Unknown	24.5126	81.1	Auto Tm	42.2388	42.3652	0.199448	24.5119	24.5089	0.00595863	Manual Ct		Manual	13	17	Manual	0.293293
85	37 (32-1)	KHK-A	SYBR	Unknown	25.6738	81.1	Auto Tm	16.8966	17.7757	1.58846	25.6738	25.6128	0.110623	Manual Ct		Manual	13	17	Manual	0.293293
109	37 (32-1)	KHK-A	SYBR	Unknown	25.4851	81.1	Auto Tm	19.6093	17.7757	1.58846	25.6738	25.6128	0.110623	Manual Ct		Manual	13	17	Manual	0.293293
133	37 (32-1)	KHK-A	SYBR	Unknown	25.6795	81.1	Auto Tm	16.821	17.7757	1.58846	25.6738	25.6128	0.110623	Manual Ct		Manual	13	17	Manual	0.293293
86	38 (A)	KHK-A	SYBR	Unknown	26.0645	81.1	Auto Tm	12.4147	12.3949	0.179049	26.0645	26.0666	0.0183307	Manual Ct		Manual	13	17	Manual	0.293293
110	38 (A)	KHK-A	SYBR	Unknown	26.0494	81.1	Auto Tm	12.5632	12.3949	0.179049	26.0645	26.0666	0.0183307	Manual Ct		Manual	13	17	Manual	0.293293
134	38 (A)	KHK-A	SYBR	Unknown	26.0859	81.1	Auto Tm	12.2067	12.3949	0.179049	26.0645	26.0666	0.0183307	Manual Ct		Manual	13	17	Manual	0.293293
87	39 (G)	KHK-A	SYBR	Unknown	25.6185	81.1	Auto Tm	17.6508	18.0538	0.611519	25.6111	25.5904	0.0425378	Manual Ct		Manual	13	17	Manual	0.293293
111	39 (G)	KHK-A	SYBR	Unknown	25.6111	81.1	Auto Tm	17.7532	18.0538	0.611519	25.6111	25.5904	0.0425378	Manual Ct		Manual	13	17	Manual	0.293293
135	39 (G)	KHK-A	SYBR	Unknown	25.5414	81.1	Auto Tm	18.7574	18.0538	0.611519	25.6111	25.5904	0.0425378	Manual Ct		Manual	13	17	Manual	0.293293
4	4 (12-2)	KHK-A	SYBR	Unknown	24.1576	80.6	Auto Tm	55.8954	51.4165	4.86511	24.2464	24.2673	0.121522	Manual Ct		Manual	13	17	Manual	0.293293
28	4 (12-2)	KHK-A	SYBR	Unknown	24.2464	80.6	Auto Tm	52.1138	51.4165	4.86511	24.2464	24.2673	0.121522	Manual Ct		Manual	13	17	Manual	0.293293
52	4 (12-2)	KHK-A	SYBR	Unknown	24.3979	80.6	Auto Tm	46.2404	51.4165	4.86511	24.2464	24.2673	0.121522	Manual Ct		Manual	13	17	Manual	0.293293
88	40 (H)	KHK-A	SYBR	Unknown	24.893	81.1	Auto Tm	31.2875	35.4353	3.59209	24.6634	24.7398	0.132709	Manual Ct		Manual	13	17	Manual	0.293293
112	40 (H)	KHK-A	SYBR	Unknown	24.6634	81.1	Auto Tm	37.5006	35.4353	3.59209	24.6634	24.7398	0.132709	Manual Ct		Manual	13	17	Manual	0.293293
136	40 (H)	KHK-A	SYBR	Unknown	24.6628	81.1	Auto Tm	37.5178	35.4353	3.59209	24.6634	24.7398	0.132709	Manual Ct		Manual	13	17	Manual	0.293293
5	5 (13-1)	KHK-A	SYBR	Unknown	25.6006	80.6	Auto Tm	17.9016	16.1798	1.718	25.7294	25.7336	0.135096	Manual Ct		Manual	13	17	Manual	0.293293
29	5 (13-1)	KHK-A	SYBR	Unknown	25.8707	80.6	Auto Tm	14.4656	16.1798	1.718	25.7294	25.7336	0.135096	Manual Ct		Manual	13	17	Manual	0.293293
53	5 (13-1)	KHK-A	SYBR	Unknown	25.7294	80.6	Auto Tm	16.1721	16.1798	1.718	25.7294	25.7336	0.135096	Manual Ct		Manual	13	17	Manual	0.293293
6	6 (14-1)	KHK-A	SYBR	Unknown	24.0857	80.6	Auto Tm	59.1555	60.5852	1.80834	24.0682	24.0559	0.0375887	Manual Ct		Manual	13	17	Manual	0.293293
30	6 (14-1)	KHK-A	SYBR	Unknown	24.0137	80.9	Auto Tm	62.618	60.5852	1.80834	24.0682	24.0559	0.0375887	Manual Ct		Manual	13	17	Manual	0.293293
54	6 (14-1)	KHK-A	SYBR	Unknown	24.0682	80.6	Auto Tm	59.9821	60.5852	1.80834	24.0682	24.0559	0.0375887	Manual Ct		Manual	13	17	Manual	0.293293
7	7 (15-1)	KHK-A	SYBR	Unknown	23.9573	80.9	Auto Tm	65.4653	63.0844	4.23638	23.9573	24.0062	0.0868916	Manual Ct		Manual	13	17	Manual	0.293293
31	7 (15-1)	KHK-A	SYBR	Unknown	23.9548	80.9	Auto Tm	65.5946	63.0844	4.23638	23.9573	24.0062	0.0868916	Manual Ct		Manual	13	17	Manual	0.293293
55	7 (15-1)	KHK-A	SYBR	Unknown	24.1065	80.9	Auto Tm	58.1932	63.0844	4.23638	23.9573	24.0062	0.0868916	Manual Ct		Manual	13	17	Manual	0.293293
8	8 (15-2)	KHK-A	SYBR	Unknown	25.2845	80.9	Auto Tm	22.9724	20.9643	2.2003	25.3798	25.4052	0.13517	Manual Ct		Manual	13	17	Manual	0.293293
32	8 (15-2)	KHK-A	SYBR	Unknown	25.5513	80.9	Auto Tm	18.6123	20.9643	2.2003	25.3798	25.4052	0.13517	Manual Ct		Manual	13	17	Manual	0.293293
56	8 (15-2)	KHK-A	SYBR	Unknown	25.3798	80.9	Auto Tm	21.308	20.9643	2.2003	25.3798	25.4052	0.13517	Manual Ct		Manual	13	17	Manual	0.293293
9	9 (16-1)	KHK-A	SYBR	Unknown	25.1781	80.9	Auto Tm	24.9847	23.3965	1.81514	25.2404	25.2639	0.0997191	Manual Ct		Manual	13	17	Manual	0.293293
33	9 (16-1)	KHK-A	SYBR	Unknown	25.3733	80.9	Auto Tm	21.418	23.3965	1.81514	25.2404	25.2639	0.0997191	Manual Ct		Manual	13	17	Manual	0.293293
57	9 (16-1)	KHK-A	SYBR	Unknown	25.2404	80.9	Auto Tm	23.7869	23.3965	1.81514	25.2404	25.2639	0.0997191	Manual Ct		Manual	13	17	Manual	0.293293
365	Gene 1 Standard (1)	KHK-A	SYBR	Standard	29.3977	80.1	Auto Tm	1						Manual Ct		Manual	13	17	Manual	0.293293
366	Gene 1 Standard (1)	KHK-A	SYBR	Standard	29.35	80.4	Auto Tm	1						Manual Ct		Manual	13	17	Manual	0.293293
363	Gene 1 Standard (10)	KHK-A	SYBR	Standard	26.0508	80.4	Auto Tm	10						Manual Ct		Manual	13	17	Manual	0.293293
364	Gene 1 Standard (10)	KHK-A	SYBR	Standard	26.1583	80.4	Auto Tm	10						Manual Ct		Manual	13	17	Manual	0.293293
361	Gene 1 Standard (100)	KHK-A	SYBR	Standard	23.457	81	Auto Tm	100						Manual Ct		Manual	13	17	Manual	0.293293
362	Gene 1 Standard (100)	KHK-A	SYBR	Standard	23.6178	81	Auto Tm	100						Manual Ct		Manual	13	17	Manual	0.293293
379	NTC Gene 1	KHK-A	SYBR	Unknown	36.961	77.9	Auto Tm	0.00229062						Manual Ct		Manual	13	17	Manual	0.293293
382	RT Negative 1	KHK-A	SYBR	NTC	38.0474	81	Auto Tm	0.000972027						Manual Ct		Manual	13	17	Manual	0.293293
Slope	-2.91821	cycles/log decade
Y-Intercept		29.2568
R^2		0.994622
Well	Sample Name	Detector Name	Reporter	Task	Ct	Tm Value	Tm Type	Quantity	Qty Mean	Qty StdDev	Ct Median	Ct Mean	Ct StdDev	Ct Type	Template Name	Baseline Type	Baseline Start	Baseline Stop	Threshold Type	Threshold	FOS	HMD	LME	EW	BPR	NAW	HNS	HRN	EAF	BAF	TAF	CAF
89	1 (11-1)	KHK-C 1	SYBR	Unknown	22.4912	83.2	Auto Tm	71.2266	68.4975	9.98479	22.4912	22.5549	0.20692	Manual Ct		Manual	12	15	Manual	0.343808
113	1 (11-1)	KHK-C 1	SYBR	Unknown	22.7862	83.5	Auto Tm	57.432	68.4975	9.98479	22.4912	22.5549	0.20692	Manual Ct		Manual	12	15	Manual	0.343808
137	1 (11-1)	KHK-C 1	SYBR	Unknown	22.3874	83.5	Auto Tm	76.8341	68.4975	9.98479	22.4912	22.5549	0.20692	Manual Ct		Manual	12	15	Manual	0.343808
146	10 (17-1)	KHK-C 1	SYBR	Unknown	21.7889	83.1	Auto Tm	118.906	138.218	20.2475	21.6002	21.5925	0.200447	Manual Ct		Manual	12	15	Manual	0.343808
170	10 (17-1)	KHK-C 1	SYBR	Unknown	21.3883	83.1	Auto Tm	159.287	138.218	20.2475	21.6002	21.5925	0.200447	Manual Ct		Manual	12	15	Manual	0.343808
194	10 (17-1)	KHK-C 1	SYBR	Unknown	21.6002	83.1	Auto Tm	136.462	138.218	20.2475	21.6002	21.5925	0.200447	Manual Ct		Manual	12	15	Manual	0.343808
147	11 (17-2)	KHK-C 1	SYBR	Unknown	21.6115	83.1	Auto Tm	135.343	166.685	27.4807	21.2356	21.3394	0.237876	Manual Ct		Manual	12	15	Manual	0.343808
171	11 (17-2)	KHK-C 1	SYBR	Unknown	21.171	83.3	Auto Tm	186.655	166.685	27.4807	21.2356	21.3394	0.237876	Manual Ct		Manual	12	15	Manual	0.343808
195	11 (17-2)	KHK-C 1	SYBR	Unknown	21.2356	83.3	Auto Tm	178.055	166.685	27.4807	21.2356	21.3394	0.237876	Manual Ct		Manual	12	15	Manual	0.343808
148	12 (18-1)	KHK-C 1	SYBR	Unknown	22.9541	83.3	Auto Tm	50.8105	71.8134	18.2026	22.3047	22.5134	0.381867	Manual Ct		Manual	12	15	Manual	0.343808
172	12 (18-1)	KHK-C 1	SYBR	Unknown	22.3047	83.3	Auto Tm	81.6127	71.8134	18.2026	22.3047	22.5134	0.381867	Manual Ct		Manual	12	15	Manual	0.343808
196	12 (18-1)	KHK-C 1	SYBR	Unknown	22.2813	83.3	Auto Tm	83.0171	71.8134	18.2026	22.3047	22.5134	0.381867	Manual Ct		Manual	12	15	Manual	0.343808
149	13 (19-1)	KHK-C 1	SYBR	Unknown	21.5085	83.3	Auto Tm	145.904	177.803	27.6284	21.1228	21.2494	0.224429	Manual Ct		Manual	12	15	Manual	0.343808
173	13 (19-1)	KHK-C 1	SYBR	Unknown	21.1228	83.3	Auto Tm	193.334	177.803	27.6284	21.1228	21.2494	0.224429	Manual Ct		Manual	12	15	Manual	0.343808
197	13 (19-1)	KHK-C 1	SYBR	Unknown	21.1169	83.3	Auto Tm	194.17	177.803	27.6284	21.1228	21.2494	0.224429	Manual Ct		Manual	12	15	Manual	0.343808
150	14 (20-1)	KHK-C 1	SYBR	Unknown	22.3333	83.3	Auto Tm	79.9245	98.2869	17.0092	22.0067	22.0642	0.245442	Manual Ct		Manual	12	15	Manual	0.343808
174	14 (20-1)	KHK-C 1	SYBR	Unknown	21.8527	83.3	Auto Tm	113.504	98.2869	17.0092	22.0067	22.0642	0.245442	Manual Ct		Manual	12	15	Manual	0.343808
198	14 (20-1)	KHK-C 1	SYBR	Unknown	22.0067	83.3	Auto Tm	101.432	98.2869	17.0092	22.0067	22.0642	0.245442	Manual Ct		Manual	12	15	Manual	0.343808
151	15 (21-1)	KHK-C 1	SYBR	Unknown	23.1462	83.3	Auto Tm	44.1657	52.0758	8.39048	22.944	22.9322	0.22011	Manual Ct		Manual	12	15	Manual	0.343808
175	15 (21-1)	KHK-C 1	SYBR	Unknown	22.7064	83.3	Auto Tm	60.8757	52.0758	8.39048	22.944	22.9322	0.22011	Manual Ct		Manual	12	15	Manual	0.343808
199	15 (21-1)	KHK-C 1	SYBR	Unknown	22.944	83.3	Auto Tm	51.1859	52.0758	8.39048	22.944	22.9322	0.22011	Manual Ct		Manual	12	15	Manual	0.343808
152	16 (21-2)	KHK-C 1	SYBR	Unknown	22.9969	83.3	Auto Tm	49.247	56.971	6.84472	22.7405	22.8042	0.170114	Manual Ct		Manual	12	15	Manual	0.343808
176	16 (21-2)	KHK-C 1	SYBR	Unknown	22.6751	83.3	Auto Tm	62.2841	56.971	6.84472	22.7405	22.8042	0.170114	Manual Ct		Manual	12	15	Manual	0.343808
200	16 (21-2)	KHK-C 1	SYBR	Unknown	22.7405	83.6	Auto Tm	59.3818	56.971	6.84472	22.7405	22.8042	0.170114	Manual Ct		Manual	12	15	Manual	0.343808
153	17 (22-1)	KHK-C 1	SYBR	Unknown	22.9404	83.6	Auto Tm	51.3226	57.3264	7.1221	22.8341	22.7956	0.167289	Manual Ct		Manual	12	15	Manual	0.343808
177	17 (22-1)	KHK-C 1	SYBR	Unknown	22.6125	83.6	Auto Tm	65.1955	57.3264	7.1221	22.8341	22.7956	0.167289	Manual Ct		Manual	12	15	Manual	0.343808
201	17 (22-1)	KHK-C 1	SYBR	Unknown	22.8341	83.6	Auto Tm	55.4611	57.3264	7.1221	22.8341	22.7956	0.167289	Manual Ct		Manual	12	15	Manual	0.343808
154	18 (23-1)	KHK-C 1	SYBR	Unknown	24.0139	83.5	Auto Tm	23.4465	29.1226	5.06911	23.6435	23.7316	0.25021	Manual Ct		Manual	12	15	Manual	0.343808
178	18 (23-1)	KHK-C 1	SYBR	Unknown	23.5373	83.5	Auto Tm	33.1984	29.1226	5.06911	23.6435	23.7316	0.25021	Manual Ct		Manual	12	15	Manual	0.343808
202	18 (23-1)	KHK-C 1	SYBR	Unknown	23.6435	83.5	Auto Tm	30.7228	29.1226	5.06911	23.6435	23.7316	0.25021	Manual Ct		Manual	12	15	Manual	0.343808
155	19 (23-2)	KHK-C 1	SYBR	Unknown	23.0453	83.5	Auto Tm	47.5383	49.3724	2.65067	23.0273	22.9947	0.0725745	Manual Ct		Manual	12	15	Manual	0.343808
179	19 (23-2)	KHK-C 1	SYBR	Unknown	22.9116	83.5	Auto Tm	52.4115	49.3724	2.65067	23.0273	22.9947	0.0725745	Manual Ct		Manual	12	15	Manual	0.343808
203	19 (23-2)	KHK-C 1	SYBR	Unknown	23.0273	83.5	Auto Tm	48.1673	49.3724	2.65067	23.0273	22.9947	0.0725745	Manual Ct		Manual	12	15	Manual	0.343808
90	2 (11-2)	KHK-C 1	SYBR	Unknown	21.551	83.2	Auto Tm	141.454	130.711	19.3945	21.551	21.67	0.213705	Manual Ct		Manual	12	15	Manual	0.343808
114	2 (11-2)	KHK-C 1	SYBR	Unknown	21.9167	83.2	Auto Tm	108.323	130.711	19.3945	21.551	21.67	0.213705	Manual Ct		Manual	12	15	Manual	0.343808
138	2 (11-2)	KHK-C 1	SYBR	Unknown	21.5423	83.5	Auto Tm	142.357	130.711	19.3945	21.551	21.67	0.213705	Manual Ct		Manual	12	15	Manual	0.343808
156	20 (24-1)	KHK-C 1	SYBR	Unknown	25.1039	83.5	Auto Tm	10.5842	12.9713	2.07736	24.7245	24.8378	0.231322	Manual Ct		Manual	12	15	Manual	0.343808
180	20 (24-1)	KHK-C 1	SYBR	Unknown	24.7245	83.5	Auto Tm	13.9603	12.9713	2.07736	24.7245	24.8378	0.231322	Manual Ct		Manual	12	15	Manual	0.343808
204	20 (24-1)	KHK-C 1	SYBR	Unknown	24.6849	83.5	Auto Tm	14.3693	12.9713	2.07736	24.7245	24.8378	0.231322	Manual Ct		Manual	12	15	Manual	0.343808
157	21 (24-2)	KHK-C 1	SYBR	Unknown	22.731	83.5	Auto Tm	59.7927	59.5627	6.66718	22.731	22.7421	0.154571	Manual Ct		Manual	12	15	Manual	0.343808
181	21 (24-2)	KHK-C 1	SYBR	Unknown	22.5933	83.5	Auto Tm	66.1119	59.5627	6.66718	22.731	22.7421	0.154571	Manual Ct		Manual	12	15	Manual	0.343808
205	21 (24-2)	KHK-C 1	SYBR	Unknown	22.9019	83.5	Auto Tm	52.7835	59.5627	6.66718	22.731	22.7421	0.154571	Manual Ct		Manual	12	15	Manual	0.343808
158	22 (25-2)	KHK-C 1	SYBR	Unknown	22.7273	83.5	Auto Tm	59.9543	61.4902	1.78098	22.702	22.693	0.0395135	Manual Ct		Manual	12	15	Manual	0.343808
182	22 (25-2)	KHK-C 1	SYBR	Unknown	22.6498	83.5	Auto Tm	63.4425	61.4902	1.78098	22.702	22.693	0.0395135	Manual Ct		Manual	12	15	Manual	0.343808
206	22 (25-2)	KHK-C 1	SYBR	Unknown	22.702	83.5	Auto Tm	61.074	61.4902	1.78098	22.702	22.693	0.0395135	Manual Ct		Manual	12	15	Manual	0.343808
159	23 (26-1)	KHK-C 1	SYBR	Unknown	22.725	83.5	Auto Tm	60.0565	68.2691	7.7959	22.5311	22.5554	0.158822	Manual Ct		Manual	12	15	Manual	0.343808
183	23 (26-1)	KHK-C 1	SYBR	Unknown	22.4101	83.5	Auto Tm	75.5677	68.2691	7.7959	22.5311	22.5554	0.158822	Manual Ct		Manual	12	15	Manual	0.343808
207	23 (26-1)	KHK-C 1	SYBR	Unknown	22.5311	83.5	Auto Tm	69.1831	68.2691	7.7959	22.5311	22.5554	0.158822	Manual Ct		Manual	12	15	Manual	0.343808
160	24 (26-2)	KHK-C 1	SYBR	Unknown	23.7626	83.5	Auto Tm	28.1669	35.5211	6.38544	23.3258	23.4607	0.261918	Manual Ct		Manual	12	15	Manual	0.343808
184	24 (26-2)	KHK-C 1	SYBR	Unknown	23.3258	83.5	Auto Tm	38.7386	35.5211	6.38544	23.3258	23.4607	0.261918	Manual Ct		Manual	12	15	Manual	0.343808
208	24 (26-2)	KHK-C 1	SYBR	Unknown	23.2937	83.5	Auto Tm	39.6576	35.5211	6.38544	23.3258	23.4607	0.261918	Manual Ct		Manual	12	15	Manual	0.343808
161	25 (27-1)	KHK-C 1	SYBR	Unknown	23.5874	83.5	Auto Tm	32.0072	34.7066	7.95897	23.5874	23.4994	0.303303	Manual Ct		Manual	12	15	Manual	0.343808
185	25 (27-1)	KHK-C 1	SYBR	Unknown	23.1618	83.5	Auto Tm	43.6642	34.7066	7.95897	23.5874	23.4994	0.303303	Manual Ct		Manual	12	15	Manual	0.343808
209	25 (27-1)	KHK-C 1	SYBR	Unknown	23.7489	83.5	Auto Tm	28.4484	34.7066	7.95897	23.5874	23.4994	0.303303	Manual Ct		Manual	12	15	Manual	0.343808
162	26 (27-2)	KHK-C 1	SYBR	Unknown	23.4555	83.5	Auto Tm	35.2407	39.8582	6.32138	23.3788	23.2978	0.210253	Manual Ct		Manual	12	15	Manual	0.343808
186	26 (27-2)	KHK-C 1	SYBR	Unknown	23.0591	83.5	Auto Tm	47.0627	39.8582	6.32138	23.3788	23.2978	0.210253	Manual Ct		Manual	12	15	Manual	0.343808
210	26 (27-2)	KHK-C 1	SYBR	Unknown	23.3788	83.5	Auto Tm	37.2711	39.8582	6.32138	23.3788	23.2978	0.210253	Manual Ct		Manual	12	15	Manual	0.343808
163	27 (27-3)	KHK-C 1	SYBR	Unknown	23.0394	83.5	Auto Tm	47.7456	53.1851	6.75902	22.9474	22.8987	0.17039	Manual Ct		Manual	12	15	Manual	0.343808
187	27 (27-3)	KHK-C 1	SYBR	Unknown	22.7092	83.5	Auto Tm	60.7518	53.1851	6.75902	22.9474	22.8987	0.17039	Manual Ct		Manual	12	15	Manual	0.343808
211	27 (27-3)	KHK-C 1	SYBR	Unknown	22.9474	83.5	Auto Tm	51.0578	53.1851	6.75902	22.9474	22.8987	0.17039	Manual Ct		Manual	12	15	Manual	0.343808
164	28 (28-1)	KHK-C 1	SYBR	Unknown	25.244	83.2	Auto Tm	9.55571	10.9134	2.64833	25.244	25.087	0.315348	Manual Ct		Manual	12	15	Manual	0.343808
188	28 (28-1)	KHK-C 1	SYBR	Unknown	24.724	83.2	Auto Tm	13.9653	10.9134	2.64833	25.244	25.087	0.315348	Manual Ct		Manual	12	15	Manual	0.343808
212	28 (28-1)	KHK-C 1	SYBR	Unknown	25.2931	83.2	Auto Tm	9.21926	10.9134	2.64833	25.244	25.087	0.315348	Manual Ct		Manual	12	15	Manual	0.343808
165	29 (28-2)	KHK-C 1	SYBR	Unknown	23.9859	83.2	Auto Tm	23.9317	26.0895	2.1892	23.8708	23.8708	0.115093	Manual Ct		Manual	12	15	Manual	0.343808
189	29 (28-2)	KHK-C 1	SYBR	Unknown	23.8708	83.2	Auto Tm	26.0281	26.0895	2.1892	23.8708	23.8708	0.115093	Manual Ct		Manual	12	15	Manual	0.343808
213	29 (28-2)	KHK-C 1	SYBR	Unknown	23.7557	83.2	Auto Tm	28.3088	26.0895	2.1892	23.8708	23.8708	0.115093	Manual Ct		Manual	12	15	Manual	0.343808
91	3 (12-1)	KHK-C 1	SYBR	Unknown	23.6045	83.2	Auto Tm	31.6108	29.1225	2.91369	23.6835	23.7216	0.140004	Manual Ct		Manual	12	15	Manual	0.343808
115	3 (12-1)	KHK-C 1	SYBR	Unknown	23.8766	83.2	Auto Tm	25.9172	29.1225	2.91369	23.6835	23.7216	0.140004	Manual Ct		Manual	12	15	Manual	0.343808
139	3 (12-1)	KHK-C 1	SYBR	Unknown	23.6835	83.2	Auto Tm	29.8395	29.1225	2.91369	23.6835	23.7216	0.140004	Manual Ct		Manual	12	15	Manual	0.343808
166	30 (28-3)	KHK-C 1	SYBR	Unknown	23.3196	83.1	Auto Tm	38.9149	35.2313	4.60961	23.3993	23.4641	0.185548	Manual Ct		Manual	12	15	Manual	0.343808
190	30 (28-3)	KHK-C 1	SYBR	Unknown	23.3993	83.1	Auto Tm	36.717	35.2313	4.60961	23.3993	23.4641	0.185548	Manual Ct		Manual	12	15	Manual	0.343808
214	30 (28-3)	KHK-C 1	SYBR	Unknown	23.6733	83.1	Auto Tm	30.0621	35.2313	4.60961	23.3993	23.4641	0.185548	Manual Ct		Manual	12	15	Manual	0.343808
167	31 (29-1)	KHK-C 1	SYBR	Unknown	22.7144	83.1	Auto Tm	60.5207	59.4818	6.27247	22.7144	22.7434	0.146965	Manual Ct		Manual	12	15	Manual	0.343808
191	31 (29-1)	KHK-C 1	SYBR	Unknown	22.613	83.1	Auto Tm	65.17	59.4818	6.27247	22.7144	22.7434	0.146965	Manual Ct		Manual	12	15	Manual	0.343808
215	31 (29-1)	KHK-C 1	SYBR	Unknown	22.9026	83.1	Auto Tm	52.7547	59.4818	6.27247	22.7144	22.7434	0.146965	Manual Ct		Manual	12	15	Manual	0.343808
168	32 (29-2)	KHK-C 1	SYBR	Unknown	21.6359	83.1	Auto Tm	132.952	116.999	15.7872	21.815	21.8195	0.185788	Manual Ct		Manual	12	15	Manual	0.343808
192	32 (29-2)	KHK-C 1	SYBR	Unknown	21.815	83.1	Auto Tm	116.664	116.999	15.7872	21.815	21.8195	0.185788	Manual Ct		Manual	12	15	Manual	0.343808
216	32 (29-2)	KHK-C 1	SYBR	Unknown	22.0074	83.1	Auto Tm	101.383	116.999	15.7872	21.815	21.8195	0.185788	Manual Ct		Manual	12	15	Manual	0.343808
217	33 (30-1)	KHK-C 1	SYBR	Unknown	22.8951	83.1	Auto Tm	53.0452	48.9047	6.03526	22.9306	23.0138	0.175757	Manual Ct		Manual	12	15	Manual	0.343808
241	33 (30-1)	KHK-C 1	SYBR	Unknown	23.2157	83.1	Auto Tm	41.9799	48.9047	6.03526	22.9306	23.0138	0.175757	Manual Ct		Manual	12	15	Manual	0.343808
265	33 (30-1)	KHK-C 1	SYBR	Unknown	22.9306	83.1	Auto Tm	51.6891	48.9047	6.03526	22.9306	23.0138	0.175757	Manual Ct		Manual	12	15	Manual	0.343808
218	34 (30-2)	KHK-C 1	SYBR	Unknown	24.3242	83.1	Auto Tm	18.6958	18.1959	1.63203	24.3242	24.3652	0.125576	Manual Ct		Manual	12	15	Manual	0.343808
242	34 (30-2)	KHK-C 1	SYBR	Unknown	24.5061	83.1	Auto Tm	16.3724	18.1959	1.63203	24.3242	24.3652	0.125576	Manual Ct		Manual	12	15	Manual	0.343808
266	34 (30-2)	KHK-C 1	SYBR	Unknown	24.2651	83.1	Auto Tm	19.5196	18.1959	1.63203	24.3242	24.3652	0.125576	Manual Ct		Manual	12	15	Manual	0.343808
219	35 (31-1)	KHK-C 1	SYBR	Unknown	22.5663	83.3	Auto Tm	67.4275	69.1712	5.80767	22.5663	22.5345	0.113359	Manual Ct		Manual	12	15	Manual	0.343808
243	35 (31-1)	KHK-C 1	SYBR	Unknown	22.6285	83.1	Auto Tm	64.4351	69.1712	5.80767	22.5663	22.5345	0.113359	Manual Ct		Manual	12	15	Manual	0.343808
267	35 (31-1)	KHK-C 1	SYBR	Unknown	22.4086	83.1	Auto Tm	75.6509	69.1712	5.80767	22.5663	22.5345	0.113359	Manual Ct		Manual	12	15	Manual	0.343808
220	36 (31-2)	KHK-C 1	SYBR	Unknown	22.0658	83.3	Auto Tm	97.1515	83.2319	16.8374	22.201	22.2979	0.292763	Manual Ct		Manual	12	15	Manual	0.343808
244	36 (31-2)	KHK-C 1	SYBR	Unknown	22.6268	83.3	Auto Tm	64.5171	83.2319	16.8374	22.201	22.2979	0.292763	Manual Ct		Manual	12	15	Manual	0.343808
268	36 (31-2)	KHK-C 1	SYBR	Unknown	22.201	83.1	Auto Tm	88.0271	83.2319	16.8374	22.201	22.2979	0.292763	Manual Ct		Manual	12	15	Manual	0.343808
221	37 (32-1)	KHK-C 1	SYBR	Unknown	24.2236	83.3	Auto Tm	20.1196	18.8149	5.08689	24.2236	24.3525	0.399869	Manual Ct		Manual	12	15	Manual	0.343808
245	37 (32-1)	KHK-C 1	SYBR	Unknown	24.801	83.3	Auto Tm	13.2027	18.8149	5.08689	24.2236	24.3525	0.399869	Manual Ct		Manual	12	15	Manual	0.343808
269	37 (32-1)	KHK-C 1	SYBR	Unknown	24.033	83.3	Auto Tm	23.1223	18.8149	5.08689	24.2236	24.3525	0.399869	Manual Ct		Manual	12	15	Manual	0.343808
222	38 (A)	KHK-C 1	SYBR	Unknown	24.8449	83.3	Auto Tm	12.7859	11.8235	2.83341	24.8449	24.9812	0.353888	Manual Ct		Manual	12	15	Manual	0.343808
246	38 (A)	KHK-C 1	SYBR	Unknown	25.383	83.3	Auto Tm	8.63427	11.8235	2.83341	24.8449	24.9812	0.353888	Manual Ct		Manual	12	15	Manual	0.343808
270	38 (A)	KHK-C 1	SYBR	Unknown	24.7157	83.3	Auto Tm	14.0504	11.8235	2.83341	24.8449	24.9812	0.353888	Manual Ct		Manual	12	15	Manual	0.343808
223	39 (G)	KHK-C 1	SYBR	Unknown	24.0175	83.3	Auto Tm	23.3858	21.8725	5.40123	24.0175	24.1398	0.363108	Manual Ct		Manual	12	15	Manual	0.343808
247	39 (G)	KHK-C 1	SYBR	Unknown	24.5483	83.3	Auto Tm	15.876	21.8725	5.40123	24.0175	24.1398	0.363108	Manual Ct		Manual	12	15	Manual	0.343808
271	39 (G)	KHK-C 1	SYBR	Unknown	23.8537	83.3	Auto Tm	26.3556	21.8725	5.40123	24.0175	24.1398	0.363108	Manual Ct		Manual	12	15	Manual	0.343808
92	4 (12-2)	KHK-C 1	SYBR	Unknown	22.4854	83.2	Auto Tm	71.5275	68.5967	12.2182	22.4854	22.5581	0.254509	Manual Ct		Manual	12	15	Manual	0.343808
116	4 (12-2)	KHK-C 1	SYBR	Unknown	22.841	83.2	Auto Tm	55.1796	68.5967	12.2182	22.4854	22.5581	0.254509	Manual Ct		Manual	12	15	Manual	0.343808
140	4 (12-2)	KHK-C 1	SYBR	Unknown	22.3478	83.2	Auto Tm	79.0829	68.5967	12.2182	22.4854	22.5581	0.254509	Manual Ct		Manual	12	15	Manual	0.343808
224	40 (H)	KHK-C 1	SYBR	Unknown	22.9265	83.3	Auto Tm	51.8436	46.5472	10.7431	22.9265	23.1014	0.343561	Manual Ct		Manual	12	15	Manual	0.343808
248	40 (H)	KHK-C 1	SYBR	Unknown	23.4972	83.3	Auto Tm	34.1843	46.5472	10.7431	22.9265	23.1014	0.343561	Manual Ct		Manual	12	15	Manual	0.343808
272	40 (H)	KHK-C 1	SYBR	Unknown	22.8805	83.3	Auto Tm	53.6137	46.5472	10.7431	22.9265	23.1014	0.343561	Manual Ct		Manual	12	15	Manual	0.343808
93	5 (13-1)	KHK-C 1	SYBR	Unknown	24.9176	83.2	Auto Tm	12.1257	10.8281	1.96613	24.9557	25.0891	0.264638	Manual Ct		Manual	12	15	Manual	0.343808
117	5 (13-1)	KHK-C 1	SYBR	Unknown	25.3938	83.2	Auto Tm	8.56601	10.8281	1.96613	24.9557	25.0891	0.264638	Manual Ct		Manual	12	15	Manual	0.343808
141	5 (13-1)	KHK-C 1	SYBR	Unknown	24.9557	83.2	Auto Tm	11.7927	10.8281	1.96613	24.9557	25.0891	0.264638	Manual Ct		Manual	12	15	Manual	0.343808
94	6 (14-1)	KHK-C 1	SYBR	Unknown	22.0017	83.1	Auto Tm	101.803	88.8314	17.3896	22.0876	22.2076	0.285366	Manual Ct		Manual	12	15	Manual	0.343808
118	6 (14-1)	KHK-C 1	SYBR	Unknown	22.5333	83.1	Auto Tm	69.0715	88.8314	17.3896	22.0876	22.2076	0.285366	Manual Ct		Manual	12	15	Manual	0.343808
142	6 (14-1)	KHK-C 1	SYBR	Unknown	22.0876	83.1	Auto Tm	95.6195	88.8314	17.3896	22.0876	22.2076	0.285366	Manual Ct		Manual	12	15	Manual	0.343808
95	7 (15-1)	KHK-C 1	SYBR	Unknown	22.0877	83.1	Auto Tm	95.6143	85.5064	12.2671	22.1852	22.2507	0.203754	Manual Ct		Manual	12	15	Manual	0.343808
119	7 (15-1)	KHK-C 1	SYBR	Unknown	22.4791	83.1	Auto Tm	71.8585	85.5064	12.2671	22.1852	22.2507	0.203754	Manual Ct		Manual	12	15	Manual	0.343808
143	7 (15-1)	KHK-C 1	SYBR	Unknown	22.1852	83.1	Auto Tm	89.0463	85.5064	12.2671	22.1852	22.2507	0.203754	Manual Ct		Manual	12	15	Manual	0.343808
96	8 (15-2)	KHK-C 1	SYBR	Unknown	23.9203	82.9	Auto Tm	25.1046	22.6896	2.94832	24.0073	24.067	0.183894	Manual Ct		Manual	12	15	Manual	0.343808
120	8 (15-2)	KHK-C 1	SYBR	Unknown	24.2733	82.9	Auto Tm	19.404	22.6896	2.94832	24.0073	24.067	0.183894	Manual Ct		Manual	12	15	Manual	0.343808
144	8 (15-2)	KHK-C 1	SYBR	Unknown	24.0073	83.1	Auto Tm	23.5602	22.6896	2.94832	24.0073	24.067	0.183894	Manual Ct		Manual	12	15	Manual	0.343808
145	9 (16-1)	KHK-C 1	SYBR	Unknown	23.6433	83.1	Auto Tm	30.7285	32.6767	2.21864	23.5788	23.5611	0.0922468	Manual Ct		Manual	12	15	Manual	0.343808
169	9 (16-1)	KHK-C 1	SYBR	Unknown	23.5788	83.1	Auto Tm	32.2101	32.6767	2.21864	23.5788	23.5611	0.0922468	Manual Ct		Manual	12	15	Manual	0.343808
193	9 (16-1)	KHK-C 1	SYBR	Unknown	23.4613	83.1	Auto Tm	35.0915	32.6767	2.21864	23.5788	23.5611	0.0922468	Manual Ct		Manual	12	15	Manual	0.343808
371	Gene 2 Standard (1)	KHK-C 1	SYBR	Standard	28.516	83	Auto Tm	1						Manual Ct		Manual	12	15	Manual	0.343808
372	Gene 2 Standard (1)	KHK-C 1	SYBR	Standard	28.4995	83	Auto Tm	1						Manual Ct		Manual	12	15	Manual	0.343808
369	Gene 2 Standard (10)	KHK-C 1	SYBR	Standard	24.9215	83.3	Auto Tm	10						Manual Ct		Manual	12	15	Manual	0.343808
370	Gene 2 Standard (10)	KHK-C 1	SYBR	Standard	24.7597	83.3	Auto Tm	10						Manual Ct		Manual	12	15	Manual	0.343808
367	Gene 2 Standard (100)	KHK-C 1	SYBR	Standard	22.2431	83.6	Auto Tm	100						Manual Ct		Manual	12	15	Manual	0.343808
368	Gene 2 Standard (100)	KHK-C 1	SYBR	Standard	22.1505	83.8	Auto Tm	100						Manual Ct		Manual	12	15	Manual	0.343808
380	NTC Gene 2	KHK-C 1	SYBR	NTC	Undetermined	61.9	Auto Tm	0						Manual Ct		Manual	12	15	Manual	0.343808						TRUE
383	RT Negative 2	KHK-C 1	SYBR	NTC	Undetermined	61.8	Auto Tm	0						Manual Ct		Manual	12	15	Manual	0.343808						TRUE
Slope	-3.15548	cycles/log decade
Y-Intercept		28.3372
R^2		0.99088
Well	Sample Name	Detector Name	Reporter	Task	Ct	Tm Value	Tm Type	Quantity	Qty Mean	Qty StdDev	Ct Median	Ct Mean	Ct StdDev	Ct Type	Template Name	Baseline Type	Baseline Start	Baseline Stop	Threshold Type	Threshold	FOS	HMD	LME	EW	BPR	NAW	HNS	HRN	EAF	BAF	TAF	CAF
225	1 (11-1)	KHK-C 2	SYBR	Unknown	21.1344	86.8	Auto Tm	59.2937	61.2806	2.83447	21.1188	21.0932	0.0583725	Manual Ct		Manual	11	15	Manual	0.546291
249	1 (11-1)	KHK-C 2	SYBR	Unknown	21.1188	86.8	Auto Tm	60.0216	61.2806	2.83447	21.1188	21.0932	0.0583725	Manual Ct		Manual	11	15	Manual	0.546291
273	1 (11-1)	KHK-C 2	SYBR	Unknown	21.0264	86.8	Auto Tm	64.5264	61.2806	2.83447	21.1188	21.0932	0.0583725	Manual Ct		Manual	11	15	Manual	0.546291
234	10 (17-1)	KHK-C 2	SYBR	Unknown	20.2784	87	Auto Tm	115.914	116.369	1.96899	20.2784	20.2735	0.0215477	Manual Ct		Manual	11	15	Manual	0.546291
258	10 (17-1)	KHK-C 2	SYBR	Unknown	20.2922	87	Auto Tm	114.667	116.369	1.96899	20.2784	20.2735	0.0215477	Manual Ct		Manual	11	15	Manual	0.546291
282	10 (17-1)	KHK-C 2	SYBR	Unknown	20.25	86.7	Auto Tm	118.525	116.369	1.96899	20.2784	20.2735	0.0215477	Manual Ct		Manual	11	15	Manual	0.546291
235	11 (17-2)	KHK-C 2	SYBR	Unknown	20.0433	87	Auto Tm	139.353	141.797	9.22801	20.0433	20.0228	0.0822226	Manual Ct		Manual	11	15	Manual	0.546291
259	11 (17-2)	KHK-C 2	SYBR	Unknown	20.0929	86.7	Auto Tm	134.038	141.797	9.22801	20.0433	20.0228	0.0822226	Manual Ct		Manual	11	15	Manual	0.546291
283	11 (17-2)	KHK-C 2	SYBR	Unknown	19.9323	86.7	Auto Tm	152.002	141.797	9.22801	20.0433	20.0228	0.0822226	Manual Ct		Manual	11	15	Manual	0.546291
236	12 (18-1)	KHK-C 2	SYBR	Unknown	21.1151	86.7	Auto Tm	60.1941	61.6862	1.59376	21.0877	21.0841	0.0329249	Manual Ct		Manual	11	15	Manual	0.546291
260	12 (18-1)	KHK-C 2	SYBR	Unknown	21.0877	86.7	Auto Tm	61.4994	61.6862	1.59376	21.0877	21.0841	0.0329249	Manual Ct		Manual	11	15	Manual	0.546291
284	12 (18-1)	KHK-C 2	SYBR	Unknown	21.0496	86.7	Auto Tm	63.3651	61.6862	1.59376	21.0877	21.0841	0.0329249	Manual Ct		Manual	11	15	Manual	0.546291
237	13 (19-1)	KHK-C 2	SYBR	Unknown	19.9291	86.7	Auto Tm	152.389	148.439	3.70361	19.9674	19.9629	0.0317786	Manual Ct		Manual	11	15	Manual	0.546291
261	13 (19-1)	KHK-C 2	SYBR	Unknown	19.9921	86.7	Auto Tm	145.045	148.439	3.70361	19.9674	19.9629	0.0317786	Manual Ct		Manual	11	15	Manual	0.546291
285	13 (19-1)	KHK-C 2	SYBR	Unknown	19.9674	86.7	Auto Tm	147.882	148.439	3.70361	19.9674	19.9629	0.0317786	Manual Ct		Manual	11	15	Manual	0.546291
238	14 (20-1)	KHK-C 2	SYBR	Unknown	20.7923	86.7	Auto Tm	77.5119	80.5543	3.78776	20.7623	20.744	0.0594833	Manual Ct		Manual	11	15	Manual	0.546291
262	14 (20-1)	KHK-C 2	SYBR	Unknown	20.7623	86.7	Auto Tm	79.3542	80.5543	3.78776	20.7623	20.744	0.0594833	Manual Ct		Manual	11	15	Manual	0.546291
286	14 (20-1)	KHK-C 2	SYBR	Unknown	20.6776	86.7	Auto Tm	84.7967	80.5543	3.78776	20.7623	20.744	0.0594833	Manual Ct		Manual	11	15	Manual	0.546291
239	15 (21-1)	KHK-C 2	SYBR	Unknown	21.3394	86.7	Auto Tm	50.4991	50.8776	0.362684	21.329	21.3299	0.0091071	Manual Ct		Manual	11	15	Manual	0.546291
263	15 (21-1)	KHK-C 2	SYBR	Unknown	21.329	86.7	Auto Tm	50.9119	50.8776	0.362684	21.329	21.3299	0.0091071	Manual Ct		Manual	11	15	Manual	0.546291
287	15 (21-1)	KHK-C 2	SYBR	Unknown	21.3212	86.4	Auto Tm	51.222	50.8776	0.362684	21.329	21.3299	0.0091071	Manual Ct		Manual	11	15	Manual	0.546291
240	16 (21-2)	KHK-C 2	SYBR	Unknown	21.4134	86.7	Auto Tm	47.654	47.4074	0.321242	21.4169	21.4201	0.00866637	Manual Ct		Manual	11	15	Manual	0.546291
264	16 (21-2)	KHK-C 2	SYBR	Unknown	21.4169	86.7	Auto Tm	47.524	47.4074	0.321242	21.4169	21.4201	0.00866637	Manual Ct		Manual	11	15	Manual	0.546291
288	16 (21-2)	KHK-C 2	SYBR	Unknown	21.4299	86.4	Auto Tm	47.0441	47.4074	0.321242	21.4169	21.4201	0.00866637	Manual Ct		Manual	11	15	Manual	0.546291
289	17 (22-1)	KHK-C 2	SYBR	Unknown	21.7391	86.3	Auto Tm	36.9267	40.3704	2.99796	21.5812	21.6276	0.0969476	Manual Ct		Manual	11	15	Manual	0.546291
313	17 (22-1)	KHK-C 2	SYBR	Unknown	21.5812	86.3	Auto Tm	41.7862	40.3704	2.99796	21.5812	21.6276	0.0969476	Manual Ct		Manual	11	15	Manual	0.546291
337	17 (22-1)	KHK-C 2	SYBR	Unknown	21.5626	86.3	Auto Tm	42.3982	40.3704	2.99796	21.5812	21.6276	0.0969476	Manual Ct		Manual	11	15	Manual	0.546291
290	18 (23-1)	KHK-C 2	SYBR	Unknown	22.5429	86.6	Auto Tm	19.6762	20.0397	1.07299	22.5429	22.5207	0.0676123	Manual Ct		Manual	11	15	Manual	0.546291
314	18 (23-1)	KHK-C 2	SYBR	Unknown	22.5745	86.3	Auto Tm	19.1956	20.0397	1.07299	22.5429	22.5207	0.0676123	Manual Ct		Manual	11	15	Manual	0.546291
338	18 (23-1)	KHK-C 2	SYBR	Unknown	22.4448	86.3	Auto Tm	21.2472	20.0397	1.07299	22.5429	22.5207	0.0676123	Manual Ct		Manual	11	15	Manual	0.546291
291	19 (23-2)	KHK-C 2	SYBR	Unknown	21.7584	86.6	Auto Tm	36.373	34.2099	2.3671	21.8231	21.8387	0.0892024	Manual Ct		Manual	11	15	Manual	0.546291
315	19 (23-2)	KHK-C 2	SYBR	Unknown	21.9347	86.6	Auto Tm	31.6813	34.2099	2.3671	21.8231	21.8387	0.0892024	Manual Ct		Manual	11	15	Manual	0.546291
339	19 (23-2)	KHK-C 2	SYBR	Unknown	21.8231	86.6	Auto Tm	34.5754	34.2099	2.3671	21.8231	21.8387	0.0892024	Manual Ct		Manual	11	15	Manual	0.546291
226	2 (11-2)	KHK-C 2	SYBR	Unknown	20.0674	87	Auto Tm	136.744	139.837	3.86741	20.0502	20.0392	0.0351126	Manual Ct		Manual	11	15	Manual	0.546291
250	2 (11-2)	KHK-C 2	SYBR	Unknown	20.0502	87	Auto Tm	138.594	139.837	3.86741	20.0502	20.0392	0.0351126	Manual Ct		Manual	11	15	Manual	0.546291
274	2 (11-2)	KHK-C 2	SYBR	Unknown	19.9998	87	Auto Tm	144.173	139.837	3.86741	20.0502	20.0392	0.0351126	Manual Ct		Manual	11	15	Manual	0.546291
292	20 (24-1)	KHK-C 2	SYBR	Unknown	23.141	86.6	Auto Tm	12.3178	12.3793	0.0856327	23.1383	23.1346	0.00881699	Manual Ct		Manual	11	15	Manual	0.546291
316	20 (24-1)	KHK-C 2	SYBR	Unknown	23.1245	86.6	Auto Tm	12.4771	12.3793	0.0856327	23.1383	23.1346	0.00881699	Manual Ct		Manual	11	15	Manual	0.546291
340	20 (24-1)	KHK-C 2	SYBR	Unknown	23.1383	86.6	Auto Tm	12.343	12.3793	0.0856327	23.1383	23.1346	0.00881699	Manual Ct		Manual	11	15	Manual	0.546291
293	21 (24-2)	KHK-C 2	SYBR	Unknown	21.469	86.6	Auto Tm	45.6233	48.9731	5.11867	21.4466	21.383	0.130004	Manual Ct		Manual	11	15	Manual	0.546291
317	21 (24-2)	KHK-C 2	SYBR	Unknown	21.4466	86.6	Auto Tm	46.4308	48.9731	5.11867	21.4466	21.383	0.130004	Manual Ct		Manual	11	15	Manual	0.546291
341	21 (24-2)	KHK-C 2	SYBR	Unknown	21.2335	86.6	Auto Tm	54.8652	48.9731	5.11867	21.4466	21.383	0.130004	Manual Ct		Manual	11	15	Manual	0.546291
294	22 (25-2)	KHK-C 2	SYBR	Unknown	21.5246	86.8	Auto Tm	43.6801	45.5684	1.64226	21.4485	21.4711	0.0464997	Manual Ct		Manual	11	15	Manual	0.546291
318	22 (25-2)	KHK-C 2	SYBR	Unknown	21.4402	86.6	Auto Tm	46.6635	45.5684	1.64226	21.4485	21.4711	0.0464997	Manual Ct		Manual	11	15	Manual	0.546291
342	22 (25-2)	KHK-C 2	SYBR	Unknown	21.4485	86.6	Auto Tm	46.3616	45.5684	1.64226	21.4485	21.4711	0.0464997	Manual Ct		Manual	11	15	Manual	0.546291
295	23 (26-1)	KHK-C 2	SYBR	Unknown	21.2229	86.8	Auto Tm	55.3214	51.4968	3.42576	21.3404	21.3162	0.083907	Manual Ct		Manual	11	15	Manual	0.546291
319	23 (26-1)	KHK-C 2	SYBR	Unknown	21.3854	86.8	Auto Tm	48.7098	51.4968	3.42576	21.3404	21.3162	0.083907	Manual Ct		Manual	11	15	Manual	0.546291
343	23 (26-1)	KHK-C 2	SYBR	Unknown	21.3404	86.8	Auto Tm	50.459	51.4968	3.42576	21.3404	21.3162	0.083907	Manual Ct		Manual	11	15	Manual	0.546291
296	24 (26-2)	KHK-C 2	SYBR	Unknown	22.2051	86.8	Auto Tm	25.6354	26.3936	0.96	22.1835	22.1684	0.0460885	Manual Ct		Manual	11	15	Manual	0.546291
320	24 (26-2)	KHK-C 2	SYBR	Unknown	22.1835	86.8	Auto Tm	26.0723	26.3936	0.96	22.1835	22.1684	0.0460885	Manual Ct		Manual	11	15	Manual	0.546291
344	24 (26-2)	KHK-C 2	SYBR	Unknown	22.1167	86.8	Auto Tm	27.473	26.3936	0.96	22.1835	22.1684	0.0460885	Manual Ct		Manual	11	15	Manual	0.546291
297	25 (27-1)	KHK-C 2	SYBR	Unknown	21.9624	86.8	Auto Tm	31.0002	32.531	1.39474	21.8879	21.9017	0.0551781	Manual Ct		Manual	11	15	Manual	0.546291
321	25 (27-1)	KHK-C 2	SYBR	Unknown	21.8879	86.8	Auto Tm	32.8631	32.531	1.39474	21.8879	21.9017	0.0551781	Manual Ct		Manual	11	15	Manual	0.546291
345	25 (27-1)	KHK-C 2	SYBR	Unknown	21.8547	86.8	Auto Tm	33.7297	32.531	1.39474	21.8879	21.9017	0.0551781	Manual Ct		Manual	11	15	Manual	0.546291
298	26 (27-2)	KHK-C 2	SYBR	Unknown	21.7891	86.5	Auto Tm	35.5065	43.123	7.00971	21.4992	21.5528	0.214666	Manual Ct		Manual	11	15	Manual	0.546291
322	26 (27-2)	KHK-C 2	SYBR	Unknown	21.4992	86.8	Auto Tm	44.5589	43.123	7.00971	21.4992	21.5528	0.214666	Manual Ct		Manual	11	15	Manual	0.546291
346	26 (27-2)	KHK-C 2	SYBR	Unknown	21.37	86.8	Auto Tm	49.3036	43.123	7.00971	21.4992	21.5528	0.214666	Manual Ct		Manual	11	15	Manual	0.546291
299	27 (27-3)	KHK-C 2	SYBR	Unknown	21.0323	87	Auto Tm	64.2267	65.2154	1.51049	21.0276	21.013	0.0293878	Manual Ct		Manual	11	15	Manual	0.546291
323	27 (27-3)	KHK-C 2	SYBR	Unknown	21.0276	87	Auto Tm	64.4655	65.2154	1.51049	21.0276	21.013	0.0293878	Manual Ct		Manual	11	15	Manual	0.546291
347	27 (27-3)	KHK-C 2	SYBR	Unknown	20.9792	87	Auto Tm	66.9541	65.2154	1.51049	21.0276	21.013	0.0293878	Manual Ct		Manual	11	15	Manual	0.546291
300	28 (28-1)	KHK-C 2	SYBR	Unknown	23.1332	87	Auto Tm	12.3931	11.9	0.45339	23.1952	23.1856	0.0483981	Manual Ct		Manual	11	15	Manual	0.546291
324	28 (28-1)	KHK-C 2	SYBR	Unknown	23.1952	86.7	Auto Tm	11.8055	11.9	0.45339	23.1952	23.1856	0.0483981	Manual Ct		Manual	11	15	Manual	0.546291
348	28 (28-1)	KHK-C 2	SYBR	Unknown	23.2285	87	Auto Tm	11.5012	11.9	0.45339	23.1952	23.1856	0.0483981	Manual Ct		Manual	11	15	Manual	0.546291
301	29 (28-2)	KHK-C 2	SYBR	Unknown	21.7201	87	Auto Tm	37.4805	37.6549	0.711431	21.7201	21.7143	0.0240492	Manual Ct		Manual	11	15	Manual	0.546291
325	29 (28-2)	KHK-C 2	SYBR	Unknown	21.7349	87	Auto Tm	37.0468	37.6549	0.711431	21.7201	21.7143	0.0240492	Manual Ct		Manual	11	15	Manual	0.546291
349	29 (28-2)	KHK-C 2	SYBR	Unknown	21.6879	87	Auto Tm	38.4373	37.6549	0.711431	21.7201	21.7143	0.0240492	Manual Ct		Manual	11	15	Manual	0.546291
227	3 (12-1)	KHK-C 2	SYBR	Unknown	21.8373	87	Auto Tm	34.1914	33.601	0.571875	21.8611	21.8597	0.0217157	Manual Ct		Manual	11	15	Manual	0.546291
251	3 (12-1)	KHK-C 2	SYBR	Unknown	21.8807	87	Auto Tm	33.0497	33.601	0.571875	21.8611	21.8597	0.0217157	Manual Ct		Manual	11	15	Manual	0.546291
275	3 (12-1)	KHK-C 2	SYBR	Unknown	21.8611	87	Auto Tm	33.562	33.601	0.571875	21.8611	21.8597	0.0217157	Manual Ct		Manual	11	15	Manual	0.546291
302	30 (28-3)	KHK-C 2	SYBR	Unknown	21.4947	87	Auto Tm	44.7149	45.3652	1.03267	21.4916	21.4765	0.0288827	Manual Ct		Manual	11	15	Manual	0.546291
326	30 (28-3)	KHK-C 2	SYBR	Unknown	21.4432	87	Auto Tm	46.556	45.3652	1.03267	21.4916	21.4765	0.0288827	Manual Ct		Manual	11	15	Manual	0.546291
350	30 (28-3)	KHK-C 2	SYBR	Unknown	21.4916	87	Auto Tm	44.8249	45.3652	1.03267	21.4916	21.4765	0.0288827	Manual Ct		Manual	11	15	Manual	0.546291
303	31 (29-1)	KHK-C 2	SYBR	Unknown	20.8084	87	Auto Tm	76.538	76.3603	0.795078	20.8084	20.8114	0.0133178	Manual Ct		Manual	11	15	Manual	0.546291
327	31 (29-1)	KHK-C 2	SYBR	Unknown	20.826	87	Auto Tm	75.4915	76.3603	0.795078	20.8084	20.8114	0.0133178	Manual Ct		Manual	11	15	Manual	0.546291
351	31 (29-1)	KHK-C 2	SYBR	Unknown	20.7999	87	Auto Tm	77.0516	76.3603	0.795078	20.8084	20.8114	0.0133178	Manual Ct		Manual	11	15	Manual	0.546291
304	32 (29-2)	KHK-C 2	SYBR	Unknown	19.9549	87	Auto Tm	149.34	152.095	5.24133	19.9549	19.932	0.0435872	Manual Ct		Manual	11	15	Manual	0.546291
328	32 (29-2)	KHK-C 2	SYBR	Unknown	19.9595	87	Auto Tm	148.805	152.095	5.24133	19.9549	19.932	0.0435872	Manual Ct		Manual	11	15	Manual	0.546291
352	32 (29-2)	KHK-C 2	SYBR	Unknown	19.8818	87	Auto Tm	158.139	152.095	5.24133	19.9549	19.932	0.0435872	Manual Ct		Manual	11	15	Manual	0.546291
305	33 (30-1)	KHK-C 2	SYBR	Unknown	21.2869	87	Auto Tm	52.6185	53.8361	3.36549	21.2869	21.2593	0.0787512	Manual Ct		Manual	11	15	Manual	0.546291
329	33 (30-1)	KHK-C 2	SYBR	Unknown	21.1705	87	Auto Tm	57.6409	53.8361	3.36549	21.2869	21.2593	0.0787512	Manual Ct		Manual	11	15	Manual	0.546291
353	33 (30-1)	KHK-C 2	SYBR	Unknown	21.3206	86.7	Auto Tm	51.2489	53.8361	3.36549	21.2869	21.2593	0.0787512	Manual Ct		Manual	11	15	Manual	0.546291
306	34 (30-2)	KHK-C 2	SYBR	Unknown	22.6098	86.7	Auto Tm	18.6718	17.5553	1.81499	22.6193	22.6933	0.136438	Manual Ct		Manual	11	15	Manual	0.546291
330	34 (30-2)	KHK-C 2	SYBR	Unknown	22.8507	86.7	Auto Tm	15.4611	17.5553	1.81499	22.6193	22.6933	0.136438	Manual Ct		Manual	11	15	Manual	0.546291
354	34 (30-2)	KHK-C 2	SYBR	Unknown	22.6193	86.7	Auto Tm	18.5331	17.5553	1.81499	22.6193	22.6933	0.136438	Manual Ct		Manual	11	15	Manual	0.546291
307	35 (31-1)	KHK-C 2	SYBR	Unknown	20.8199	86.7	Auto Tm	75.8519	74.8724	0.902557	20.8396	20.8366	0.0153664	Manual Ct		Manual	11	15	Manual	0.546291
331	35 (31-1)	KHK-C 2	SYBR	Unknown	20.8396	86.7	Auto Tm	74.6909	74.8724	0.902557	20.8396	20.8366	0.0153664	Manual Ct		Manual	11	15	Manual	0.546291
355	35 (31-1)	KHK-C 2	SYBR	Unknown	20.8502	86.7	Auto Tm	74.0744	74.8724	0.902557	20.8396	20.8366	0.0153664	Manual Ct		Manual	11	15	Manual	0.546291
308	36 (31-2)	KHK-C 2	SYBR	Unknown	20.6485	86.7	Auto Tm	86.7482	91.6621	5.57355	20.5942	20.5797	0.0770495	Manual Ct		Manual	11	15	Manual	0.546291
332	36 (31-2)	KHK-C 2	SYBR	Unknown	20.5942	86.7	Auto Tm	90.52	91.6621	5.57355	20.5942	20.5797	0.0770495	Manual Ct		Manual	11	15	Manual	0.546291
356	36 (31-2)	KHK-C 2	SYBR	Unknown	20.4965	86.7	Auto Tm	97.7183	91.6621	5.57355	20.5942	20.5797	0.0770495	Manual Ct		Manual	11	15	Manual	0.546291
309	37 (32-1)	KHK-C 2	SYBR	Unknown	22.2688	86.7	Auto Tm	24.387	24.0201	0.528388	22.2756	22.2884	0.02826	Manual Ct		Manual	11	15	Manual	0.546291
333	37 (32-1)	KHK-C 2	SYBR	Unknown	22.3208	86.7	Auto Tm	23.4145	24.0201	0.528388	22.2756	22.2884	0.02826	Manual Ct		Manual	11	15	Manual	0.546291
357	37 (32-1)	KHK-C 2	SYBR	Unknown	22.2756	86.7	Auto Tm	24.2589	24.0201	0.528388	22.2756	22.2884	0.02826	Manual Ct		Manual	11	15	Manual	0.546291
310	38 (A)	KHK-C 2	SYBR	Unknown	23.0765	86.4	Auto Tm	12.9551	12.2355	1.11875	23.0914	23.1532	0.120122	Manual Ct		Manual	11	15	Manual	0.546291
334	38 (A)	KHK-C 2	SYBR	Unknown	23.2916	86.4	Auto Tm	10.9466	12.2355	1.11875	23.0914	23.1532	0.120122	Manual Ct		Manual	11	15	Manual	0.546291
358	38 (A)	KHK-C 2	SYBR	Unknown	23.0914	86.4	Auto Tm	12.8049	12.2355	1.11875	23.0914	23.1532	0.120122	Manual Ct		Manual	11	15	Manual	0.546291
311	39 (G)	KHK-C 2	SYBR	Unknown	22.0805	86.4	Auto Tm	28.262	28.2275	0.21462	22.0805	22.0821	0.00971746	Manual Ct		Manual	11	15	Manual	0.546291
335	39 (G)	KHK-C 2	SYBR	Unknown	22.0925	86.4	Auto Tm	27.9977	28.2275	0.21462	22.0805	22.0821	0.00971746	Manual Ct		Manual	11	15	Manual	0.546291
359	39 (G)	KHK-C 2	SYBR	Unknown	22.0733	86.4	Auto Tm	28.4227	28.2275	0.21462	22.0805	22.0821	0.00971746	Manual Ct		Manual	11	15	Manual	0.546291
228	4 (12-2)	KHK-C 2	SYBR	Unknown	20.9023	87	Auto Tm	71.1136	78.5258	6.47565	20.7301	20.7786	0.107869	Manual Ct		Manual	11	15	Manual	0.546291
252	4 (12-2)	KHK-C 2	SYBR	Unknown	20.7036	87	Auto Tm	83.0856	78.5258	6.47565	20.7301	20.7786	0.107869	Manual Ct		Manual	11	15	Manual	0.546291
276	4 (12-2)	KHK-C 2	SYBR	Unknown	20.7301	87	Auto Tm	81.3782	78.5258	6.47565	20.7301	20.7786	0.107869	Manual Ct		Manual	11	15	Manual	0.546291
312	40 (H)	KHK-C 2	SYBR	Unknown	21.159	86.7	Auto Tm	58.1595	56.7104	5.30824	21.159	21.1951	0.122031	Manual Ct		Manual	11	15	Manual	0.546291
336	40 (H)	KHK-C 2	SYBR	Unknown	21.0951	86.4	Auto Tm	61.1436	56.7104	5.30824	21.159	21.1951	0.122031	Manual Ct		Manual	11	15	Manual	0.546291
360	40 (H)	KHK-C 2	SYBR	Unknown	21.3311	86.4	Auto Tm	50.8281	56.7104	5.30824	21.159	21.1951	0.122031	Manual Ct		Manual	11	15	Manual	0.546291
229	5 (13-1)	KHK-C 2	SYBR	Unknown	23.0432	87	Auto Tm	13.2982	13.7916	0.452917	22.9877	22.9971	0.04216	Manual Ct		Manual	11	15	Manual	0.546291
253	5 (13-1)	KHK-C 2	SYBR	Unknown	22.9604	87	Auto Tm	14.1884	13.7916	0.452917	22.9877	22.9971	0.04216	Manual Ct		Manual	11	15	Manual	0.546291
277	5 (13-1)	KHK-C 2	SYBR	Unknown	22.9877	87	Auto Tm	13.8882	13.7916	0.452917	22.9877	22.9971	0.04216	Manual Ct		Manual	11	15	Manual	0.546291
230	6 (14-1)	KHK-C 2	SYBR	Unknown	20.4743	87	Auto Tm	99.431	98.7315	0.971134	20.478	20.4833	0.0125921	Manual Ct		Manual	11	15	Manual	0.546291
254	6 (14-1)	KHK-C 2	SYBR	Unknown	20.4977	87	Auto Tm	97.6227	98.7315	0.971134	20.478	20.4833	0.0125921	Manual Ct		Manual	11	15	Manual	0.546291
278	6 (14-1)	KHK-C 2	SYBR	Unknown	20.478	87	Auto Tm	99.1408	98.7315	0.971134	20.478	20.4833	0.0125921	Manual Ct		Manual	11	15	Manual	0.546291
231	7 (15-1)	KHK-C 2	SYBR	Unknown	20.6676	87	Auto Tm	85.4627	88.921	3.11459	20.6044	20.6174	0.0450486	Manual Ct		Manual	11	15	Manual	0.546291
255	7 (15-1)	KHK-C 2	SYBR	Unknown	20.6044	87	Auto Tm	89.795	88.921	3.11459	20.6044	20.6174	0.0450486	Manual Ct		Manual	11	15	Manual	0.546291
279	7 (15-1)	KHK-C 2	SYBR	Unknown	20.5803	87	Auto Tm	91.5052	88.921	3.11459	20.6044	20.6174	0.0450486	Manual Ct		Manual	11	15	Manual	0.546291
232	8 (15-2)	KHK-C 2	SYBR	Unknown	22.1497	87	Auto Tm	26.7707	27.4387	1.27506	22.1497	22.1192	0.0585919	Manual Ct		Manual	11	15	Manual	0.546291
256	8 (15-2)	KHK-C 2	SYBR	Unknown	22.1562	87	Auto Tm	26.6364	27.4387	1.27506	22.1497	22.1192	0.0585919	Manual Ct		Manual	11	15	Manual	0.546291
280	8 (15-2)	KHK-C 2	SYBR	Unknown	22.0516	87	Auto Tm	28.909	27.4387	1.27506	22.1497	22.1192	0.0585919	Manual Ct		Manual	11	15	Manual	0.546291
233	9 (16-1)	KHK-C 2	SYBR	Unknown	22.0969	87	Auto Tm	27.902	26.9801	3.13841	22.0969	22.1458	0.152768	Manual Ct		Manual	11	15	Manual	0.546291
257	9 (16-1)	KHK-C 2	SYBR	Unknown	22.317	86.7	Auto Tm	23.4841	26.9801	3.13841	22.0969	22.1458	0.152768	Manual Ct		Manual	11	15	Manual	0.546291
281	9 (16-1)	KHK-C 2	SYBR	Unknown	22.0234	86.7	Auto Tm	29.5544	26.9801	3.13841	22.0969	22.1458	0.152768	Manual Ct		Manual	11	15	Manual	0.546291
377	Gene 3 Standard (1)	KHK-C 2	SYBR	Standard	26.5687	86.4	Auto Tm	1						Manual Ct		Manual	11	15	Manual	0.546291
378	Gene 3 Standard (1)	KHK-C 2	SYBR	Standard	26.4279	86.4	Auto Tm	1						Manual Ct		Manual	11	15	Manual	0.546291
375	Gene 3 Standard (10)	KHK-C 2	SYBR	Standard	23.1183	86.7	Auto Tm	10						Manual Ct		Manual	11	15	Manual	0.546291
376	Gene 3 Standard (10)	KHK-C 2	SYBR	Standard	23.0919	86.7	Auto Tm	10						Manual Ct		Manual	11	15	Manual	0.546291
373	Gene 3 Standard (100)	KHK-C 2	SYBR	Standard	20.606	87.5	Auto Tm	100						Manual Ct		Manual	11	15	Manual	0.546291
374	Gene 3 Standard (100)	KHK-C 2	SYBR	Standard	20.63	87.5	Auto Tm	100						Manual Ct		Manual	11	15	Manual	0.546291
381	NTC Gene 3	KHK-C 2	SYBR	NTC	34.4919	76.8	Auto Tm	0.00169778						Manual Ct		Manual	11	15	Manual	0.546291
384	RT Negative 3	KHK-C 2	SYBR	NTC	38.441	76.2	Auto Tm	7.70409e-05						Manual Ct		Manual	11	15	Manual	0.546291
Slope	-2.94015	cycles/log decade
Y-Intercept		26.3473
R^2		0.991848
NAP	LPL

## Sheet: 18S
Well	Sample Name	Detector Name	Reporter	Task	Ct	Tm Value	Tm Type	Quantity	Qty Mean	Qty StdDev	Ct Median	Ct Mean	Ct StdDev	Ct Type	Template Name	Baseline Type	Baseline Start	Baseline Stop	Threshold Type	Threshold	FOS	HMD	LME	EW	BPR	NAW	HNS	HRN	EAF	BAF	TAF	CAF
1	1 (11-1)	18S	SYBR	Unknown	9.63127	83.3	Auto Tm	13.8672	16.1897	2.13568	9.38393	9.42882	0.184145	Automatic Ct		Automatic			Automatic	0.886246
25	1 (11-1)	18S	SYBR	Unknown	9.27128	83.3	Auto Tm	18.0691	16.1897	2.13568	9.38393	9.42882	0.184145	Automatic Ct		Automatic			Automatic	0.886246
49	1 (11-1)	18S	SYBR	Unknown	9.38393	83.3	Auto Tm	16.6328	16.1897	2.13568	9.38393	9.42882	0.184145	Automatic Ct		Automatic			Automatic	0.886246
10	10 (17-1)	18S	SYBR	Unknown	9.04365	83.8	Auto Tm	21.3608	21.7315	0.493422	9.03215	9.02049	0.0307153	Automatic Ct		Automatic			Automatic	0.886246
34	10 (17-1)	18S	SYBR	Unknown	8.98564	83.8	Auto Tm	22.2916	21.7315	0.493422	9.03215	9.02049	0.0307153	Automatic Ct		Automatic			Automatic	0.886246
58	10 (17-1)	18S	SYBR	Unknown	9.03215	83.8	Auto Tm	21.5422	21.7315	0.493422	9.03215	9.02049	0.0307153	Automatic Ct		Automatic			Automatic	0.886246
11	11 (17-2)	18S	SYBR	Unknown	9.19777	83.8	Auto Tm	19.0726	20.1731	0.988688	9.10222	9.12257	0.0673702	Automatic Ct		Automatic			Automatic	0.886246
35	11 (17-2)	18S	SYBR	Unknown	9.06772	83.8	Auto Tm	20.9862	20.1731	0.988688	9.10222	9.12257	0.0673702	Automatic Ct		Automatic			Automatic	0.886246
59	11 (17-2)	18S	SYBR	Unknown	9.10222	83.8	Auto Tm	20.4606	20.1731	0.988688	9.10222	9.12257	0.0673702	Automatic Ct		Automatic			Automatic	0.886246
12	12 (18-1)	18S	SYBR	Unknown	9.32189	83.7	Auto Tm	17.4091	18.462	1.48193	9.29013	9.24486	0.107091	Automatic Ct		Automatic			Automatic	0.886246
36	12 (18-1)	18S	SYBR	Unknown	9.29013	83.7	Auto Tm	17.8203	18.462	1.48193	9.29013	9.24486	0.107091	Automatic Ct		Automatic			Automatic	0.886246
60	12 (18-1)	18S	SYBR	Unknown	9.12257	84	Auto Tm	20.1566	18.462	1.48193	9.29013	9.24486	0.107091	Automatic Ct		Automatic			Automatic	0.886246
13	13 (19-1)	18S	SYBR	Unknown	9.4661	83.7	Auto Tm	15.6577	17.4224	1.93751	9.34516	9.32639	0.149973	Automatic Ct		Automatic			Automatic	0.886246
37	13 (19-1)	18S	SYBR	Unknown	9.16792	83.7	Auto Tm	19.4957	17.4224	1.93751	9.34516	9.32639	0.149973	Automatic Ct		Automatic			Automatic	0.886246
61	13 (19-1)	18S	SYBR	Unknown	9.34516	84	Auto Tm	17.1138	17.4224	1.93751	9.34516	9.32639	0.149973	Automatic Ct		Automatic			Automatic	0.886246
14	14 (20-1)	18S	SYBR	Unknown	9.21907	83.7	Auto Tm	18.7761	17.1726	1.64559	9.33409	9.3447	0.13125	Automatic Ct		Automatic			Automatic	0.886246
38	14 (20-1)	18S	SYBR	Unknown	9.48093	83.7	Auto Tm	15.488	17.1726	1.64559	9.33409	9.3447	0.13125	Automatic Ct		Automatic			Automatic	0.886246
62	14 (20-1)	18S	SYBR	Unknown	9.33409	83.7	Auto Tm	17.2536	17.1726	1.64559	9.33409	9.3447	0.13125	Automatic Ct		Automatic			Automatic	0.886246
15	15 (21-1)	18S	SYBR	Unknown	9.03276	83.7	Auto Tm	21.5326	20.5432	1.00666	9.09451	9.09783	0.066791	Automatic Ct		Automatic			Automatic	0.886246
39	15 (21-1)	18S	SYBR	Unknown	9.16622	83.7	Auto Tm	19.5201	20.5432	1.00666	9.09451	9.09783	0.066791	Automatic Ct		Automatic			Automatic	0.886246
63	15 (21-1)	18S	SYBR	Unknown	9.09451	83.7	Auto Tm	20.5769	20.5432	1.00666	9.09451	9.09783	0.066791	Automatic Ct		Automatic			Automatic	0.886246
16	16 (21-2)	18S	SYBR	Unknown	9.04887	83.7	Auto Tm	21.279	21.0915	0.516678	9.04887	9.06118	0.0335185	Automatic Ct		Automatic			Automatic	0.886246
40	16 (21-2)	18S	SYBR	Unknown	9.09911	83.7	Auto Tm	20.5073	21.0915	0.516678	9.04887	9.06118	0.0335185	Automatic Ct		Automatic			Automatic	0.886246
64	16 (21-2)	18S	SYBR	Unknown	9.03556	83.7	Auto Tm	21.4883	21.0915	0.516678	9.04887	9.06118	0.0335185	Automatic Ct		Automatic			Automatic	0.886246
17	17 (22-1)	18S	SYBR	Unknown	9.15862	83.7	Auto Tm	19.6295	20.6215	1.53378	9.14363	9.09401	0.0992181	Automatic Ct		Automatic			Automatic	0.886246
41	17 (22-1)	18S	SYBR	Unknown	8.97977	83.7	Auto Tm	22.3881	20.6215	1.53378	9.14363	9.09401	0.0992181	Automatic Ct		Automatic			Automatic	0.886246
65	17 (22-1)	18S	SYBR	Unknown	9.14363	83.7	Auto Tm	19.847	20.6215	1.53378	9.14363	9.09401	0.0992181	Automatic Ct		Automatic			Automatic	0.886246
18	18 (23-1)	18S	SYBR	Unknown	8.64044	83.7	Auto Tm	28.7321	27.0621	1.46798	8.75152	8.72319	0.0728471	Automatic Ct		Automatic			Automatic	0.886246
42	18 (23-1)	18S	SYBR	Unknown	8.75152	83.7	Auto Tm	26.4788	27.0621	1.46798	8.75152	8.72319	0.0728471	Automatic Ct		Automatic			Automatic	0.886246
66	18 (23-1)	18S	SYBR	Unknown	8.77762	83.7	Auto Tm	25.9755	27.0621	1.46798	8.75152	8.72319	0.0728471	Automatic Ct		Automatic			Automatic	0.886246
19	19 (23-2)	18S	SYBR	Unknown	8.6485	83.7	Auto Tm	28.5623	26.8298	1.83845	8.7237	8.73576	0.093869	Automatic Ct		Automatic			Automatic	0.886246
43	19 (23-2)	18S	SYBR	Unknown	8.83507	83.7	Auto Tm	24.9011	26.8298	1.83845	8.7237	8.73576	0.093869	Automatic Ct		Automatic			Automatic	0.886246
67	19 (23-2)	18S	SYBR	Unknown	8.7237	83.7	Auto Tm	27.0259	26.8298	1.83845	8.7237	8.73576	0.093869	Automatic Ct		Automatic			Automatic	0.886246
2	2 (11-2)	18S	SYBR	Unknown	9.32398	83.3	Auto Tm	17.3824	17.3774	0.802031	9.32398	9.32533	0.0628381	Automatic Ct		Automatic			Automatic	0.886246
26	2 (11-2)	18S	SYBR	Unknown	9.38884	83.3	Auto Tm	16.5729	17.3774	0.802031	9.32398	9.32533	0.0628381	Automatic Ct		Automatic			Automatic	0.886246
50	2 (11-2)	18S	SYBR	Unknown	9.26319	83.3	Auto Tm	18.1769	17.3774	0.802031	9.32398	9.32533	0.0628381	Automatic Ct		Automatic			Automatic	0.886246
20	20 (24-1)	18S	SYBR	Unknown	9.31033	83.7	Auto Tm	17.5577	16.5327	0.892613	9.42703	9.39344	0.0724158	Automatic Ct		Automatic			Automatic	0.886246
44	20 (24-1)	18S	SYBR	Unknown	9.44296	83.7	Auto Tm	15.9264	16.5327	0.892613	9.42703	9.39344	0.0724158	Automatic Ct		Automatic			Automatic	0.886246
68	20 (24-1)	18S	SYBR	Unknown	9.42703	83.7	Auto Tm	16.114	16.5327	0.892613	9.42703	9.39344	0.0724158	Automatic Ct		Automatic			Automatic	0.886246
21	21 (24-2)	18S	SYBR	Unknown	8.98127	83.4	Auto Tm	22.3634	19.9769	2.30661	9.1463	9.14079	0.156832	Automatic Ct		Automatic			Automatic	0.886246
45	21 (24-2)	18S	SYBR	Unknown	9.29479	83.7	Auto Tm	17.7594	19.9769	2.30661	9.1463	9.14079	0.156832	Automatic Ct		Automatic			Automatic	0.886246
69	21 (24-2)	18S	SYBR	Unknown	9.1463	83.4	Auto Tm	19.808	19.9769	2.30661	9.1463	9.14079	0.156832	Automatic Ct		Automatic			Automatic	0.886246
22	22 (25-2)	18S	SYBR	Unknown	8.93314	83.4	Auto Tm	23.1689	21.364	2.88094	8.95012	9.0522	0.191711	Automatic Ct		Automatic			Automatic	0.886246
46	22 (25-2)	18S	SYBR	Unknown	9.27336	83.4	Auto Tm	18.0415	21.364	2.88094	8.95012	9.0522	0.191711	Automatic Ct		Automatic			Automatic	0.886246
70	22 (25-2)	18S	SYBR	Unknown	8.95012	83.4	Auto Tm	22.8815	21.364	2.88094	8.95012	9.0522	0.191711	Automatic Ct		Automatic			Automatic	0.886246
23	23 (26-1)	18S	SYBR	Unknown	9.20599	83.4	Auto Tm	18.9576	18.4871	0.790384	9.20803	9.24101	0.0589026	Automatic Ct		Automatic			Automatic	0.886246
47	23 (26-1)	18S	SYBR	Unknown	9.20803	83.4	Auto Tm	18.9291	18.4871	0.790384	9.20803	9.24101	0.0589026	Automatic Ct		Automatic			Automatic	0.886246
71	23 (26-1)	18S	SYBR	Unknown	9.30902	83.4	Auto Tm	17.5746	18.4871	0.790384	9.20803	9.24101	0.0589026	Automatic Ct		Automatic			Automatic	0.886246
24	24 (26-2)	18S	SYBR	Unknown	8.96121	83.4	Auto Tm	22.6957	23.8143	1.16374	8.90066	8.89685	0.0663462	Automatic Ct		Automatic			Automatic	0.886246
48	24 (26-2)	18S	SYBR	Unknown	8.90066	83.4	Auto Tm	23.7289	23.8143	1.16374	8.90066	8.89685	0.0663462	Automatic Ct		Automatic			Automatic	0.886246
72	24 (26-2)	18S	SYBR	Unknown	8.82868	83.4	Auto Tm	25.0184	23.8143	1.16374	8.90066	8.89685	0.0663462	Automatic Ct		Automatic			Automatic	0.886246
73	25 (27-1)	18S	SYBR	Unknown	8.98256	83.3	Auto Tm	22.3422	22.2552	0.12302	8.98787	8.98787	0.00751832	Automatic Ct		Automatic			Automatic	0.886246
97	25 (27-1)	18S	SYBR	Unknown	8.99319	83.3	Auto Tm	22.1683	22.2552	0.12302	8.98787	8.98787	0.00751832	Automatic Ct		Automatic			Automatic	0.886246
97	25 (27-1)	18S	SYBR	Unknown	8.99319	83.3	Auto Tm	22.1683	22.2552	0.12302	8.98787	8.98787	0.00751832	Automatic Ct		Automatic			Automatic	0.886246
74	26 (27-2)	18S	SYBR	Unknown	8.96789	83.3	Auto Tm	22.5845	22.5366	0.59893	8.96789	8.97109	0.0362131	Automatic Ct		Automatic			Automatic	0.886246
98	26 (27-2)	18S	SYBR	Unknown	9.0088	83.3	Auto Tm	21.9152	22.5366	0.59893	8.96789	8.97109	0.0362131	Automatic Ct		Automatic			Automatic	0.886246
122	26 (27-2)	18S	SYBR	Unknown	8.93659	83.6	Auto Tm	23.1102	22.5366	0.59893	8.96789	8.97109	0.0362131	Automatic Ct		Automatic			Automatic	0.886246
75	27 (27-3)	18S	SYBR	Unknown	8.96901	83.6	Auto Tm	22.5658	22.7935	0.471468	8.96901	8.95555	0.0279754	Automatic Ct		Automatic			Automatic	0.886246
99	27 (27-3)	18S	SYBR	Unknown	8.92339	83.6	Auto Tm	23.3356	22.7935	0.471468	8.96901	8.95555	0.0279754	Automatic Ct		Automatic			Automatic	0.886246
123	27 (27-3)	18S	SYBR	Unknown	8.97425	83.6	Auto Tm	22.4791	22.7935	0.471468	8.96901	8.95555	0.0279754	Automatic Ct		Automatic			Automatic	0.886246
76	28 (28-1)	18S	SYBR	Unknown	8.85434	83.6	Auto Tm	24.5508	23.4873	1.00663	8.92187	8.91541	0.0581018	Automatic Ct		Automatic			Automatic	0.886246
100	28 (28-1)	18S	SYBR	Unknown	8.97001	83.6	Auto Tm	22.5494	23.4873	1.00663	8.92187	8.91541	0.0581018	Automatic Ct		Automatic			Automatic	0.886246
124	28 (28-1)	18S	SYBR	Unknown	8.92187	83.6	Auto Tm	23.3616	23.4873	1.00663	8.92187	8.91541	0.0581018	Automatic Ct		Automatic			Automatic	0.886246
77	29 (28-2)	18S	SYBR	Unknown	9.12457	83.6	Auto Tm	20.1271	20.5837	0.401936	9.08377	9.09423	0.0266907	Automatic Ct		Automatic			Automatic	0.886246
101	29 (28-2)	18S	SYBR	Unknown	9.07436	83.6	Auto Tm	20.884	20.5837	0.401936	9.08377	9.09423	0.0266907	Automatic Ct		Automatic			Automatic	0.886246
125	29 (28-2)	18S	SYBR	Unknown	9.08377	83.6	Auto Tm	20.74	20.5837	0.401936	9.08377	9.09423	0.0266907	Automatic Ct		Automatic			Automatic	0.886246
3	3 (12-1)	18S	SYBR	Unknown	8.83667	83.3	Auto Tm	24.8719	29.3828	4.3537	8.59462	8.62016	0.204942	Automatic Ct		Automatic			Automatic	0.886246
27	3 (12-1)	18S	SYBR	Unknown	8.59462	83.6	Auto Tm	29.7165	29.3828	4.3537	8.59462	8.62016	0.204942	Automatic Ct		Automatic			Automatic	0.886246
51	3 (12-1)	18S	SYBR	Unknown	8.42918	83.6	Auto Tm	33.5601	29.3828	4.3537	8.59462	8.62016	0.204942	Automatic Ct		Automatic			Automatic	0.886246
78	30 (28-3)	18S	SYBR	Unknown	9.24804	83.6	Auto Tm	18.3804	18.557	0.621433	9.24804	9.23554	0.0452664	Automatic Ct		Automatic			Automatic	0.886246
102	30 (28-3)	18S	SYBR	Unknown	9.27324	83.6	Auto Tm	18.0431	18.557	0.621433	9.24804	9.23554	0.0452664	Automatic Ct		Automatic			Automatic	0.886246
126	30 (28-3)	18S	SYBR	Unknown	9.18534	83.8	Auto Tm	19.2477	18.557	0.621433	9.24804	9.23554	0.0452664	Automatic Ct		Automatic			Automatic	0.886246
79	31 (29-1)	18S	SYBR	Unknown	9.31098	83.8	Auto Tm	17.5492	17.5716	1.43402	9.31098	9.31227	0.111171	Automatic Ct		Automatic			Automatic	0.886246
103	31 (29-1)	18S	SYBR	Unknown	9.42408	83.8	Auto Tm	16.1489	17.5716	1.43402	9.31098	9.31227	0.111171	Automatic Ct		Automatic			Automatic	0.886246
127	31 (29-1)	18S	SYBR	Unknown	9.20175	83.8	Auto Tm	19.0167	17.5716	1.43402	9.31098	9.31227	0.111171	Automatic Ct		Automatic			Automatic	0.886246
80	32 (29-2)	18S	SYBR	Unknown	9.18764	83.8	Auto Tm	19.2151	20.2815	0.962765	9.09676	9.11521	0.0651961	Automatic Ct		Automatic			Automatic	0.886246
104	32 (29-2)	18S	SYBR	Unknown	9.06122	83.8	Auto Tm	21.0867	20.2815	0.962765	9.09676	9.11521	0.0651961	Automatic Ct		Automatic			Automatic	0.886246
128	32 (29-2)	18S	SYBR	Unknown	9.09676	83.8	Auto Tm	20.5428	20.2815	0.962765	9.09676	9.11521	0.0651961	Automatic Ct		Automatic			Automatic	0.886246
81	33 (30-1)	18S	SYBR	Unknown	8.60982	83.8	Auto Tm	29.3862	28.5	1.33378	8.6209	8.65248	0.0645301	Automatic Ct		Automatic			Automatic	0.886246
105	33 (30-1)	18S	SYBR	Unknown	8.72672	83.8	Auto Tm	26.9661	28.5	1.33378	8.6209	8.65248	0.0645301	Automatic Ct		Automatic			Automatic	0.886246
129	33 (30-1)	18S	SYBR	Unknown	8.6209	83.8	Auto Tm	29.1479	28.5	1.33378	8.6209	8.65248	0.0645301	Automatic Ct		Automatic			Automatic	0.886246
82	34 (30-2)	18S	SYBR	Unknown	8.97195	83.8	Auto Tm	22.5172	22.8563	0.545357	8.96898	8.95187	0.0322376	Automatic Ct		Automatic			Automatic	0.886246
106	34 (30-2)	18S	SYBR	Unknown	8.96898	83.8	Auto Tm	22.5663	22.8563	0.545357	8.96898	8.95187	0.0322376	Automatic Ct		Automatic			Automatic	0.886246
130	34 (30-2)	18S	SYBR	Unknown	8.91469	83.8	Auto Tm	23.4854	22.8563	0.545357	8.96898	8.95187	0.0322376	Automatic Ct		Automatic			Automatic	0.886246
83	35 (31-1)	18S	SYBR	Unknown	9.1378	84	Auto Tm	19.9322	20.5437	0.539695	9.08342	9.09702	0.035966	Automatic Ct		Automatic			Automatic	0.886246
107	35 (31-1)	18S	SYBR	Unknown	9.08342	83.8	Auto Tm	20.7454	20.5437	0.539695	9.08342	9.09702	0.035966	Automatic Ct		Automatic			Automatic	0.886246
131	35 (31-1)	18S	SYBR	Unknown	9.06984	84	Auto Tm	20.9535	20.5437	0.539695	9.08342	9.09702	0.035966	Automatic Ct		Automatic			Automatic	0.886246
84	36 (31-2)	18S	SYBR	Unknown	9.24182	83.7	Auto Tm	18.4647	18.3761	0.465485	9.24182	9.24865	0.0345816	Automatic Ct		Automatic			Automatic	0.886246
108	36 (31-2)	18S	SYBR	Unknown	9.28614	84	Auto Tm	17.8727	18.3761	0.465485	9.24182	9.24865	0.0345816	Automatic Ct		Automatic			Automatic	0.886246
132	36 (31-2)	18S	SYBR	Unknown	9.218	84	Auto Tm	18.7909	18.3761	0.465485	9.24182	9.24865	0.0345816	Automatic Ct		Automatic			Automatic	0.886246
85	37 (32-1)	18S	SYBR	Unknown	8.79561	84	Auto Tm	25.6343	26.1516	1.4541	8.79561	8.76981	0.0747253	Automatic Ct		Automatic			Automatic	0.886246
109	37 (32-1)	18S	SYBR	Unknown	8.82822	84	Auto Tm	25.027	26.1516	1.4541	8.79561	8.76981	0.0747253	Automatic Ct		Automatic			Automatic	0.886246
133	37 (32-1)	18S	SYBR	Unknown	8.6856	84	Auto Tm	27.7937	26.1516	1.4541	8.79561	8.76981	0.0747253	Automatic Ct		Automatic			Automatic	0.886246
86	38 (A)	18S	SYBR	Unknown	9.26059	84	Auto Tm	18.2116	18.1276	0.524263	9.26059	9.26726	0.0394811	Automatic Ct		Automatic			Automatic	0.886246
110	38 (A)	18S	SYBR	Unknown	9.23154	84	Auto Tm	18.6047	18.1276	0.524263	9.26059	9.26726	0.0394811	Automatic Ct		Automatic			Automatic	0.886246
134	38 (A)	18S	SYBR	Unknown	9.30965	84	Auto Tm	17.5664	18.1276	0.524263	9.26059	9.26726	0.0394811	Automatic Ct		Automatic			Automatic	0.886246
87	39 (G)	18S	SYBR	Unknown	8.56485	83.7	Auto Tm	30.3741	33.7358	5.15008	8.52973	8.43215	0.200204	Automatic Ct		Automatic			Automatic	0.886246
111	39 (G)	18S	SYBR	Unknown	8.52973	83.7	Auto Tm	31.1685	33.7358	5.15008	8.52973	8.43215	0.200204	Automatic Ct		Automatic			Automatic	0.886246
135	39 (G)	18S	SYBR	Unknown	8.20186	84	Auto Tm	39.6649	33.7358	5.15008	8.52973	8.43215	0.200204	Automatic Ct		Automatic			Automatic	0.886246
4	4 (12-2)	18S	SYBR	Unknown	9.25991	83.3	Auto Tm	18.2207	18.8159	0.515598	9.19582	9.21654	0.0375738	Automatic Ct		Automatic			Automatic	0.886246
28	4 (12-2)	18S	SYBR	Unknown	9.19389	83.6	Auto Tm	19.127	18.8159	0.515598	9.19582	9.21654	0.0375738	Automatic Ct		Automatic			Automatic	0.886246
52	4 (12-2)	18S	SYBR	Unknown	9.19582	83.6	Auto Tm	19.0999	18.8159	0.515598	9.19582	9.21654	0.0375738	Automatic Ct		Automatic			Automatic	0.886246
88	40 (H)	18S	SYBR	Unknown	8.98976	84	Auto Tm	22.2242	30.5612	14.8677	8.98976	8.65338	0.609152	Automatic Ct		Automatic			Automatic	0.886246
112	40 (H)	18S	SYBR	Unknown	9.02018	83.7	Auto Tm	21.7327	30.5612	14.8677	8.98976	8.65338	0.609152	Automatic Ct		Automatic			Automatic	0.886246
136	40 (H)	18S	SYBR	Unknown	7.95021	83.7	Auto Tm	47.7266	30.5612	14.8677	8.98976	8.65338	0.609152	Automatic Ct		Automatic			Automatic	0.886246
5	5 (13-1)	18S	SYBR	Unknown	8.47139	83.6	Auto Tm	32.5347	31.6372	2.28604	8.47139	8.51186	0.100233	Automatic Ct		Automatic			Automatic	0.886246
29	5 (13-1)	18S	SYBR	Unknown	8.626	83.6	Auto Tm	29.0386	31.6372	2.28604	8.47139	8.51186	0.100233	Automatic Ct		Automatic			Automatic	0.886246
53	5 (13-1)	18S	SYBR	Unknown	8.4382	83.6	Auto Tm	33.3383	31.6372	2.28604	8.47139	8.51186	0.100233	Automatic Ct		Automatic			Automatic	0.886246
6	6 (14-1)	18S	SYBR	Unknown	9.10725	83.6	Auto Tm	20.385	20.4911	0.799554	9.10725	9.10088	0.0528988	Automatic Ct		Automatic			Automatic	0.886246
30	6 (14-1)	18S	SYBR	Unknown	9.04509	83.6	Auto Tm	21.3384	20.4911	0.799554	9.10725	9.10088	0.0528988	Automatic Ct		Automatic			Automatic	0.886246
54	6 (14-1)	18S	SYBR	Unknown	9.15031	83.6	Auto Tm	19.7498	20.4911	0.799554	9.10725	9.10088	0.0528988	Automatic Ct		Automatic			Automatic	0.886246
7	7 (15-1)	18S	SYBR	Unknown	9.56006	83.5	Auto Tm	14.6126	15.311	1.48087	9.56006	9.50066	0.128441	Automatic Ct		Automatic			Automatic	0.886246
31	7 (15-1)	18S	SYBR	Unknown	9.35328	83.5	Auto Tm	17.0119	15.311	1.48087	9.56006	9.50066	0.128441	Automatic Ct		Automatic			Automatic	0.886246
55	7 (15-1)	18S	SYBR	Unknown	9.58866	83.8	Auto Tm	14.3085	15.311	1.48087	9.56006	9.50066	0.128441	Automatic Ct		Automatic			Automatic	0.886246
8	8 (15-2)	18S	SYBR	Unknown	9.23077	83.8	Auto Tm	18.6153	19.3291	0.629326	9.16289	9.18008	0.0446514	Automatic Ct		Automatic			Automatic	0.886246
32	8 (15-2)	18S	SYBR	Unknown	9.14658	83.8	Auto Tm	19.804	19.3291	0.629326	9.16289	9.18008	0.0446514	Automatic Ct		Automatic			Automatic	0.886246
56	8 (15-2)	18S	SYBR	Unknown	9.16289	83.8	Auto Tm	19.568	19.3291	0.629326	9.16289	9.18008	0.0446514	Automatic Ct		Automatic			Automatic	0.886246
9	9 (16-1)	18S	SYBR	Unknown	9.08601	83.8	Auto Tm	20.7059	19.7214	1.90964	9.08601	9.15669	0.135766	Automatic Ct		Automatic			Automatic	0.886246
33	9 (16-1)	18S	SYBR	Unknown	9.31322	83.8	Auto Tm	17.5204	19.7214	1.90964	9.08601	9.15669	0.135766	Automatic Ct		Automatic			Automatic	0.886246
57	9 (16-1)	18S	SYBR	Unknown	9.07085	83.8	Auto Tm	20.938	19.7214	1.90964	9.08601	9.15669	0.135766	Automatic Ct		Automatic			Automatic	0.886246
365	Gene 1 Standard (1)	18S	SYBR	Standard	13.2794	83	Auto Tm	1						Automatic Ct		Automatic			Automatic	0.886246
366	Gene 1 Standard (1)	18S	SYBR	Standard	13.319	83	Auto Tm	1						Automatic Ct		Automatic			Automatic	0.886246
363	Gene 1 Standard (10)	18S	SYBR	Standard	9.8299	83	Auto Tm	10						Automatic Ct		Automatic			Automatic	0.886246
364	Gene 1 Standard (10)	18S	SYBR	Standard	9.95618	83.3	Auto Tm	10						Automatic Ct		Automatic			Automatic	0.886246
362	Gene 1 Standard (100)	18S	SYBR	Standard	7.12707	83.8	Auto Tm	100						Automatic Ct		Automatic			Automatic	0.886246
379	NTC Gene 1	18S	SYBR	NTC	Undetermined	61.8	Auto Tm	0						Automatic Ct		Automatic			Automatic	0.886246						TRUE
382	RT Negative 1	18S	SYBR	NTC	21.979	83.9	Auto Tm	0.00158232						Automatic Ct		Automatic			Automatic	0.886246
Slope	-3.13179	cycles/log decade
Y-Intercept		13.2077
R^2		0.995438
		18S
	Mouse ID	Qty Mean
1	11-1 (4%+RC+HFHC)	16.1897
2	11-2 (4%+RC+HFHC)	17.3774
3	12-1 (18%+RC+HFHC)	29.3828
4	12-2 (18%+RC+HFHC)	18.8159
5	13-1 (4%+RC+RC)	31.6372
6	14-1 (18%+RC+RC)	20.4911
7	15-1 (4%+RC+HFHC)	15.311
8	15-2 (4%+RC+HFHC)	19.3291
9	16-1 (4%+RC+RC)	19.7214
10	17-1 (18%+RC+HFHC)	21.7315
11	17-2 (18%+RC+HFHC)	20.1731
12	18-1 (18%+RC+RC)	18.462
13	19-1 (4%+RC+HFHC)	17.4224
14	20-1 (4%+RC+RC)	17.1726
15	21-1 (4%+RC+HFHC)	20.5432
16	21-2 (4%+RC+HFHC)	21.0915
17	22-1 (4%+RC+RC)	20.6215
18	23-1 (4%+RC+HFHC)	27.0621
19	23-2 (4%+RC+HFHC)	26.8298
20	24-1 (4%+RC+RC)	16.5327
21	24-2 (4%+RC+RC)	19.9769
22	25-2 (18%+RC+HFHC)	21.364
23	26-1 (18%+RC+RC)	18.4871
24	26-2 (18%+RC+RC)	23.8143
25	27-1 (4%+RC - 5 WEEKS)	22.2552
26	27-2 (4%+RC - 5 WEEKS)	22.5366
27	27-3 (4%+RC - 5 WEEKS)	22.7935
28	28-1 (18%+RC - 4 WEEKS)	23.4873
29	28-2 (18%+RC - 4 WEEKS)	20.5837
30	28-3 (18%+RC - 4 WEEKS)	18.557
31	29-1 (4%- 4 WEEKS)	17.5716
32	29-2 (4%- 4 WEEKS)	20.2815
33	30-1 (18%- 4 WEEKS)	28.5
34	30-2 (18%- 4 WEEKS)	22.8563
35	31-1 (4%- 4 WEEKS)	20.5437
36	31-2 (4%- 4 WEEKS)	18.3761
37	32-1 (18%- 4 WEEKS)	26.1516
38	A (18%+RC+RC)	18.1276
39	G (18%+RC+RC)	33.7358
40	H (18%+RC+RC)	30.5612

## Sheet: KHK-A
Well	Sample Name	Detector Name	Reporter	Task	Ct	Tm Value	Tm Type	Quantity	Qty Mean	Qty StdDev	Ct Median	Ct Mean	Ct StdDev	Ct Type	Template Name	Baseline Type	Baseline Start	Baseline Stop	Threshold Type	Threshold	FOS	HMD	LME	EW	BPR	NAW	HNS	HRN	EAF	BAF	TAF	CAF
1	1 (11-1)	KHK-A	SYBR	Unknown	24.6148	80.1	Auto Tm	38.9687	41.4619	2.23371	24.5157	24.5374	0.0691069	Manual Ct		Manual	13	17	Manual	0.293293
25	1 (11-1)	KHK-A	SYBR	Unknown	24.4817	80.4	Auto Tm	43.2808	41.4619	2.23371	24.5157	24.5374	0.0691069	Manual Ct		Manual	13	17	Manual	0.293293
49	1 (11-1)	KHK-A	SYBR	Unknown	24.5157	80.4	Auto Tm	42.1362	41.4619	2.23371	24.5157	24.5374	0.0691069	Manual Ct		Manual	13	17	Manual	0.293293
10	10 (17-1)	KHK-A	SYBR	Unknown	23.5834	80.9	Auto Tm	87.9289	79.8624	7.03932	23.7566	23.7086	0.109338	Manual Ct		Manual	13	17	Manual	0.293293
34	10 (17-1)	KHK-A	SYBR	Unknown	23.7566	81.1	Auto Tm	76.6958	79.8624	7.03932	23.7566	23.7086	0.109338	Manual Ct		Manual	13	17	Manual	0.293293
58	10 (17-1)	KHK-A	SYBR	Unknown	23.7856	81.1	Auto Tm	74.9626	79.8624	7.03932	23.7566	23.7086	0.109338	Manual Ct		Manual	13	17	Manual	0.293293
11	11 (17-2)	KHK-A	SYBR	Unknown	23.4929	80.9	Auto Tm	94.4374	90.5961	7.93142	23.4929	23.5489	0.11396	Manual Ct		Manual	13	17	Manual	0.293293
35	11 (17-2)	KHK-A	SYBR	Unknown	23.4738	81.1	Auto Tm	95.8755	90.5961	7.93142	23.4929	23.5489	0.11396	Manual Ct		Manual	13	17	Manual	0.293293
59	11 (17-2)	KHK-A	SYBR	Unknown	23.68	81.1	Auto Tm	81.4754	90.5961	7.93142	23.4929	23.5489	0.11396	Manual Ct		Manual	13	17	Manual	0.293293
12	12 (18-1)	KHK-A	SYBR	Unknown	24.3503	81.1	Auto Tm	48.0109	44.6048	3.76918	24.4254	24.4466	0.108508	Manual Ct		Manual	13	17	Manual	0.293293
36	12 (18-1)	KHK-A	SYBR	Unknown	24.4254	81.1	Auto Tm	45.2482	44.6048	3.76918	24.4254	24.4466	0.108508	Manual Ct		Manual	13	17	Manual	0.293293
60	12 (18-1)	KHK-A	SYBR	Unknown	24.5642	81.1	Auto Tm	40.5554	44.6048	3.76918	24.4254	24.4466	0.108508	Manual Ct		Manual	13	17	Manual	0.293293
13	13 (19-1)	KHK-A	SYBR	Unknown	23.4111	81.1	Auto Tm	100.731	98.7784	2.73328	23.421	23.4363	0.035333	Manual Ct		Manual	13	17	Manual	0.293293
37	13 (19-1)	KHK-A	SYBR	Unknown	23.421	81.1	Auto Tm	99.9495	98.7784	2.73328	23.421	23.4363	0.035333	Manual Ct		Manual	13	17	Manual	0.293293
61	13 (19-1)	KHK-A	SYBR	Unknown	23.4767	81.1	Auto Tm	95.6547	98.7784	2.73328	23.421	23.4363	0.035333	Manual Ct		Manual	13	17	Manual	0.293293
14	14 (20-1)	KHK-A	SYBR	Unknown	23.975	81.1	Auto Tm	64.5548	66.0615	1.38128	23.9401	23.946	0.0265895	Manual Ct		Manual	13	17	Manual	0.293293
38	14 (20-1)	KHK-A	SYBR	Unknown	23.9229	81.1	Auto Tm	67.268	66.0615	1.38128	23.9401	23.946	0.0265895	Manual Ct		Manual	13	17	Manual	0.293293
62	14 (20-1)	KHK-A	SYBR	Unknown	23.9401	81.1	Auto Tm	66.3616	66.0615	1.38128	23.9401	23.946	0.0265895	Manual Ct		Manual	13	17	Manual	0.293293
15	15 (21-1)	KHK-A	SYBR	Unknown	24.7517	81.1	Auto Tm	34.9787	34.2935	0.601788	24.7857	24.7769	0.0221435	Manual Ct		Manual	13	17	Manual	0.293293
39	15 (21-1)	KHK-A	SYBR	Unknown	24.7857	80.8	Auto Tm	34.0515	34.2935	0.601788	24.7857	24.7769	0.0221435	Manual Ct		Manual	13	17	Manual	0.293293
63	15 (21-1)	KHK-A	SYBR	Unknown	24.7932	81.1	Auto Tm	33.8505	34.2935	0.601788	24.7857	24.7769	0.0221435	Manual Ct		Manual	13	17	Manual	0.293293
16	16 (21-2)	KHK-A	SYBR	Unknown	24.7754	80.8	Auto Tm	34.3285	35.0092	1.74873	24.7754	24.7516	0.0625752	Manual Ct		Manual	13	17	Manual	0.293293
40	16 (21-2)	KHK-A	SYBR	Unknown	24.7987	80.8	Auto Tm	33.7032	35.0092	1.74873	24.7754	24.7516	0.0625752	Manual Ct		Manual	13	17	Manual	0.293293
64	16 (21-2)	KHK-A	SYBR	Unknown	24.6806	81.1	Auto Tm	36.996	35.0092	1.74873	24.7754	24.7516	0.0625752	Manual Ct		Manual	13	17	Manual	0.293293
17	17 (22-1)	KHK-A	SYBR	Unknown	24.7374	80.8	Auto Tm	35.375	37.6224	5.27596	24.7374	24.6673	0.172311	Manual Ct		Manual	13	17	Manual	0.293293
41	17 (22-1)	KHK-A	SYBR	Unknown	24.7935	80.8	Auto Tm	33.8423	37.6224	5.27596	24.7374	24.6673	0.172311	Manual Ct		Manual	13	17	Manual	0.293293
65	17 (22-1)	KHK-A	SYBR	Unknown	24.471	81.1	Auto Tm	43.65	37.6224	5.27596	24.7374	24.6673	0.172311	Manual Ct		Manual	13	17	Manual	0.293293
18	18 (23-1)	KHK-A	SYBR	Unknown	25.3921	80.8	Auto Tm	21.1036	20.3081	1.53157	25.3921	25.4432	0.0978233	Manual Ct		Manual	13	17	Manual	0.293293
42	18 (23-1)	KHK-A	SYBR	Unknown	25.3816	80.8	Auto Tm	21.2783	20.3081	1.53157	25.3921	25.4432	0.0978233	Manual Ct		Manual	13	17	Manual	0.293293
66	18 (23-1)	KHK-A	SYBR	Unknown	25.556	80.8	Auto Tm	18.5425	20.3081	1.53157	25.3921	25.4432	0.0978233	Manual Ct		Manual	13	17	Manual	0.293293
19	19 (23-2)	KHK-A	SYBR	Unknown	24.8875	80.8	Auto Tm	31.4237	30.8107	0.936948	24.8935	24.9129	0.0388814	Manual Ct		Manual	13	17	Manual	0.293293
43	19 (23-2)	KHK-A	SYBR	Unknown	24.9576	80.8	Auto Tm	29.7322	30.8107	0.936948	24.8935	24.9129	0.0388814	Manual Ct		Manual	13	17	Manual	0.293293
67	19 (23-2)	KHK-A	SYBR	Unknown	24.8935	80.8	Auto Tm	31.2762	30.8107	0.936948	24.8935	24.9129	0.0388814	Manual Ct		Manual	13	17	Manual	0.293293
2	2 (11-2)	KHK-A	SYBR	Unknown	23.4491	80.4	Auto Tm	97.7599	92.748	6.2144	23.4895	23.5177	0.0862597	Manual Ct		Manual	13	17	Manual	0.293293
26	2 (11-2)	KHK-A	SYBR	Unknown	23.6146	80.4	Auto Tm	85.7946	92.748	6.2144	23.4895	23.5177	0.0862597	Manual Ct		Manual	13	17	Manual	0.293293
50	2 (11-2)	KHK-A	SYBR	Unknown	23.4895	80.7	Auto Tm	94.6895	92.748	6.2144	23.4895	23.5177	0.0862597	Manual Ct		Manual	13	17	Manual	0.293293
20	20 (24-1)	KHK-A	SYBR	Unknown	26.2553	80.8	Auto Tm	10.6796	11.1336	0.496443	26.2112	26.2033	0.0562695	Manual Ct		Manual	13	17	Manual	0.293293
44	20 (24-1)	KHK-A	SYBR	Unknown	26.1436	80.8	Auto Tm	11.6637	11.1336	0.496443	26.2112	26.2033	0.0562695	Manual Ct		Manual	13	17	Manual	0.293293
68	20 (24-1)	KHK-A	SYBR	Unknown	26.2112	80.8	Auto Tm	11.0575	11.1336	0.496443	26.2112	26.2033	0.0562695	Manual Ct		Manual	13	17	Manual	0.293293
21	21 (24-2)	KHK-A	SYBR	Unknown	24.8202	80.8	Auto Tm	33.1376	31.8707	1.4418	24.8576	24.8705	0.0577672	Manual Ct		Manual	13	17	Manual	0.293293
45	21 (24-2)	KHK-A	SYBR	Unknown	24.9336	80.8	Auto Tm	30.3018	31.8707	1.4418	24.8576	24.8705	0.0577672	Manual Ct		Manual	13	17	Manual	0.293293
69	21 (24-2)	KHK-A	SYBR	Unknown	24.8576	80.8	Auto Tm	32.1727	31.8707	1.4418	24.8576	24.8705	0.0577672	Manual Ct		Manual	13	17	Manual	0.293293
22	22 (25-2)	KHK-A	SYBR	Unknown	25.1662	80.5	Auto Tm	25.2204	24.7129	2.22717	25.1662	25.1955	0.116234	Manual Ct		Manual	13	17	Manual	0.293293
46	22 (25-2)	KHK-A	SYBR	Unknown	25.3235	80.8	Auto Tm	22.2757	24.7129	2.22717	25.1662	25.1955	0.116234	Manual Ct		Manual	13	17	Manual	0.293293
70	22 (25-2)	KHK-A	SYBR	Unknown	25.0967	80.5	Auto Tm	26.6425	24.7129	2.22717	25.1662	25.1955	0.116234	Manual Ct		Manual	13	17	Manual	0.293293
23	23 (26-1)	KHK-A	SYBR	Unknown	24.6449	80.5	Auto Tm	38.0527	39.218	3.86119	24.6449	24.6107	0.122661	Manual Ct		Manual	13	17	Manual	0.293293
47	23 (26-1)	KHK-A	SYBR	Unknown	24.7126	80.5	Auto Tm	36.0736	39.218	3.86119	24.6449	24.6107	0.122661	Manual Ct		Manual	13	17	Manual	0.293293
71	23 (26-1)	KHK-A	SYBR	Unknown	24.4745	80.7	Auto Tm	43.5276	39.218	3.86119	24.6449	24.6107	0.122661	Manual Ct		Manual	13	17	Manual	0.293293
24	24 (26-2)	KHK-A	SYBR	Unknown	25.2098	80.5	Auto Tm	24.3666	22.3866	4.10802	25.2098	25.3327	0.247453	Manual Ct		Manual	13	17	Manual	0.293293
48	24 (26-2)	KHK-A	SYBR	Unknown	25.6176	80.5	Auto Tm	17.6635	22.3866	4.10802	25.2098	25.3327	0.247453	Manual Ct		Manual	13	17	Manual	0.293293
72	24 (26-2)	KHK-A	SYBR	Unknown	25.1708	80.5	Auto Tm	25.1295	22.3866	4.10802	25.2098	25.3327	0.247453	Manual Ct		Manual	13	17	Manual	0.293293
73	25 (27-1)	KHK-A	SYBR	Unknown	24.9034	80.4	Auto Tm	31.0305	30.729	0.555831	24.9034	24.916	0.0230458	Manual Ct		Manual	13	17	Manual	0.293293
97	25 (27-1)	KHK-A	SYBR	Unknown	24.9426	80.4	Auto Tm	30.0876	30.729	0.555831	24.9034	24.916	0.0230458	Manual Ct		Manual	13	17	Manual	0.293293
121	25 (27-1)	KHK-A	SYBR	Unknown	24.9019	80.7	Auto Tm	31.069	30.729	0.555831	24.9034	24.916	0.0230458	Manual Ct		Manual	13	17	Manual	0.293293
74	26 (27-2)	KHK-A	SYBR	Unknown	24.7354	80.7	Auto Tm	35.4311	37.4562	2.92335	24.7106	24.6674	0.0970222	Manual Ct		Manual	13	17	Manual	0.293293
98	26 (27-2)	KHK-A	SYBR	Unknown	24.7106	80.7	Auto Tm	36.1298	37.4562	2.92335	24.7106	24.6674	0.0970222	Manual Ct		Manual	13	17	Manual	0.293293
122	26 (27-2)	KHK-A	SYBR	Unknown	24.5563	80.7	Auto Tm	40.8076	37.4562	2.92335	24.7106	24.6674	0.0970222	Manual Ct		Manual	13	17	Manual	0.293293
75	27 (27-3)	KHK-A	SYBR	Unknown	24.3529	80.6	Auto Tm	47.912	49.4171	1.3035	24.2949	24.314	0.0336922	Manual Ct		Manual	13	17	Manual	0.293293
99	27 (27-3)	KHK-A	SYBR	Unknown	24.2949	80.6	Auto Tm	50.1557	49.4171	1.3035	24.2949	24.314	0.0336922	Manual Ct		Manual	13	17	Manual	0.293293
123	27 (27-3)	KHK-A	SYBR	Unknown	24.2942	80.6	Auto Tm	50.1835	49.4171	1.3035	24.2949	24.314	0.0336922	Manual Ct		Manual	13	17	Manual	0.293293
76	28 (28-1)	KHK-A	SYBR	Unknown	26.1131	80.6	Auto Tm	11.9475	12.479	0.954455	26.1131	26.0603	0.0949776	Manual Ct		Manual	13	17	Manual	0.293293
100	28 (28-1)	KHK-A	SYBR	Unknown	26.1172	80.6	Auto Tm	11.9086	12.479	0.954455	26.1131	26.0603	0.0949776	Manual Ct		Manual	13	17	Manual	0.293293
124	28 (28-1)	KHK-A	SYBR	Unknown	25.9507	80.9	Auto Tm	13.5809	12.479	0.954455	26.1131	26.0603	0.0949776	Manual Ct		Manual	13	17	Manual	0.293293
77	29 (28-2)	KHK-A	SYBR	Unknown	25.1538	80.9	Auto Tm	25.4679	25.5803	3.83967	25.1538	25.1578	0.191226	Manual Ct		Manual	13	17	Manual	0.293293
101	29 (28-2)	KHK-A	SYBR	Unknown	25.351	80.9	Auto Tm	21.798	25.5803	3.83967	25.1538	25.1578	0.191226	Manual Ct		Manual	13	17	Manual	0.293293
125	29 (28-2)	KHK-A	SYBR	Unknown	24.9686	80.9	Auto Tm	29.4749	25.5803	3.83967	25.1538	25.1578	0.191226	Manual Ct		Manual	13	17	Manual	0.293293
3	3 (12-1)	KHK-A	SYBR	Unknown	24.7847	80.4	Auto Tm	34.0781	34.4397	0.734885	24.7847	24.7715	0.0268862	Manual Ct		Manual	13	17	Manual	0.293293
27	3 (12-1)	KHK-A	SYBR	Unknown	24.7406	80.6	Auto Tm	35.2853	34.4397	0.734885	24.7847	24.7715	0.0268862	Manual Ct		Manual	13	17	Manual	0.293293
51	3 (12-1)	KHK-A	SYBR	Unknown	24.7893	80.6	Auto Tm	33.9556	34.4397	0.734885	24.7847	24.7715	0.0268862	Manual Ct		Manual	13	17	Manual	0.293293
78	30 (28-3)	KHK-A	SYBR	Unknown	24.7678	80.9	Auto Tm	34.5358	31.8064	2.38544	24.9144	24.8745	0.0933327	Manual Ct		Manual	13	17	Manual	0.293293
102	30 (28-3)	KHK-A	SYBR	Unknown	24.9412	80.9	Auto Tm	30.1207	31.8064	2.38544	24.9144	24.8745	0.0933327	Manual Ct		Manual	13	17	Manual	0.293293
126	30 (28-3)	KHK-A	SYBR	Unknown	24.9144	80.9	Auto Tm	30.7627	31.8064	2.38544	24.9144	24.8745	0.0933327	Manual Ct		Manual	13	17	Manual	0.293293
79	31 (29-1)	KHK-A	SYBR	Unknown	23.9187	80.9	Auto Tm	67.488	70.7227	3.76571	23.8756	23.8606	0.0669432	Manual Ct		Manual	13	17	Manual	0.293293
103	31 (29-1)	KHK-A	SYBR	Unknown	23.8756	80.9	Auto Tm	69.8235	70.7227	3.76571	23.8756	23.8606	0.0669432	Manual Ct		Manual	13	17	Manual	0.293293
127	31 (29-1)	KHK-A	SYBR	Unknown	23.7874	80.9	Auto Tm	74.8566	70.7227	3.76571	23.8756	23.8606	0.0669432	Manual Ct		Manual	13	17	Manual	0.293293
80	32 (29-2)	KHK-A	SYBR	Unknown	23.9175	80.9	Auto Tm	67.5563	71.5103	4.13595	23.8514	23.8468	0.0731302	Manual Ct		Manual	13	17	Manual	0.293293
104	32 (29-2)	KHK-A	SYBR	Unknown	23.8514	80.9	Auto Tm	71.1679	71.5103	4.13595	23.8514	23.8468	0.0731302	Manual Ct		Manual	13	17	Manual	0.293293
128	32 (29-2)	KHK-A	SYBR	Unknown	23.7714	81.2	Auto Tm	75.8069	71.5103	4.13595	23.8514	23.8468	0.0731302	Manual Ct		Manual	13	17	Manual	0.293293
81	33 (30-1)	KHK-A	SYBR	Unknown	24.2817	80.9	Auto Tm	50.681	48.2426	2.67194	24.3333	24.3455	0.0707189	Manual Ct		Manual	13	17	Manual	0.293293
105	33 (30-1)	KHK-A	SYBR	Unknown	24.4215	81.1	Auto Tm	45.3864	48.2426	2.67194	24.3333	24.3455	0.0707189	Manual Ct		Manual	13	17	Manual	0.293293
129	33 (30-1)	KHK-A	SYBR	Unknown	24.3333	81.1	Auto Tm	48.6603	48.2426	2.67194	24.3333	24.3455	0.0707189	Manual Ct		Manual	13	17	Manual	0.293293
82	34 (30-2)	KHK-A	SYBR	Unknown	25.6943	81.1	Auto Tm	16.6261	15.0539	1.38293	25.8668	25.8236	0.114081	Manual Ct		Manual	13	17	Manual	0.293293
106	34 (30-2)	KHK-A	SYBR	Unknown	25.9098	81.1	Auto Tm	14.0256	15.0539	1.38293	25.8668	25.8236	0.114081	Manual Ct		Manual	13	17	Manual	0.293293
130	34 (30-2)	KHK-A	SYBR	Unknown	25.8668	81.1	Auto Tm	14.51	15.0539	1.38293	25.8668	25.8236	0.114081	Manual Ct		Manual	13	17	Manual	0.293293
83	35 (31-1)	KHK-A	SYBR	Unknown	24.7742	81.1	Auto Tm	34.3608	35.1011	2.02956	24.7742	24.7486	0.0723568	Manual Ct		Manual	13	17	Manual	0.293293
107	35 (31-1)	KHK-A	SYBR	Unknown	24.8047	81.1	Auto Tm	33.5457	35.1011	2.02956	24.7742	24.7486	0.0723568	Manual Ct		Manual	13	17	Manual	0.293293
131	35 (31-1)	KHK-A	SYBR	Unknown	24.6669	81.1	Auto Tm	37.3969	35.1011	2.02956	24.7742	24.7486	0.0723568	Manual Ct		Manual	13	17	Manual	0.293293
84	36 (31-2)	KHK-A	SYBR	Unknown	24.502	81.1	Auto Tm	42.5951	42.3652	0.199448	24.5119	24.5089	0.00595863	Manual Ct		Manual	13	17	Manual	0.293293
108	36 (31-2)	KHK-A	SYBR	Unknown	24.5119	81.1	Auto Tm	42.2617	42.3652	0.199448	24.5119	24.5089	0.00595863	Manual Ct		Manual	13	17	Manual	0.293293
132	36 (31-2)	KHK-A	SYBR	Unknown	24.5126	81.1	Auto Tm	42.2388	42.3652	0.199448	24.5119	24.5089	0.00595863	Manual Ct		Manual	13	17	Manual	0.293293
85	37 (32-1)	KHK-A	SYBR	Unknown	25.6738	81.1	Auto Tm	16.8966	17.7757	1.58846	25.6738	25.6128	0.110623	Manual Ct		Manual	13	17	Manual	0.293293
109	37 (32-1)	KHK-A	SYBR	Unknown	25.4851	81.1	Auto Tm	19.6093	17.7757	1.58846	25.6738	25.6128	0.110623	Manual Ct		Manual	13	17	Manual	0.293293
133	37 (32-1)	KHK-A	SYBR	Unknown	25.6795	81.1	Auto Tm	16.821	17.7757	1.58846	25.6738	25.6128	0.110623	Manual Ct		Manual	13	17	Manual	0.293293
86	38 (A)	KHK-A	SYBR	Unknown	26.0645	81.1	Auto Tm	12.4147	12.3949	0.179049	26.0645	26.0666	0.0183307	Manual Ct		Manual	13	17	Manual	0.293293
110	38 (A)	KHK-A	SYBR	Unknown	26.0494	81.1	Auto Tm	12.5632	12.3949	0.179049	26.0645	26.0666	0.0183307	Manual Ct		Manual	13	17	Manual	0.293293
134	38 (A)	KHK-A	SYBR	Unknown	26.0859	81.1	Auto Tm	12.2067	12.3949	0.179049	26.0645	26.0666	0.0183307	Manual Ct		Manual	13	17	Manual	0.293293
87	39 (G)	KHK-A	SYBR	Unknown	25.6185	81.1	Auto Tm	17.6508	18.0538	0.611519	25.6111	25.5904	0.0425378	Manual Ct		Manual	13	17	Manual	0.293293
111	39 (G)	KHK-A	SYBR	Unknown	25.6111	81.1	Auto Tm	17.7532	18.0538	0.611519	25.6111	25.5904	0.0425378	Manual Ct		Manual	13	17	Manual	0.293293
135	39 (G)	KHK-A	SYBR	Unknown	25.5414	81.1	Auto Tm	18.7574	18.0538	0.611519	25.6111	25.5904	0.0425378	Manual Ct		Manual	13	17	Manual	0.293293
4	4 (12-2)	KHK-A	SYBR	Unknown	24.1576	80.6	Auto Tm	55.8954	51.4165	4.86511	24.2464	24.2673	0.121522	Manual Ct		Manual	13	17	Manual	0.293293
28	4 (12-2)	KHK-A	SYBR	Unknown	24.2464	80.6	Auto Tm	52.1138	51.4165	4.86511	24.2464	24.2673	0.121522	Manual Ct		Manual	13	17	Manual	0.293293
52	4 (12-2)	KHK-A	SYBR	Unknown	24.3979	80.6	Auto Tm	46.2404	51.4165	4.86511	24.2464	24.2673	0.121522	Manual Ct		Manual	13	17	Manual	0.293293
88	40 (H)	KHK-A	SYBR	Unknown	24.893	81.1	Auto Tm	31.2875	35.4353	3.59209	24.6634	24.7398	0.132709	Manual Ct		Manual	13	17	Manual	0.293293
112	40 (H)	KHK-A	SYBR	Unknown	24.6634	81.1	Auto Tm	37.5006	35.4353	3.59209	24.6634	24.7398	0.132709	Manual Ct		Manual	13	17	Manual	0.293293
136	40 (H)	KHK-A	SYBR	Unknown	24.6628	81.1	Auto Tm	37.5178	35.4353	3.59209	24.6634	24.7398	0.132709	Manual Ct		Manual	13	17	Manual	0.293293
5	5 (13-1)	KHK-A	SYBR	Unknown	25.6006	80.6	Auto Tm	17.9016	16.1798	1.718	25.7294	25.7336	0.135096	Manual Ct		Manual	13	17	Manual	0.293293
29	5 (13-1)	KHK-A	SYBR	Unknown	25.8707	80.6	Auto Tm	14.4656	16.1798	1.718	25.7294	25.7336	0.135096	Manual Ct		Manual	13	17	Manual	0.293293
53	5 (13-1)	KHK-A	SYBR	Unknown	25.7294	80.6	Auto Tm	16.1721	16.1798	1.718	25.7294	25.7336	0.135096	Manual Ct		Manual	13	17	Manual	0.293293
6	6 (14-1)	KHK-A	SYBR	Unknown	24.0857	80.6	Auto Tm	59.1555	60.5852	1.80834	24.0682	24.0559	0.0375887	Manual Ct		Manual	13	17	Manual	0.293293
30	6 (14-1)	KHK-A	SYBR	Unknown	24.0137	80.9	Auto Tm	62.618	60.5852	1.80834	24.0682	24.0559	0.0375887	Manual Ct		Manual	13	17	Manual	0.293293
54	6 (14-1)	KHK-A	SYBR	Unknown	24.0682	80.6	Auto Tm	59.9821	60.5852	1.80834	24.0682	24.0559	0.0375887	Manual Ct		Manual	13	17	Manual	0.293293
7	7 (15-1)	KHK-A	SYBR	Unknown	23.9573	80.9	Auto Tm	65.4653	63.0844	4.23638	23.9573	24.0062	0.0868916	Manual Ct		Manual	13	17	Manual	0.293293
31	7 (15-1)	KHK-A	SYBR	Unknown	23.9548	80.9	Auto Tm	65.5946	63.0844	4.23638	23.9573	24.0062	0.0868916	Manual Ct		Manual	13	17	Manual	0.293293
55	7 (15-1)	KHK-A	SYBR	Unknown	24.1065	80.9	Auto Tm	58.1932	63.0844	4.23638	23.9573	24.0062	0.0868916	Manual Ct		Manual	13	17	Manual	0.293293
8	8 (15-2)	KHK-A	SYBR	Unknown	25.2845	80.9	Auto Tm	22.9724	20.9643	2.2003	25.3798	25.4052	0.13517	Manual Ct		Manual	13	17	Manual	0.293293
32	8 (15-2)	KHK-A	SYBR	Unknown	25.5513	80.9	Auto Tm	18.6123	20.9643	2.2003	25.3798	25.4052	0.13517	Manual Ct		Manual	13	17	Manual	0.293293
56	8 (15-2)	KHK-A	SYBR	Unknown	25.3798	80.9	Auto Tm	21.308	20.9643	2.2003	25.3798	25.4052	0.13517	Manual Ct		Manual	13	17	Manual	0.293293
9	9 (16-1)	KHK-A	SYBR	Unknown	25.1781	80.9	Auto Tm	24.9847	23.3965	1.81514	25.2404	25.2639	0.0997191	Manual Ct		Manual	13	17	Manual	0.293293
33	9 (16-1)	KHK-A	SYBR	Unknown	25.3733	80.9	Auto Tm	21.418	23.3965	1.81514	25.2404	25.2639	0.0997191	Manual Ct		Manual	13	17	Manual	0.293293
57	9 (16-1)	KHK-A	SYBR	Unknown	25.2404	80.9	Auto Tm	23.7869	23.3965	1.81514	25.2404	25.2639	0.0997191	Manual Ct		Manual	13	17	Manual	0.293293
365	Gene 1 Standard (1)	KHK-A	SYBR	Standard	29.3977	80.1	Auto Tm	1						Manual Ct		Manual	13	17	Manual	0.293293
366	Gene 1 Standard (1)	KHK-A	SYBR	Standard	29.35	80.4	Auto Tm	1						Manual Ct		Manual	13	17	Manual	0.293293
363	Gene 1 Standard (10)	KHK-A	SYBR	Standard	26.0508	80.4	Auto Tm	10						Manual Ct		Manual	13	17	Manual	0.293293
364	Gene 1 Standard (10)	KHK-A	SYBR	Standard	26.1583	80.4	Auto Tm	10						Manual Ct		Manual	13	17	Manual	0.293293
361	Gene 1 Standard (100)	KHK-A	SYBR	Standard	23.457	81	Auto Tm	100						Manual Ct		Manual	13	17	Manual	0.293293
362	Gene 1 Standard (100)	KHK-A	SYBR	Standard	23.6178	81	Auto Tm	100						Manual Ct		Manual	13	17	Manual	0.293293
379	NTC Gene 1	KHK-A	SYBR	Unknown	36.961	77.9	Auto Tm	0.00229062						Manual Ct		Manual	13	17	Manual	0.293293
382	RT Negative 1	KHK-A	SYBR	NTC	38.0474	81	Auto Tm	0.000972027						Manual Ct		Manual	13	17	Manual	0.293293
Slope	-2.91821	cycles/log decade
Y-Intercept		29.2568
R^2		0.994622
		KHK-A	18S
	Mouse ID	Qty Mean	Qty Mean	Ratio	Normalized values	Mice groups										Mean	STDEV	SE
1	11-1 (4%+RC+HFHC)	41.4619	16.1897	2.56101	1.26511	18%- 4 WEEKS	0.836188	0.325358	0.335773							0.499106	0.291967	0.168567
2	11-2 (4%+RC+HFHC)	92.748	17.3774	5.33728	2.63657	4%- 4 WEEKS	1.98822	1.74176	0.844035	1.13887						1.42822	0.528174	0.264087	P = 0.042	*
3	12-1 (18%+RC+HFHC)	34.4397	29.3828	1.1721	0.579008
4	12-2 (18%+RC+HFHC)	51.4165	18.8159	2.73262	1.34989	18%+RC - 4 WEEKS	0.262462	0.613904	0.846691							0.574352	0.294116	0.169808
5	13-1 (4%+RC+RC)	16.1798	31.6372	0.511416	0.252635	4%+RC - 4 WEEKS	0.68208	0.821018	1.07099							0.858029	0.197077	0.113783	P = 0.237
6	14-1 (18%+RC+RC)	60.5852	20.4911	2.95666	1.46056
7	15-1 (4%+RC+HFHC)	63.0844	15.311	4.12019	2.03534	18%+RC+RC	1.46056	1.1935	1.04794	0.464374	0.33777	0.26436	0.572776			0.76304	0.466894	0.176469
8	15-2 (4%+RC+HFHC)	20.9643	19.3291	1.0846	0.535781	18%+RC+HFHC	0.579008	1.34989	1.81539	2.21848	0.571426					1.30684	0.735211	0.328796	P = 0.146
9	16-1 (4%+RC+RC)	23.3965	19.7214	1.18635	0.586047
10	17-1 (18%+RC+HFHC)	79.8624	21.7315	3.67496	1.81539	4%+RC+RC	0.252635	0.586047	1.90034	0.901248	0.332668	0.788101				0.793507	0.597441	0.243904
11	17-2 (18%+RC+HFHC)	90.5961	20.1731	4.49093	2.21848	4%+RC+HFHC	1.26511	2.63657	2.03534	0.535781	2.80074	0.824638	0.819961	0.370704	0.567288	1.31735	0.936668	0.312223	P = 0.249
12	18-1 (18%+RC+RC)	44.6048	18.462	2.41603	1.1935
13	19-1 (4%+RC+HFHC)	98.7784	17.4224	5.66962	2.80074
14	20-1 (4%+RC+RC)	66.0615	17.1726	3.84692	1.90034											Mean		SE
15	21-1 (4%+RC+HFHC)	34.2935	20.5432	1.66934	0.824638											0.499106	1	0.168567	0.337739
16	21-2 (4%+RC+HFHC)	35.0092	21.0915	1.65987	0.819961											1.42822	2.86156	0.264087	0.52912
17	22-1 (4%+RC+RC)	37.6224	20.6215	1.82442	0.901248
18	23-1 (4%+RC+HFHC)	20.3081	27.0621	0.750426	0.370704											0.574352	1.15076	0.169808	0.340224
19	23-2 (4%+RC+HFHC)	30.8107	26.8298	1.14838	0.567288											0.858029	1.71913	0.113783	0.227973
20	24-1 (4%+RC+RC)	11.1336	16.5327	0.673429	0.332668
21	24-2 (4%+RC+RC)	31.8707	19.9769	1.59537	0.788101											0.76304	1.52881	0.176469	0.35357
22	25-2 (18%+RC+HFHC)	24.7129	21.364	1.15675	0.571426											1.30684	2.61836	0.328796	0.65877
23	26-1 (18%+RC+RC)	39.218	18.4871	2.12137	1.04794
24	26-2 (18%+RC+RC)	22.3866	23.8143	0.940046	0.464374											0.793507	1.58986	0.243904	0.488682
25	27-1 (4%+RC - 5 WEEKS)	30.729	22.2552	1.38075	0.68208											1.31735	2.63941	0.312223	0.625563
26	27-2 (4%+RC - 5 WEEKS)	37.4562	22.5366	1.66201	0.821018
27	27-3 (4%+RC - 5 WEEKS)	49.4171	22.7935	2.16803	1.07099
28	28-1 (18%+RC - 4 WEEKS)	12.479	23.4873	0.531309	0.262462
29	28-2 (18%+RC - 4 WEEKS)	25.5803	20.5837	1.24274	0.613904
30	28-3 (18%+RC - 4 WEEKS)	31.8064	18.557	1.71398	0.846691
31	29-1 (4%- 4 WEEKS)	70.7227	17.5716	4.02482	1.98822		0.836188	1.98822		0.262462	0.68208		1.46056	0.579008		0.252635	1.26511
32	29-2 (4%- 4 WEEKS)	71.5103	20.2815	3.52589	1.74176		0.325358	1.74176		0.613904	0.821018		1.1935	1.34989		0.586047	2.63657
33	30-1 (18%- 4 WEEKS)	48.2426	28.5	1.69272	0.836188		0.335773	0.844035		0.846691	1.07099		1.04794	1.81539		1.90034	2.03534
34	30-2 (18%- 4 WEEKS)	15.0539	22.8563	0.658632	0.325358			1.13887					0.464374	2.21848		0.901248	0.535781
35	31-1 (4%- 4 WEEKS)	35.1011	20.5437	1.70861	0.844035								0.33777	0.571426		0.332668	2.80074
36	31-2 (4%- 4 WEEKS)	42.3652	18.3761	2.30545	1.13887								0.26436			0.788101	0.824638
37	32-1 (18%- 4 WEEKS)	17.7757	26.1516	0.679715	0.335773								0.572776				0.819961
38	A (18%+RC+RC)	12.3949	18.1276	0.683757	0.33777												0.370704
39	G (18%+RC+RC)	18.0538	33.7358	0.535152	0.26436												0.567288
40	H (18%+RC+RC)	35.4353	30.5612	1.15949	0.572776
				2.02433

## Sheet: KHK-C1
Well	Sample Name	Detector Name	Reporter	Task	Ct	Tm Value	Tm Type	Quantity	Qty Mean	Qty StdDev	Ct Median	Ct Mean	Ct StdDev	Ct Type	Template Name	Baseline Type	Baseline Start	Baseline Stop	Threshold Type	Threshold	FOS	HMD	LME	EW	BPR	NAW	HNS	HRN	EAF	BAF	TAF	CAF
89	1 (11-1)	KHK-C 1	SYBR	Unknown	22.4912	83.2	Auto Tm	71.2266	68.4975	9.98479	22.4912	22.5549	0.20692	Manual Ct		Manual	12	15	Manual	0.343808
113	1 (11-1)	KHK-C 1	SYBR	Unknown	22.7862	83.5	Auto Tm	57.432	68.4975	9.98479	22.4912	22.5549	0.20692	Manual Ct		Manual	12	15	Manual	0.343808
137	1 (11-1)	KHK-C 1	SYBR	Unknown	22.3874	83.5	Auto Tm	76.8341	68.4975	9.98479	22.4912	22.5549	0.20692	Manual Ct		Manual	12	15	Manual	0.343808
146	10 (17-1)	KHK-C 1	SYBR	Unknown	21.7889	83.1	Auto Tm	118.906	138.218	20.2475	21.6002	21.5925	0.200447	Manual Ct		Manual	12	15	Manual	0.343808
170	10 (17-1)	KHK-C 1	SYBR	Unknown	21.3883	83.1	Auto Tm	159.287	138.218	20.2475	21.6002	21.5925	0.200447	Manual Ct		Manual	12	15	Manual	0.343808
194	10 (17-1)	KHK-C 1	SYBR	Unknown	21.6002	83.1	Auto Tm	136.462	138.218	20.2475	21.6002	21.5925	0.200447	Manual Ct		Manual	12	15	Manual	0.343808
147	11 (17-2)	KHK-C 1	SYBR	Unknown	21.6115	83.1	Auto Tm	135.343	166.685	27.4807	21.2356	21.3394	0.237876	Manual Ct		Manual	12	15	Manual	0.343808
171	11 (17-2)	KHK-C 1	SYBR	Unknown	21.171	83.3	Auto Tm	186.655	166.685	27.4807	21.2356	21.3394	0.237876	Manual Ct		Manual	12	15	Manual	0.343808
195	11 (17-2)	KHK-C 1	SYBR	Unknown	21.2356	83.3	Auto Tm	178.055	166.685	27.4807	21.2356	21.3394	0.237876	Manual Ct		Manual	12	15	Manual	0.343808
148	12 (18-1)	KHK-C 1	SYBR	Unknown	22.9541	83.3	Auto Tm	50.8105	71.8134	18.2026	22.3047	22.5134	0.381867	Manual Ct		Manual	12	15	Manual	0.343808
172	12 (18-1)	KHK-C 1	SYBR	Unknown	22.3047	83.3	Auto Tm	81.6127	71.8134	18.2026	22.3047	22.5134	0.381867	Manual Ct		Manual	12	15	Manual	0.343808
196	12 (18-1)	KHK-C 1	SYBR	Unknown	22.2813	83.3	Auto Tm	83.0171	71.8134	18.2026	22.3047	22.5134	0.381867	Manual Ct		Manual	12	15	Manual	0.343808
149	13 (19-1)	KHK-C 1	SYBR	Unknown	21.5085	83.3	Auto Tm	145.904	177.803	27.6284	21.1228	21.2494	0.224429	Manual Ct		Manual	12	15	Manual	0.343808
173	13 (19-1)	KHK-C 1	SYBR	Unknown	21.1228	83.3	Auto Tm	193.334	177.803	27.6284	21.1228	21.2494	0.224429	Manual Ct		Manual	12	15	Manual	0.343808
197	13 (19-1)	KHK-C 1	SYBR	Unknown	21.1169	83.3	Auto Tm	194.17	177.803	27.6284	21.1228	21.2494	0.224429	Manual Ct		Manual	12	15	Manual	0.343808
150	14 (20-1)	KHK-C 1	SYBR	Unknown	22.3333	83.3	Auto Tm	79.9245	98.2869	17.0092	22.0067	22.0642	0.245442	Manual Ct		Manual	12	15	Manual	0.343808
174	14 (20-1)	KHK-C 1	SYBR	Unknown	21.8527	83.3	Auto Tm	113.504	98.2869	17.0092	22.0067	22.0642	0.245442	Manual Ct		Manual	12	15	Manual	0.343808
198	14 (20-1)	KHK-C 1	SYBR	Unknown	22.0067	83.3	Auto Tm	101.432	98.2869	17.0092	22.0067	22.0642	0.245442	Manual Ct		Manual	12	15	Manual	0.343808
151	15 (21-1)	KHK-C 1	SYBR	Unknown	23.1462	83.3	Auto Tm	44.1657	52.0758	8.39048	22.944	22.9322	0.22011	Manual Ct		Manual	12	15	Manual	0.343808
175	15 (21-1)	KHK-C 1	SYBR	Unknown	22.7064	83.3	Auto Tm	60.8757	52.0758	8.39048	22.944	22.9322	0.22011	Manual Ct		Manual	12	15	Manual	0.343808
199	15 (21-1)	KHK-C 1	SYBR	Unknown	22.944	83.3	Auto Tm	51.1859	52.0758	8.39048	22.944	22.9322	0.22011	Manual Ct		Manual	12	15	Manual	0.343808
152	16 (21-2)	KHK-C 1	SYBR	Unknown	22.9969	83.3	Auto Tm	49.247	56.971	6.84472	22.7405	22.8042	0.170114	Manual Ct		Manual	12	15	Manual	0.343808
176	16 (21-2)	KHK-C 1	SYBR	Unknown	22.6751	83.3	Auto Tm	62.2841	56.971	6.84472	22.7405	22.8042	0.170114	Manual Ct		Manual	12	15	Manual	0.343808
200	16 (21-2)	KHK-C 1	SYBR	Unknown	22.7405	83.6	Auto Tm	59.3818	56.971	6.84472	22.7405	22.8042	0.170114	Manual Ct		Manual	12	15	Manual	0.343808
153	17 (22-1)	KHK-C 1	SYBR	Unknown	22.9404	83.6	Auto Tm	51.3226	57.3264	7.1221	22.8341	22.7956	0.167289	Manual Ct		Manual	12	15	Manual	0.343808
177	17 (22-1)	KHK-C 1	SYBR	Unknown	22.6125	83.6	Auto Tm	65.1955	57.3264	7.1221	22.8341	22.7956	0.167289	Manual Ct		Manual	12	15	Manual	0.343808
201	17 (22-1)	KHK-C 1	SYBR	Unknown	22.8341	83.6	Auto Tm	55.4611	57.3264	7.1221	22.8341	22.7956	0.167289	Manual Ct		Manual	12	15	Manual	0.343808
154	18 (23-1)	KHK-C 1	SYBR	Unknown	24.0139	83.5	Auto Tm	23.4465	29.1226	5.06911	23.6435	23.7316	0.25021	Manual Ct		Manual	12	15	Manual	0.343808
178	18 (23-1)	KHK-C 1	SYBR	Unknown	23.5373	83.5	Auto Tm	33.1984	29.1226	5.06911	23.6435	23.7316	0.25021	Manual Ct		Manual	12	15	Manual	0.343808
202	18 (23-1)	KHK-C 1	SYBR	Unknown	23.6435	83.5	Auto Tm	30.7228	29.1226	5.06911	23.6435	23.7316	0.25021	Manual Ct		Manual	12	15	Manual	0.343808
155	19 (23-2)	KHK-C 1	SYBR	Unknown	23.0453	83.5	Auto Tm	47.5383	49.3724	2.65067	23.0273	22.9947	0.0725745	Manual Ct		Manual	12	15	Manual	0.343808
179	19 (23-2)	KHK-C 1	SYBR	Unknown	22.9116	83.5	Auto Tm	52.4115	49.3724	2.65067	23.0273	22.9947	0.0725745	Manual Ct		Manual	12	15	Manual	0.343808
203	19 (23-2)	KHK-C 1	SYBR	Unknown	23.0273	83.5	Auto Tm	48.1673	49.3724	2.65067	23.0273	22.9947	0.0725745	Manual Ct		Manual	12	15	Manual	0.343808
90	2 (11-2)	KHK-C 1	SYBR	Unknown	21.551	83.2	Auto Tm	141.454	130.711	19.3945	21.551	21.67	0.213705	Manual Ct		Manual	12	15	Manual	0.343808
114	2 (11-2)	KHK-C 1	SYBR	Unknown	21.9167	83.2	Auto Tm	108.323	130.711	19.3945	21.551	21.67	0.213705	Manual Ct		Manual	12	15	Manual	0.343808
138	2 (11-2)	KHK-C 1	SYBR	Unknown	21.5423	83.5	Auto Tm	142.357	130.711	19.3945	21.551	21.67	0.213705	Manual Ct		Manual	12	15	Manual	0.343808
156	20 (24-1)	KHK-C 1	SYBR	Unknown	25.1039	83.5	Auto Tm	10.5842	12.9713	2.07736	24.7245	24.8378	0.231322	Manual Ct		Manual	12	15	Manual	0.343808
180	20 (24-1)	KHK-C 1	SYBR	Unknown	24.7245	83.5	Auto Tm	13.9603	12.9713	2.07736	24.7245	24.8378	0.231322	Manual Ct		Manual	12	15	Manual	0.343808
204	20 (24-1)	KHK-C 1	SYBR	Unknown	24.6849	83.5	Auto Tm	14.3693	12.9713	2.07736	24.7245	24.8378	0.231322	Manual Ct		Manual	12	15	Manual	0.343808
157	21 (24-2)	KHK-C 1	SYBR	Unknown	22.731	83.5	Auto Tm	59.7927	59.5627	6.66718	22.731	22.7421	0.154571	Manual Ct		Manual	12	15	Manual	0.343808
181	21 (24-2)	KHK-C 1	SYBR	Unknown	22.5933	83.5	Auto Tm	66.1119	59.5627	6.66718	22.731	22.7421	0.154571	Manual Ct		Manual	12	15	Manual	0.343808
205	21 (24-2)	KHK-C 1	SYBR	Unknown	22.9019	83.5	Auto Tm	52.7835	59.5627	6.66718	22.731	22.7421	0.154571	Manual Ct		Manual	12	15	Manual	0.343808
158	22 (25-2)	KHK-C 1	SYBR	Unknown	22.7273	83.5	Auto Tm	59.9543	61.4902	1.78098	22.702	22.693	0.0395135	Manual Ct		Manual	12	15	Manual	0.343808
182	22 (25-2)	KHK-C 1	SYBR	Unknown	22.6498	83.5	Auto Tm	63.4425	61.4902	1.78098	22.702	22.693	0.0395135	Manual Ct		Manual	12	15	Manual	0.343808
206	22 (25-2)	KHK-C 1	SYBR	Unknown	22.702	83.5	Auto Tm	61.074	61.4902	1.78098	22.702	22.693	0.0395135	Manual Ct		Manual	12	15	Manual	0.343808
159	23 (26-1)	KHK-C 1	SYBR	Unknown	22.725	83.5	Auto Tm	60.0565	68.2691	7.7959	22.5311	22.5554	0.158822	Manual Ct		Manual	12	15	Manual	0.343808
183	23 (26-1)	KHK-C 1	SYBR	Unknown	22.4101	83.5	Auto Tm	75.5677	68.2691	7.7959	22.5311	22.5554	0.158822	Manual Ct		Manual	12	15	Manual	0.343808
207	23 (26-1)	KHK-C 1	SYBR	Unknown	22.5311	83.5	Auto Tm	69.1831	68.2691	7.7959	22.5311	22.5554	0.158822	Manual Ct		Manual	12	15	Manual	0.343808
160	24 (26-2)	KHK-C 1	SYBR	Unknown	23.7626	83.5	Auto Tm	28.1669	35.5211	6.38544	23.3258	23.4607	0.261918	Manual Ct		Manual	12	15	Manual	0.343808
184	24 (26-2)	KHK-C 1	SYBR	Unknown	23.3258	83.5	Auto Tm	38.7386	35.5211	6.38544	23.3258	23.4607	0.261918	Manual Ct		Manual	12	15	Manual	0.343808
208	24 (26-2)	KHK-C 1	SYBR	Unknown	23.2937	83.5	Auto Tm	39.6576	35.5211	6.38544	23.3258	23.4607	0.261918	Manual Ct		Manual	12	15	Manual	0.343808
161	25 (27-1)	KHK-C 1	SYBR	Unknown	23.5874	83.5	Auto Tm	32.0072	34.7066	7.95897	23.5874	23.4994	0.303303	Manual Ct		Manual	12	15	Manual	0.343808
185	25 (27-1)	KHK-C 1	SYBR	Unknown	23.1618	83.5	Auto Tm	43.6642	34.7066	7.95897	23.5874	23.4994	0.303303	Manual Ct		Manual	12	15	Manual	0.343808
209	25 (27-1)	KHK-C 1	SYBR	Unknown	23.7489	83.5	Auto Tm	28.4484	34.7066	7.95897	23.5874	23.4994	0.303303	Manual Ct		Manual	12	15	Manual	0.343808
162	26 (27-2)	KHK-C 1	SYBR	Unknown	23.4555	83.5	Auto Tm	35.2407	39.8582	6.32138	23.3788	23.2978	0.210253	Manual Ct		Manual	12	15	Manual	0.343808
186	26 (27-2)	KHK-C 1	SYBR	Unknown	23.0591	83.5	Auto Tm	47.0627	39.8582	6.32138	23.3788	23.2978	0.210253	Manual Ct		Manual	12	15	Manual	0.343808
210	26 (27-2)	KHK-C 1	SYBR	Unknown	23.3788	83.5	Auto Tm	37.2711	39.8582	6.32138	23.3788	23.2978	0.210253	Manual Ct		Manual	12	15	Manual	0.343808
163	27 (27-3)	KHK-C 1	SYBR	Unknown	23.0394	83.5	Auto Tm	47.7456	53.1851	6.75902	22.9474	22.8987	0.17039	Manual Ct		Manual	12	15	Manual	0.343808
187	27 (27-3)	KHK-C 1	SYBR	Unknown	22.7092	83.5	Auto Tm	60.7518	53.1851	6.75902	22.9474	22.8987	0.17039	Manual Ct		Manual	12	15	Manual	0.343808
211	27 (27-3)	KHK-C 1	SYBR	Unknown	22.9474	83.5	Auto Tm	51.0578	53.1851	6.75902	22.9474	22.8987	0.17039	Manual Ct		Manual	12	15	Manual	0.343808
164	28 (28-1)	KHK-C 1	SYBR	Unknown	25.244	83.2	Auto Tm	9.55571	10.9134	2.64833	25.244	25.087	0.315348	Manual Ct		Manual	12	15	Manual	0.343808
188	28 (28-1)	KHK-C 1	SYBR	Unknown	24.724	83.2	Auto Tm	13.9653	10.9134	2.64833	25.244	25.087	0.315348	Manual Ct		Manual	12	15	Manual	0.343808
212	28 (28-1)	KHK-C 1	SYBR	Unknown	25.2931	83.2	Auto Tm	9.21926	10.9134	2.64833	25.244	25.087	0.315348	Manual Ct		Manual	12	15	Manual	0.343808
165	29 (28-2)	KHK-C 1	SYBR	Unknown	23.9859	83.2	Auto Tm	23.9317	26.0895	2.1892	23.8708	23.8708	0.115093	Manual Ct		Manual	12	15	Manual	0.343808
189	29 (28-2)	KHK-C 1	SYBR	Unknown	23.8708	83.2	Auto Tm	26.0281	26.0895	2.1892	23.8708	23.8708	0.115093	Manual Ct		Manual	12	15	Manual	0.343808
213	29 (28-2)	KHK-C 1	SYBR	Unknown	23.7557	83.2	Auto Tm	28.3088	26.0895	2.1892	23.8708	23.8708	0.115093	Manual Ct		Manual	12	15	Manual	0.343808
91	3 (12-1)	KHK-C 1	SYBR	Unknown	23.6045	83.2	Auto Tm	31.6108	29.1225	2.91369	23.6835	23.7216	0.140004	Manual Ct		Manual	12	15	Manual	0.343808
115	3 (12-1)	KHK-C 1	SYBR	Unknown	23.8766	83.2	Auto Tm	25.9172	29.1225	2.91369	23.6835	23.7216	0.140004	Manual Ct		Manual	12	15	Manual	0.343808
139	3 (12-1)	KHK-C 1	SYBR	Unknown	23.6835	83.2	Auto Tm	29.8395	29.1225	2.91369	23.6835	23.7216	0.140004	Manual Ct		Manual	12	15	Manual	0.343808
166	30 (28-3)	KHK-C 1	SYBR	Unknown	23.3196	83.1	Auto Tm	38.9149	35.2313	4.60961	23.3993	23.4641	0.185548	Manual Ct		Manual	12	15	Manual	0.343808
190	30 (28-3)	KHK-C 1	SYBR	Unknown	23.3993	83.1	Auto Tm	36.717	35.2313	4.60961	23.3993	23.4641	0.185548	Manual Ct		Manual	12	15	Manual	0.343808
214	30 (28-3)	KHK-C 1	SYBR	Unknown	23.6733	83.1	Auto Tm	30.0621	35.2313	4.60961	23.3993	23.4641	0.185548	Manual Ct		Manual	12	15	Manual	0.343808
167	31 (29-1)	KHK-C 1	SYBR	Unknown	22.7144	83.1	Auto Tm	60.5207	59.4818	6.27247	22.7144	22.7434	0.146965	Manual Ct		Manual	12	15	Manual	0.343808
191	31 (29-1)	KHK-C 1	SYBR	Unknown	22.613	83.1	Auto Tm	65.17	59.4818	6.27247	22.7144	22.7434	0.146965	Manual Ct		Manual	12	15	Manual	0.343808
215	31 (29-1)	KHK-C 1	SYBR	Unknown	22.9026	83.1	Auto Tm	52.7547	59.4818	6.27247	22.7144	22.7434	0.146965	Manual Ct		Manual	12	15	Manual	0.343808
168	32 (29-2)	KHK-C 1	SYBR	Unknown	21.6359	83.1	Auto Tm	132.952	116.999	15.7872	21.815	21.8195	0.185788	Manual Ct		Manual	12	15	Manual	0.343808
192	32 (29-2)	KHK-C 1	SYBR	Unknown	21.815	83.1	Auto Tm	116.664	116.999	15.7872	21.815	21.8195	0.185788	Manual Ct		Manual	12	15	Manual	0.343808
216	32 (29-2)	KHK-C 1	SYBR	Unknown	22.0074	83.1	Auto Tm	101.383	116.999	15.7872	21.815	21.8195	0.185788	Manual Ct		Manual	12	15	Manual	0.343808
217	33 (30-1)	KHK-C 1	SYBR	Unknown	22.8951	83.1	Auto Tm	53.0452	48.9047	6.03526	22.9306	23.0138	0.175757	Manual Ct		Manual	12	15	Manual	0.343808
241	33 (30-1)	KHK-C 1	SYBR	Unknown	23.2157	83.1	Auto Tm	41.9799	48.9047	6.03526	22.9306	23.0138	0.175757	Manual Ct		Manual	12	15	Manual	0.343808
265	33 (30-1)	KHK-C 1	SYBR	Unknown	22.9306	83.1	Auto Tm	51.6891	48.9047	6.03526	22.9306	23.0138	0.175757	Manual Ct		Manual	12	15	Manual	0.343808
218	34 (30-2)	KHK-C 1	SYBR	Unknown	24.3242	83.1	Auto Tm	18.6958	18.1959	1.63203	24.3242	24.3652	0.125576	Manual Ct		Manual	12	15	Manual	0.343808
242	34 (30-2)	KHK-C 1	SYBR	Unknown	24.5061	83.1	Auto Tm	16.3724	18.1959	1.63203	24.3242	24.3652	0.125576	Manual Ct		Manual	12	15	Manual	0.343808
266	34 (30-2)	KHK-C 1	SYBR	Unknown	24.2651	83.1	Auto Tm	19.5196	18.1959	1.63203	24.3242	24.3652	0.125576	Manual Ct		Manual	12	15	Manual	0.343808
219	35 (31-1)	KHK-C 1	SYBR	Unknown	22.5663	83.3	Auto Tm	67.4275	69.1712	5.80767	22.5663	22.5345	0.113359	Manual Ct		Manual	12	15	Manual	0.343808
243	35 (31-1)	KHK-C 1	SYBR	Unknown	22.6285	83.1	Auto Tm	64.4351	69.1712	5.80767	22.5663	22.5345	0.113359	Manual Ct		Manual	12	15	Manual	0.343808
267	35 (31-1)	KHK-C 1	SYBR	Unknown	22.4086	83.1	Auto Tm	75.6509	69.1712	5.80767	22.5663	22.5345	0.113359	Manual Ct		Manual	12	15	Manual	0.343808
220	36 (31-2)	KHK-C 1	SYBR	Unknown	22.0658	83.3	Auto Tm	97.1515	83.2319	16.8374	22.201	22.2979	0.292763	Manual Ct		Manual	12	15	Manual	0.343808
244	36 (31-2)	KHK-C 1	SYBR	Unknown	22.6268	83.3	Auto Tm	64.5171	83.2319	16.8374	22.201	22.2979	0.292763	Manual Ct		Manual	12	15	Manual	0.343808
268	36 (31-2)	KHK-C 1	SYBR	Unknown	22.201	83.1	Auto Tm	88.0271	83.2319	16.8374	22.201	22.2979	0.292763	Manual Ct		Manual	12	15	Manual	0.343808
221	37 (32-1)	KHK-C 1	SYBR	Unknown	24.2236	83.3	Auto Tm	20.1196	18.8149	5.08689	24.2236	24.3525	0.399869	Manual Ct		Manual	12	15	Manual	0.343808
245	37 (32-1)	KHK-C 1	SYBR	Unknown	24.801	83.3	Auto Tm	13.2027	18.8149	5.08689	24.2236	24.3525	0.399869	Manual Ct		Manual	12	15	Manual	0.343808
269	37 (32-1)	KHK-C 1	SYBR	Unknown	24.033	83.3	Auto Tm	23.1223	18.8149	5.08689	24.2236	24.3525	0.399869	Manual Ct		Manual	12	15	Manual	0.343808
222	38 (A)	KHK-C 1	SYBR	Unknown	24.8449	83.3	Auto Tm	12.7859	11.8235	2.83341	24.8449	24.9812	0.353888	Manual Ct		Manual	12	15	Manual	0.343808
246	38 (A)	KHK-C 1	SYBR	Unknown	25.383	83.3	Auto Tm	8.63427	11.8235	2.83341	24.8449	24.9812	0.353888	Manual Ct		Manual	12	15	Manual	0.343808
270	38 (A)	KHK-C 1	SYBR	Unknown	24.7157	83.3	Auto Tm	14.0504	11.8235	2.83341	24.8449	24.9812	0.353888	Manual Ct		Manual	12	15	Manual	0.343808
223	39 (G)	KHK-C 1	SYBR	Unknown	24.0175	83.3	Auto Tm	23.3858	21.8725	5.40123	24.0175	24.1398	0.363108	Manual Ct		Manual	12	15	Manual	0.343808
247	39 (G)	KHK-C 1	SYBR	Unknown	24.5483	83.3	Auto Tm	15.876	21.8725	5.40123	24.0175	24.1398	0.363108	Manual Ct		Manual	12	15	Manual	0.343808
271	39 (G)	KHK-C 1	SYBR	Unknown	23.8537	83.3	Auto Tm	26.3556	21.8725	5.40123	24.0175	24.1398	0.363108	Manual Ct		Manual	12	15	Manual	0.343808
92	4 (12-2)	KHK-C 1	SYBR	Unknown	22.4854	83.2	Auto Tm	71.5275	68.5967	12.2182	22.4854	22.5581	0.254509	Manual Ct		Manual	12	15	Manual	0.343808
116	4 (12-2)	KHK-C 1	SYBR	Unknown	22.841	83.2	Auto Tm	55.1796	68.5967	12.2182	22.4854	22.5581	0.254509	Manual Ct		Manual	12	15	Manual	0.343808
140	4 (12-2)	KHK-C 1	SYBR	Unknown	22.3478	83.2	Auto Tm	79.0829	68.5967	12.2182	22.4854	22.5581	0.254509	Manual Ct		Manual	12	15	Manual	0.343808
224	40 (H)	KHK-C 1	SYBR	Unknown	22.9265	83.3	Auto Tm	51.8436	46.5472	10.7431	22.9265	23.1014	0.343561	Manual Ct		Manual	12	15	Manual	0.343808
248	40 (H)	KHK-C 1	SYBR	Unknown	23.4972	83.3	Auto Tm	34.1843	46.5472	10.7431	22.9265	23.1014	0.343561	Manual Ct		Manual	12	15	Manual	0.343808
272	40 (H)	KHK-C 1	SYBR	Unknown	22.8805	83.3	Auto Tm	53.6137	46.5472	10.7431	22.9265	23.1014	0.343561	Manual Ct		Manual	12	15	Manual	0.343808
93	5 (13-1)	KHK-C 1	SYBR	Unknown	24.9176	83.2	Auto Tm	12.1257	10.8281	1.96613	24.9557	25.0891	0.264638	Manual Ct		Manual	12	15	Manual	0.343808
117	5 (13-1)	KHK-C 1	SYBR	Unknown	25.3938	83.2	Auto Tm	8.56601	10.8281	1.96613	24.9557	25.0891	0.264638	Manual Ct		Manual	12	15	Manual	0.343808
141	5 (13-1)	KHK-C 1	SYBR	Unknown	24.9557	83.2	Auto Tm	11.7927	10.8281	1.96613	24.9557	25.0891	0.264638	Manual Ct		Manual	12	15	Manual	0.343808
94	6 (14-1)	KHK-C 1	SYBR	Unknown	22.0017	83.1	Auto Tm	101.803	88.8314	17.3896	22.0876	22.2076	0.285366	Manual Ct		Manual	12	15	Manual	0.343808
118	6 (14-1)	KHK-C 1	SYBR	Unknown	22.5333	83.1	Auto Tm	69.0715	88.8314	17.3896	22.0876	22.2076	0.285366	Manual Ct		Manual	12	15	Manual	0.343808
142	6 (14-1)	KHK-C 1	SYBR	Unknown	22.0876	83.1	Auto Tm	95.6195	88.8314	17.3896	22.0876	22.2076	0.285366	Manual Ct		Manual	12	15	Manual	0.343808
95	7 (15-1)	KHK-C 1	SYBR	Unknown	22.0877	83.1	Auto Tm	95.6143	85.5064	12.2671	22.1852	22.2507	0.203754	Manual Ct		Manual	12	15	Manual	0.343808
119	7 (15-1)	KHK-C 1	SYBR	Unknown	22.4791	83.1	Auto Tm	71.8585	85.5064	12.2671	22.1852	22.2507	0.203754	Manual Ct		Manual	12	15	Manual	0.343808
143	7 (15-1)	KHK-C 1	SYBR	Unknown	22.1852	83.1	Auto Tm	89.0463	85.5064	12.2671	22.1852	22.2507	0.203754	Manual Ct		Manual	12	15	Manual	0.343808
96	8 (15-2)	KHK-C 1	SYBR	Unknown	23.9203	82.9	Auto Tm	25.1046	22.6896	2.94832	24.0073	24.067	0.183894	Manual Ct		Manual	12	15	Manual	0.343808
120	8 (15-2)	KHK-C 1	SYBR	Unknown	24.2733	82.9	Auto Tm	19.404	22.6896	2.94832	24.0073	24.067	0.183894	Manual Ct		Manual	12	15	Manual	0.343808
144	8 (15-2)	KHK-C 1	SYBR	Unknown	24.0073	83.1	Auto Tm	23.5602	22.6896	2.94832	24.0073	24.067	0.183894	Manual Ct		Manual	12	15	Manual	0.343808
145	9 (16-1)	KHK-C 1	SYBR	Unknown	23.6433	83.1	Auto Tm	30.7285	32.6767	2.21864	23.5788	23.5611	0.0922468	Manual Ct		Manual	12	15	Manual	0.343808
169	9 (16-1)	KHK-C 1	SYBR	Unknown	23.5788	83.1	Auto Tm	32.2101	32.6767	2.21864	23.5788	23.5611	0.0922468	Manual Ct		Manual	12	15	Manual	0.343808
193	9 (16-1)	KHK-C 1	SYBR	Unknown	23.4613	83.1	Auto Tm	35.0915	32.6767	2.21864	23.5788	23.5611	0.0922468	Manual Ct		Manual	12	15	Manual	0.343808
371	Gene 2 Standard (1)	KHK-C 1	SYBR	Standard	28.516	83	Auto Tm	1						Manual Ct		Manual	12	15	Manual	0.343808
372	Gene 2 Standard (1)	KHK-C 1	SYBR	Standard	28.4995	83	Auto Tm	1						Manual Ct		Manual	12	15	Manual	0.343808
369	Gene 2 Standard (10)	KHK-C 1	SYBR	Standard	24.9215	83.3	Auto Tm	10						Manual Ct		Manual	12	15	Manual	0.343808
370	Gene 2 Standard (10)	KHK-C 1	SYBR	Standard	24.7597	83.3	Auto Tm	10						Manual Ct		Manual	12	15	Manual	0.343808
367	Gene 2 Standard (100)	KHK-C 1	SYBR	Standard	22.2431	83.6	Auto Tm	100						Manual Ct		Manual	12	15	Manual	0.343808
368	Gene 2 Standard (100)	KHK-C 1	SYBR	Standard	22.1505	83.8	Auto Tm	100						Manual Ct		Manual	12	15	Manual	0.343808
380	NTC Gene 2	KHK-C 1	SYBR	NTC	Undetermined	61.9	Auto Tm	0						Manual Ct		Manual	12	15	Manual	0.343808						TRUE
383	RT Negative 2	KHK-C 1	SYBR	NTC	Undetermined	61.8	Auto Tm	0						Manual Ct		Manual	12	15	Manual	0.343808						TRUE
Slope	-3.15548	cycles/log decade
Y-Intercept		28.3372
R^2		0.99088
		KHK-C1	18S
	Mouse ID	Qty Mean	Qty Mean	Ratio	Normalized values	Mice groups										Mean	STDEV	SE
1	11-1 (4%+RC+HFHC)	68.4975	16.1897	4.23093	1.42117	18%- 4 WEEKS	0.57639	0.267411	0.241665							0.361822	0.186267	0.107541
2	11-2 (4%+RC+HFHC)	130.711	17.3774	7.52192	2.52662	4%- 4 WEEKS	1.13706	1.93773	1.13099	1.52142						1.4318	0.383563	0.191782
3	12-1 (18%+RC+HFHC)	29.1225	29.3828	0.99114	0.332925
4	12-2 (18%+RC+HFHC)	68.5967	18.8159	3.64568	1.22459	18%+RC - 4 WEEKS	0.156077	0.42575	0.637722							0.406516	0.241398	0.139371
5	13-1 (4%+RC+RC)	10.8281	31.6372	0.34226	0.114965	4%+RC - 4 WEEKS	0.523831	0.594073	0.783771							0.633892	0.134467	0.0776346
6	14-1 (18%+RC+RC)	88.8314	20.4911	4.33513	1.45617
7	15-1 (4%+RC+HFHC)	85.5064	15.311	5.58463	1.87588	18%+RC+RC	1.45617	1.30658	1.24041	0.501024	0.219088	0.21778	0.511605			0.778952	0.536509	0.202781
8	15-2 (4%+RC+HFHC)	22.6896	19.3291	1.17386	0.3943	18%+RC+HFHC	=F138	1.22459	2.13642	2.77545	0.966796					1.77581	0.834199	0.417099
9	16-1 (4%+RC+RC)	32.6767	19.7214	1.65692	0.556559
10	17-1 (18%+RC+HFHC)	138.218	21.7315	6.36026	2.13642	4%+RC+RC	0.114965	0.556559	1.92252	0.93378	0.263543	1.00151				0.798814	0.653434	0.266763
11	17-2 (18%+RC+HFHC)	166.685	20.1731	8.2627	2.77545	4%+RC+HFHC	1.42117	2.52662	1.87588	0.3943	3.42801	0.851489	0.907312	0.361475	0.618128	1.37604	1.05171	0.35057
12	18-1 (18%+RC+RC)	71.8134	18.462	3.88979	1.30658
13	19-1 (4%+RC+HFHC)	177.803	17.4224	10.2054	3.42801
14	20-1 (4%+RC+RC)	98.2869	17.1726	5.72348	1.92252
15	21-1 (4%+RC+HFHC)	52.0758	20.5432	2.53494	0.851489
16	21-2 (4%+RC+HFHC)	56.971	21.0915	2.70113	0.907312
17	22-1 (4%+RC+RC)	57.3264	20.6215	2.77993	0.93378
18	23-1 (4%+RC+HFHC)	29.1226	27.0621	1.07614	0.361475
19	23-2 (4%+RC+HFHC)	49.3724	26.8298	1.84021	0.618128
20	24-1 (4%+RC+RC)	12.9713	16.5327	0.784584	0.263543
21	24-2 (4%+RC+RC)	59.5627	19.9769	2.98157	1.00151
22	25-2 (18%+RC+HFHC)	61.4902	21.364	2.87822	0.966796
23	26-1 (18%+RC+RC)	68.2691	18.4871	3.69279	1.24041
24	26-2 (18%+RC+RC)	35.5211	23.8143	1.49158	0.501024
25	27-1 (4%+RC - 5 WEEKS)	34.7066	22.2552	1.55948	0.523831
26	27-2 (4%+RC - 5 WEEKS)	39.8582	22.5366	1.7686	0.594073
27	27-3 (4%+RC - 5 WEEKS)	53.1851	22.7935	2.33334	0.783771
28	28-1 (18%+RC - 4 WEEKS)	10.9134	23.4873	0.464652	0.156077
29	28-2 (18%+RC - 4 WEEKS)	26.0895	20.5837	1.26749	0.42575
30	28-3 (18%+RC - 4 WEEKS)	35.2313	18.557	1.89854	0.637722
31	29-1 (4%- 4 WEEKS)	59.4818	17.5716	3.3851	1.13706
32	29-2 (4%- 4 WEEKS)	116.999	20.2815	5.76877	1.93773
33	30-1 (18%- 4 WEEKS)	48.9047	28.5	1.71595	0.57639
34	30-2 (18%- 4 WEEKS)	18.1959	22.8563	0.796102	0.267411
35	31-1 (4%- 4 WEEKS)	69.1712	20.5437	3.36702	1.13099
36	31-2 (4%- 4 WEEKS)	83.2319	18.3761	4.52936	1.52142
37	32-1 (18%- 4 WEEKS)	18.8149	26.1516	0.719454	0.241665
38	A (18%+RC+RC)	11.8235	18.1276	0.652239	0.219088
39	G (18%+RC+RC)	21.8725	33.7358	0.648345	0.21778
40	H (18%+RC+RC)	46.5472	30.5612	1.52308	0.511605
				2.97707

## Sheet: KHK-C2
Well	Sample Name	Detector Name	Reporter	Task	Ct	Tm Value	Tm Type	Quantity	Qty Mean	Qty StdDev	Ct Median	Ct Mean	Ct StdDev	Ct Type	Template Name	Baseline Type	Baseline Start	Baseline Stop	Threshold Type	Threshold	FOS	HMD	LME	EW	BPR	NAW	HNS	HRN	EAF	BAF	TAF	CAF
225	1 (11-1)	KHK-C 2	SYBR	Unknown	21.1344	86.8	Auto Tm	59.2937	61.2806	2.83447	21.1188	21.0932	0.0583725	Manual Ct		Manual	11	15	Manual	0.546291
249	1 (11-1)	KHK-C 2	SYBR	Unknown	21.1188	86.8	Auto Tm	60.0216	61.2806	2.83447	21.1188	21.0932	0.0583725	Manual Ct		Manual	11	15	Manual	0.546291
273	1 (11-1)	KHK-C 2	SYBR	Unknown	21.0264	86.8	Auto Tm	64.5264	61.2806	2.83447	21.1188	21.0932	0.0583725	Manual Ct		Manual	11	15	Manual	0.546291
234	10 (17-1)	KHK-C 2	SYBR	Unknown	20.2784	87	Auto Tm	115.914	116.369	1.96899	20.2784	20.2735	0.0215477	Manual Ct		Manual	11	15	Manual	0.546291
258	10 (17-1)	KHK-C 2	SYBR	Unknown	20.2922	87	Auto Tm	114.667	116.369	1.96899	20.2784	20.2735	0.0215477	Manual Ct		Manual	11	15	Manual	0.546291
282	10 (17-1)	KHK-C 2	SYBR	Unknown	20.25	86.7	Auto Tm	118.525	116.369	1.96899	20.2784	20.2735	0.0215477	Manual Ct		Manual	11	15	Manual	0.546291
235	11 (17-2)	KHK-C 2	SYBR	Unknown	20.0433	87	Auto Tm	139.353	141.797	9.22801	20.0433	20.0228	0.0822226	Manual Ct		Manual	11	15	Manual	0.546291
259	11 (17-2)	KHK-C 2	SYBR	Unknown	20.0929	86.7	Auto Tm	134.038	141.797	9.22801	20.0433	20.0228	0.0822226	Manual Ct		Manual	11	15	Manual	0.546291
283	11 (17-2)	KHK-C 2	SYBR	Unknown	19.9323	86.7	Auto Tm	152.002	141.797	9.22801	20.0433	20.0228	0.0822226	Manual Ct		Manual	11	15	Manual	0.546291
236	12 (18-1)	KHK-C 2	SYBR	Unknown	21.1151	86.7	Auto Tm	60.1941	61.6862	1.59376	21.0877	21.0841	0.0329249	Manual Ct		Manual	11	15	Manual	0.546291
260	12 (18-1)	KHK-C 2	SYBR	Unknown	21.0877	86.7	Auto Tm	61.4994	61.6862	1.59376	21.0877	21.0841	0.0329249	Manual Ct		Manual	11	15	Manual	0.546291
284	12 (18-1)	KHK-C 2	SYBR	Unknown	21.0496	86.7	Auto Tm	63.3651	61.6862	1.59376	21.0877	21.0841	0.0329249	Manual Ct		Manual	11	15	Manual	0.546291
237	13 (19-1)	KHK-C 2	SYBR	Unknown	19.9291	86.7	Auto Tm	152.389	148.439	3.70361	19.9674	19.9629	0.0317786	Manual Ct		Manual	11	15	Manual	0.546291
261	13 (19-1)	KHK-C 2	SYBR	Unknown	19.9921	86.7	Auto Tm	145.045	148.439	3.70361	19.9674	19.9629	0.0317786	Manual Ct		Manual	11	15	Manual	0.546291
285	13 (19-1)	KHK-C 2	SYBR	Unknown	19.9674	86.7	Auto Tm	147.882	148.439	3.70361	19.9674	19.9629	0.0317786	Manual Ct		Manual	11	15	Manual	0.546291
238	14 (20-1)	KHK-C 2	SYBR	Unknown	20.7923	86.7	Auto Tm	77.5119	80.5543	3.78776	20.7623	20.744	0.0594833	Manual Ct		Manual	11	15	Manual	0.546291
262	14 (20-1)	KHK-C 2	SYBR	Unknown	20.7623	86.7	Auto Tm	79.3542	80.5543	3.78776	20.7623	20.744	0.0594833	Manual Ct		Manual	11	15	Manual	0.546291
286	14 (20-1)	KHK-C 2	SYBR	Unknown	20.6776	86.7	Auto Tm	84.7967	80.5543	3.78776	20.7623	20.744	0.0594833	Manual Ct		Manual	11	15	Manual	0.546291
239	15 (21-1)	KHK-C 2	SYBR	Unknown	21.3394	86.7	Auto Tm	50.4991	50.8776	0.362684	21.329	21.3299	0.0091071	Manual Ct		Manual	11	15	Manual	0.546291
263	15 (21-1)	KHK-C 2	SYBR	Unknown	21.329	86.7	Auto Tm	50.9119	50.8776	0.362684	21.329	21.3299	0.0091071	Manual Ct		Manual	11	15	Manual	0.546291
287	15 (21-1)	KHK-C 2	SYBR	Unknown	21.3212	86.4	Auto Tm	51.222	50.8776	0.362684	21.329	21.3299	0.0091071	Manual Ct		Manual	11	15	Manual	0.546291
240	16 (21-2)	KHK-C 2	SYBR	Unknown	21.4134	86.7	Auto Tm	47.654	47.4074	0.321242	21.4169	21.4201	0.00866637	Manual Ct		Manual	11	15	Manual	0.546291
264	16 (21-2)	KHK-C 2	SYBR	Unknown	21.4169	86.7	Auto Tm	47.524	47.4074	0.321242	21.4169	21.4201	0.00866637	Manual Ct		Manual	11	15	Manual	0.546291
288	16 (21-2)	KHK-C 2	SYBR	Unknown	21.4299	86.4	Auto Tm	47.0441	47.4074	0.321242	21.4169	21.4201	0.00866637	Manual Ct		Manual	11	15	Manual	0.546291
289	17 (22-1)	KHK-C 2	SYBR	Unknown	21.7391	86.3	Auto Tm	36.9267	40.3704	2.99796	21.5812	21.6276	0.0969476	Manual Ct		Manual	11	15	Manual	0.546291
313	17 (22-1)	KHK-C 2	SYBR	Unknown	21.5812	86.3	Auto Tm	41.7862	40.3704	2.99796	21.5812	21.6276	0.0969476	Manual Ct		Manual	11	15	Manual	0.546291
337	17 (22-1)	KHK-C 2	SYBR	Unknown	21.5626	86.3	Auto Tm	42.3982	40.3704	2.99796	21.5812	21.6276	0.0969476	Manual Ct		Manual	11	15	Manual	0.546291
290	18 (23-1)	KHK-C 2	SYBR	Unknown	22.5429	86.6	Auto Tm	19.6762	20.0397	1.07299	22.5429	22.5207	0.0676123	Manual Ct		Manual	11	15	Manual	0.546291
314	18 (23-1)	KHK-C 2	SYBR	Unknown	22.5745	86.3	Auto Tm	19.1956	20.0397	1.07299	22.5429	22.5207	0.0676123	Manual Ct		Manual	11	15	Manual	0.546291
338	18 (23-1)	KHK-C 2	SYBR	Unknown	22.4448	86.3	Auto Tm	21.2472	20.0397	1.07299	22.5429	22.5207	0.0676123	Manual Ct		Manual	11	15	Manual	0.546291
291	19 (23-2)	KHK-C 2	SYBR	Unknown	21.7584	86.6	Auto Tm	36.373	34.2099	2.3671	21.8231	21.8387	0.0892024	Manual Ct		Manual	11	15	Manual	0.546291
315	19 (23-2)	KHK-C 2	SYBR	Unknown	21.9347	86.6	Auto Tm	31.6813	34.2099	2.3671	21.8231	21.8387	0.0892024	Manual Ct		Manual	11	15	Manual	0.546291
339	19 (23-2)	KHK-C 2	SYBR	Unknown	21.8231	86.6	Auto Tm	34.5754	34.2099	2.3671	21.8231	21.8387	0.0892024	Manual Ct		Manual	11	15	Manual	0.546291
226	2 (11-2)	KHK-C 2	SYBR	Unknown	20.0674	87	Auto Tm	136.744	139.837	3.86741	20.0502	20.0392	0.0351126	Manual Ct		Manual	11	15	Manual	0.546291
250	2 (11-2)	KHK-C 2	SYBR	Unknown	20.0502	87	Auto Tm	138.594	139.837	3.86741	20.0502	20.0392	0.0351126	Manual Ct		Manual	11	15	Manual	0.546291
274	2 (11-2)	KHK-C 2	SYBR	Unknown	19.9998	87	Auto Tm	144.173	139.837	3.86741	20.0502	20.0392	0.0351126	Manual Ct		Manual	11	15	Manual	0.546291
292	20 (24-1)	KHK-C 2	SYBR	Unknown	23.141	86.6	Auto Tm	12.3178	12.3793	0.0856327	23.1383	23.1346	0.00881699	Manual Ct		Manual	11	15	Manual	0.546291
316	20 (24-1)	KHK-C 2	SYBR	Unknown	23.1245	86.6	Auto Tm	12.4771	12.3793	0.0856327	23.1383	23.1346	0.00881699	Manual Ct		Manual	11	15	Manual	0.546291
340	20 (24-1)	KHK-C 2	SYBR	Unknown	23.1383	86.6	Auto Tm	12.343	12.3793	0.0856327	23.1383	23.1346	0.00881699	Manual Ct		Manual	11	15	Manual	0.546291
293	21 (24-2)	KHK-C 2	SYBR	Unknown	21.469	86.6	Auto Tm	45.6233	48.9731	5.11867	21.4466	21.383	0.130004	Manual Ct		Manual	11	15	Manual	0.546291
317	21 (24-2)	KHK-C 2	SYBR	Unknown	21.4466	86.6	Auto Tm	46.4308	48.9731	5.11867	21.4466	21.383	0.130004	Manual Ct		Manual	11	15	Manual	0.546291
341	21 (24-2)	KHK-C 2	SYBR	Unknown	21.2335	86.6	Auto Tm	54.8652	48.9731	5.11867	21.4466	21.383	0.130004	Manual Ct		Manual	11	15	Manual	0.546291
294	22 (25-2)	KHK-C 2	SYBR	Unknown	21.5246	86.8	Auto Tm	43.6801	45.5684	1.64226	21.4485	21.4711	0.0464997	Manual Ct		Manual	11	15	Manual	0.546291
318	22 (25-2)	KHK-C 2	SYBR	Unknown	21.4402	86.6	Auto Tm	46.6635	45.5684	1.64226	21.4485	21.4711	0.0464997	Manual Ct		Manual	11	15	Manual	0.546291
342	22 (25-2)	KHK-C 2	SYBR	Unknown	21.4485	86.6	Auto Tm	46.3616	45.5684	1.64226	21.4485	21.4711	0.0464997	Manual Ct		Manual	11	15	Manual	0.546291
295	23 (26-1)	KHK-C 2	SYBR	Unknown	21.2229	86.8	Auto Tm	55.3214	51.4968	3.42576	21.3404	21.3162	0.083907	Manual Ct		Manual	11	15	Manual	0.546291
319	23 (26-1)	KHK-C 2	SYBR	Unknown	21.3854	86.8	Auto Tm	48.7098	51.4968	3.42576	21.3404	21.3162	0.083907	Manual Ct		Manual	11	15	Manual	0.546291
343	23 (26-1)	KHK-C 2	SYBR	Unknown	21.3404	86.8	Auto Tm	50.459	51.4968	3.42576	21.3404	21.3162	0.083907	Manual Ct		Manual	11	15	Manual	0.546291
296	24 (26-2)	KHK-C 2	SYBR	Unknown	22.2051	86.8	Auto Tm	25.6354	26.3936	0.96	22.1835	22.1684	0.0460885	Manual Ct		Manual	11	15	Manual	0.546291
320	24 (26-2)	KHK-C 2	SYBR	Unknown	22.1835	86.8	Auto Tm	26.0723	26.3936	0.96	22.1835	22.1684	0.0460885	Manual Ct		Manual	11	15	Manual	0.546291
344	24 (26-2)	KHK-C 2	SYBR	Unknown	22.1167	86.8	Auto Tm	27.473	26.3936	0.96	22.1835	22.1684	0.0460885	Manual Ct		Manual	11	15	Manual	0.546291
297	25 (27-1)	KHK-C 2	SYBR	Unknown	21.9624	86.8	Auto Tm	31.0002	32.531	1.39474	21.8879	21.9017	0.0551781	Manual Ct		Manual	11	15	Manual	0.546291
321	25 (27-1)	KHK-C 2	SYBR	Unknown	21.8879	86.8	Auto Tm	32.8631	32.531	1.39474	21.8879	21.9017	0.0551781	Manual Ct		Manual	11	15	Manual	0.546291
345	25 (27-1)	KHK-C 2	SYBR	Unknown	21.8547	86.8	Auto Tm	33.7297	32.531	1.39474	21.8879	21.9017	0.0551781	Manual Ct		Manual	11	15	Manual	0.546291
298	26 (27-2)	KHK-C 2	SYBR	Unknown	21.7891	86.5	Auto Tm	35.5065	43.123	7.00971	21.4992	21.5528	0.214666	Manual Ct		Manual	11	15	Manual	0.546291
322	26 (27-2)	KHK-C 2	SYBR	Unknown	21.4992	86.8	Auto Tm	44.5589	43.123	7.00971	21.4992	21.5528	0.214666	Manual Ct		Manual	11	15	Manual	0.546291
346	26 (27-2)	KHK-C 2	SYBR	Unknown	21.37	86.8	Auto Tm	49.3036	43.123	7.00971	21.4992	21.5528	0.214666	Manual Ct		Manual	11	15	Manual	0.546291
299	27 (27-3)	KHK-C 2	SYBR	Unknown	21.0323	87	Auto Tm	64.2267	65.2154	1.51049	21.0276	21.013	0.0293878	Manual Ct		Manual	11	15	Manual	0.546291
323	27 (27-3)	KHK-C 2	SYBR	Unknown	21.0276	87	Auto Tm	64.4655	65.2154	1.51049	21.0276	21.013	0.0293878	Manual Ct		Manual	11	15	Manual	0.546291
347	27 (27-3)	KHK-C 2	SYBR	Unknown	20.9792	87	Auto Tm	66.9541	65.2154	1.51049	21.0276	21.013	0.0293878	Manual Ct		Manual	11	15	Manual	0.546291
300	28 (28-1)	KHK-C 2	SYBR	Unknown	23.1332	87	Auto Tm	12.3931	11.9	0.45339	23.1952	23.1856	0.0483981	Manual Ct		Manual	11	15	Manual	0.546291
324	28 (28-1)	KHK-C 2	SYBR	Unknown	23.1952	86.7	Auto Tm	11.8055	11.9	0.45339	23.1952	23.1856	0.0483981	Manual Ct		Manual	11	15	Manual	0.546291
348	28 (28-1)	KHK-C 2	SYBR	Unknown	23.2285	87	Auto Tm	11.5012	11.9	0.45339	23.1952	23.1856	0.0483981	Manual Ct		Manual	11	15	Manual	0.546291
301	29 (28-2)	KHK-C 2	SYBR	Unknown	21.7201	87	Auto Tm	37.4805	37.6549	0.711431	21.7201	21.7143	0.0240492	Manual Ct		Manual	11	15	Manual	0.546291
325	29 (28-2)	KHK-C 2	SYBR	Unknown	21.7349	87	Auto Tm	37.0468	37.6549	0.711431	21.7201	21.7143	0.0240492	Manual Ct		Manual	11	15	Manual	0.546291
349	29 (28-2)	KHK-C 2	SYBR	Unknown	21.6879	87	Auto Tm	38.4373	37.6549	0.711431	21.7201	21.7143	0.0240492	Manual Ct		Manual	11	15	Manual	0.546291
227	3 (12-1)	KHK-C 2	SYBR	Unknown	21.8373	87	Auto Tm	34.1914	33.601	0.571875	21.8611	21.8597	0.0217157	Manual Ct		Manual	11	15	Manual	0.546291
251	3 (12-1)	KHK-C 2	SYBR	Unknown	21.8807	87	Auto Tm	33.0497	33.601	0.571875	21.8611	21.8597	0.0217157	Manual Ct		Manual	11	15	Manual	0.546291
275	3 (12-1)	KHK-C 2	SYBR	Unknown	21.8611	87	Auto Tm	33.562	33.601	0.571875	21.8611	21.8597	0.0217157	Manual Ct		Manual	11	15	Manual	0.546291
302	30 (28-3)	KHK-C 2	SYBR	Unknown	21.4947	87	Auto Tm	44.7149	45.3652	1.03267	21.4916	21.4765	0.0288827	Manual Ct		Manual	11	15	Manual	0.546291
326	30 (28-3)	KHK-C 2	SYBR	Unknown	21.4432	87	Auto Tm	46.556	45.3652	1.03267	21.4916	21.4765	0.0288827	Manual Ct		Manual	11	15	Manual	0.546291
350	30 (28-3)	KHK-C 2	SYBR	Unknown	21.4916	87	Auto Tm	44.8249	45.3652	1.03267	21.4916	21.4765	0.0288827	Manual Ct		Manual	11	15	Manual	0.546291
303	31 (29-1)	KHK-C 2	SYBR	Unknown	20.8084	87	Auto Tm	76.538	76.3603	0.795078	20.8084	20.8114	0.0133178	Manual Ct		Manual	11	15	Manual	0.546291
327	31 (29-1)	KHK-C 2	SYBR	Unknown	20.826	87	Auto Tm	75.4915	76.3603	0.795078	20.8084	20.8114	0.0133178	Manual Ct		Manual	11	15	Manual	0.546291
351	31 (29-1)	KHK-C 2	SYBR	Unknown	20.7999	87	Auto Tm	77.0516	76.3603	0.795078	20.8084	20.8114	0.0133178	Manual Ct		Manual	11	15	Manual	0.546291
304	32 (29-2)	KHK-C 2	SYBR	Unknown	19.9549	87	Auto Tm	149.34	152.095	5.24133	19.9549	19.932	0.0435872	Manual Ct		Manual	11	15	Manual	0.546291
328	32 (29-2)	KHK-C 2	SYBR	Unknown	19.9595	87	Auto Tm	148.805	152.095	5.24133	19.9549	19.932	0.0435872	Manual Ct		Manual	11	15	Manual	0.546291
352	32 (29-2)	KHK-C 2	SYBR	Unknown	19.8818	87	Auto Tm	158.139	152.095	5.24133	19.9549	19.932	0.0435872	Manual Ct		Manual	11	15	Manual	0.546291
305	33 (30-1)	KHK-C 2	SYBR	Unknown	21.2869	87	Auto Tm	52.6185	53.8361	3.36549	21.2869	21.2593	0.0787512	Manual Ct		Manual	11	15	Manual	0.546291
329	33 (30-1)	KHK-C 2	SYBR	Unknown	21.1705	87	Auto Tm	57.6409	53.8361	3.36549	21.2869	21.2593	0.0787512	Manual Ct		Manual	11	15	Manual	0.546291
353	33 (30-1)	KHK-C 2	SYBR	Unknown	21.3206	86.7	Auto Tm	51.2489	53.8361	3.36549	21.2869	21.2593	0.0787512	Manual Ct		Manual	11	15	Manual	0.546291
306	34 (30-2)	KHK-C 2	SYBR	Unknown	22.6098	86.7	Auto Tm	18.6718	17.5553	1.81499	22.6193	22.6933	0.136438	Manual Ct		Manual	11	15	Manual	0.546291
330	34 (30-2)	KHK-C 2	SYBR	Unknown	22.8507	86.7	Auto Tm	15.4611	17.5553	1.81499	22.6193	22.6933	0.136438	Manual Ct		Manual	11	15	Manual	0.546291
354	34 (30-2)	KHK-C 2	SYBR	Unknown	22.6193	86.7	Auto Tm	18.5331	17.5553	1.81499	22.6193	22.6933	0.136438	Manual Ct		Manual	11	15	Manual	0.546291
307	35 (31-1)	KHK-C 2	SYBR	Unknown	20.8199	86.7	Auto Tm	75.8519	74.8724	0.902557	20.8396	20.8366	0.0153664	Manual Ct		Manual	11	15	Manual	0.546291
331	35 (31-1)	KHK-C 2	SYBR	Unknown	20.8396	86.7	Auto Tm	74.6909	74.8724	0.902557	20.8396	20.8366	0.0153664	Manual Ct		Manual	11	15	Manual	0.546291
355	35 (31-1)	KHK-C 2	SYBR	Unknown	20.8502	86.7	Auto Tm	74.0744	74.8724	0.902557	20.8396	20.8366	0.0153664	Manual Ct		Manual	11	15	Manual	0.546291
308	36 (31-2)	KHK-C 2	SYBR	Unknown	20.6485	86.7	Auto Tm	86.7482	91.6621	5.57355	20.5942	20.5797	0.0770495	Manual Ct		Manual	11	15	Manual	0.546291
332	36 (31-2)	KHK-C 2	SYBR	Unknown	20.5942	86.7	Auto Tm	90.52	91.6621	5.57355	20.5942	20.5797	0.0770495	Manual Ct		Manual	11	15	Manual	0.546291
356	36 (31-2)	KHK-C 2	SYBR	Unknown	20.4965	86.7	Auto Tm	97.7183	91.6621	5.57355	20.5942	20.5797	0.0770495	Manual Ct		Manual	11	15	Manual	0.546291
309	37 (32-1)	KHK-C 2	SYBR	Unknown	22.2688	86.7	Auto Tm	24.387	24.0201	0.528388	22.2756	22.2884	0.02826	Manual Ct		Manual	11	15	Manual	0.546291
333	37 (32-1)	KHK-C 2	SYBR	Unknown	22.3208	86.7	Auto Tm	23.4145	24.0201	0.528388	22.2756	22.2884	0.02826	Manual Ct		Manual	11	15	Manual	0.546291
357	37 (32-1)	KHK-C 2	SYBR	Unknown	22.2756	86.7	Auto Tm	24.2589	24.0201	0.528388	22.2756	22.2884	0.02826	Manual Ct		Manual	11	15	Manual	0.546291
310	38 (A)	KHK-C 2	SYBR	Unknown	23.0765	86.4	Auto Tm	12.9551	12.2355	1.11875	23.0914	23.1532	0.120122	Manual Ct		Manual	11	15	Manual	0.546291
334	38 (A)	KHK-C 2	SYBR	Unknown	23.2916	86.4	Auto Tm	10.9466	12.2355	1.11875	23.0914	23.1532	0.120122	Manual Ct		Manual	11	15	Manual	0.546291
358	38 (A)	KHK-C 2	SYBR	Unknown	23.0914	86.4	Auto Tm	12.8049	12.2355	1.11875	23.0914	23.1532	0.120122	Manual Ct		Manual	11	15	Manual	0.546291
311	39 (G)	KHK-C 2	SYBR	Unknown	22.0805	86.4	Auto Tm	28.262	28.2275	0.21462	22.0805	22.0821	0.00971746	Manual Ct		Manual	11	15	Manual	0.546291
335	39 (G)	KHK-C 2	SYBR	Unknown	22.0925	86.4	Auto Tm	27.9977	28.2275	0.21462	22.0805	22.0821	0.00971746	Manual Ct		Manual	11	15	Manual	0.546291
359	39 (G)	KHK-C 2	SYBR	Unknown	22.0733	86.4	Auto Tm	28.4227	28.2275	0.21462	22.0805	22.0821	0.00971746	Manual Ct		Manual	11	15	Manual	0.546291
228	4 (12-2)	KHK-C 2	SYBR	Unknown	20.9023	87	Auto Tm	71.1136	78.5258	6.47565	20.7301	20.7786	0.107869	Manual Ct		Manual	11	15	Manual	0.546291
252	4 (12-2)	KHK-C 2	SYBR	Unknown	20.7036	87	Auto Tm	83.0856	78.5258	6.47565	20.7301	20.7786	0.107869	Manual Ct		Manual	11	15	Manual	0.546291
276	4 (12-2)	KHK-C 2	SYBR	Unknown	20.7301	87	Auto Tm	81.3782	78.5258	6.47565	20.7301	20.7786	0.107869	Manual Ct		Manual	11	15	Manual	0.546291
312	40 (H)	KHK-C 2	SYBR	Unknown	21.159	86.7	Auto Tm	58.1595	56.7104	5.30824	21.159	21.1951	0.122031	Manual Ct		Manual	11	15	Manual	0.546291
336	40 (H)	KHK-C 2	SYBR	Unknown	21.0951	86.4	Auto Tm	61.1436	56.7104	5.30824	21.159	21.1951	0.122031	Manual Ct		Manual	11	15	Manual	0.546291
360	40 (H)	KHK-C 2	SYBR	Unknown	21.3311	86.4	Auto Tm	50.8281	56.7104	5.30824	21.159	21.1951	0.122031	Manual Ct		Manual	11	15	Manual	0.546291
229	5 (13-1)	KHK-C 2	SYBR	Unknown	23.0432	87	Auto Tm	13.2982	13.7916	0.452917	22.9877	22.9971	0.04216	Manual Ct		Manual	11	15	Manual	0.546291
253	5 (13-1)	KHK-C 2	SYBR	Unknown	22.9604	87	Auto Tm	14.1884	13.7916	0.452917	22.9877	22.9971	0.04216	Manual Ct		Manual	11	15	Manual	0.546291
277	5 (13-1)	KHK-C 2	SYBR	Unknown	22.9877	87	Auto Tm	13.8882	13.7916	0.452917	22.9877	22.9971	0.04216	Manual Ct		Manual	11	15	Manual	0.546291
230	6 (14-1)	KHK-C 2	SYBR	Unknown	20.4743	87	Auto Tm	99.431	98.7315	0.971134	20.478	20.4833	0.0125921	Manual Ct		Manual	11	15	Manual	0.546291
254	6 (14-1)	KHK-C 2	SYBR	Unknown	20.4977	87	Auto Tm	97.6227	98.7315	0.971134	20.478	20.4833	0.0125921	Manual Ct		Manual	11	15	Manual	0.546291
278	6 (14-1)	KHK-C 2	SYBR	Unknown	20.478	87	Auto Tm	99.1408	98.7315	0.971134	20.478	20.4833	0.0125921	Manual Ct		Manual	11	15	Manual	0.546291
231	7 (15-1)	KHK-C 2	SYBR	Unknown	20.6676	87	Auto Tm	85.4627	88.921	3.11459	20.6044	20.6174	0.0450486	Manual Ct		Manual	11	15	Manual	0.546291
255	7 (15-1)	KHK-C 2	SYBR	Unknown	20.6044	87	Auto Tm	89.795	88.921	3.11459	20.6044	20.6174	0.0450486	Manual Ct		Manual	11	15	Manual	0.546291
279	7 (15-1)	KHK-C 2	SYBR	Unknown	20.5803	87	Auto Tm	91.5052	88.921	3.11459	20.6044	20.6174	0.0450486	Manual Ct		Manual	11	15	Manual	0.546291
232	8 (15-2)	KHK-C 2	SYBR	Unknown	22.1497	87	Auto Tm	26.7707	27.4387	1.27506	22.1497	22.1192	0.0585919	Manual Ct		Manual	11	15	Manual	0.546291
256	8 (15-2)	KHK-C 2	SYBR	Unknown	22.1562	87	Auto Tm	26.6364	27.4387	1.27506	22.1497	22.1192	0.0585919	Manual Ct		Manual	11	15	Manual	0.546291
280	8 (15-2)	KHK-C 2	SYBR	Unknown	22.0516	87	Auto Tm	28.909	27.4387	1.27506	22.1497	22.1192	0.0585919	Manual Ct		Manual	11	15	Manual	0.546291
233	9 (16-1)	KHK-C 2	SYBR	Unknown	22.0969	87	Auto Tm	27.902	26.9801	3.13841	22.0969	22.1458	0.152768	Manual Ct		Manual	11	15	Manual	0.546291
257	9 (16-1)	KHK-C 2	SYBR	Unknown	22.317	86.7	Auto Tm	23.4841	26.9801	3.13841	22.0969	22.1458	0.152768	Manual Ct		Manual	11	15	Manual	0.546291
281	9 (16-1)	KHK-C 2	SYBR	Unknown	22.0234	86.7	Auto Tm	29.5544	26.9801	3.13841	22.0969	22.1458	0.152768	Manual Ct		Manual	11	15	Manual	0.546291
377	Gene 3 Standard (1)	KHK-C 2	SYBR	Standard	26.5687	86.4	Auto Tm	1						Manual Ct		Manual	11	15	Manual	0.546291
378	Gene 3 Standard (1)	KHK-C 2	SYBR	Standard	26.4279	86.4	Auto Tm	1						Manual Ct		Manual	11	15	Manual	0.546291
375	Gene 3 Standard (10)	KHK-C 2	SYBR	Standard	23.1183	86.7	Auto Tm	10						Manual Ct		Manual	11	15	Manual	0.546291
376	Gene 3 Standard (10)	KHK-C 2	SYBR	Standard	23.0919	86.7	Auto Tm	10						Manual Ct		Manual	11	15	Manual	0.546291
373	Gene 3 Standard (100)	KHK-C 2	SYBR	Standard	20.606	87.5	Auto Tm	100						Manual Ct		Manual	11	15	Manual	0.546291
374	Gene 3 Standard (100)	KHK-C 2	SYBR	Standard	20.63	87.5	Auto Tm	100						Manual Ct		Manual	11	15	Manual	0.546291
381	NTC Gene 3	KHK-C 2	SYBR	NTC	34.4919	76.8	Auto Tm	0.00169778						Manual Ct		Manual	11	15	Manual	0.546291
384	RT Negative 3	KHK-C 2	SYBR	NTC	38.441	76.2	Auto Tm	7.70409e-05						Manual Ct		Manual	11	15	Manual	0.546291
Slope	-2.94015	cycles/log decade
Y-Intercept		26.3473
R^2		0.991848
		KHK-C2	18S
	Mouse ID	Qty Mean	Qty Mean	Ratio	Normalized values	Mice groups										Mean	STDEV	SE
1	11-1 (4%+RC+HFHC)	61.2806	16.1897	3.78516	1.3019	18%- 4 WEEKS	0.649713	0.264178	0.315914							0.409935	0.209259	0.120816
2	11-2 (4%+RC+HFHC)	139.837	17.3774	8.04707	2.76777	4%- 4 WEEKS	1.49468	2.57933	1.25353	1.71565						1.7608	0.577398	0.288699	P = 0.013	*
3	12-1 (18%+RC+HFHC)	33.601	29.3828	1.14356	0.393325
4	12-2 (18%+RC+HFHC)	78.5258	18.8159	4.17338	1.43543	18%+RC - 4 WEEKS	0.174263	0.629203	0.840828							0.548098	0.340604	0.196648
5	13-1 (4%+RC+RC)	13.7916	31.6372	0.43593	0.149937	4%+RC - 4 WEEKS	0.502757	0.658132	0.984083							0.714991	0.245649	0.141825	P = 0.529
6	14-1 (18%+RC+RC)	98.7315	20.4911	4.81827	1.65723
7	15-1 (4%+RC+HFHC)	88.921	15.311	5.80765	1.99753	18%+RC+RC	1.65723	1.14922	0.958084	0.3812	0.232154	0.287788	0.638242			0.757703	0.5253	0.198545
8	15-2 (4%+RC+HFHC)	27.4387	19.3291	1.41956	0.488254	18%+RC+HFHC	=F138	1.43543	1.84179	2.41762	0.733625					1.60711	0.708155	0.316697	P = 0.048	*
9	16-1 (4%+RC+RC)	26.9801	19.7214	1.36806	0.470543
10	17-1 (18%+RC+HFHC)	116.369	21.7315	5.35484	1.84179	4%+RC+RC	0.149937	0.470543	1.61342	0.673341	0.257541	0.843183				0.667994	0.529223	0.216054
11	17-2 (18%+RC+HFHC)	141.797	20.1731	7.02903	2.41762	4%+RC+HFHC	1.3019	2.76777	1.99753	0.488254	2.93044	0.851828	0.773091	0.254696	0.438559	1.31156	1.01675	0.338916	P = 0.180
12	18-1 (18%+RC+RC)	61.6862	18.462	3.34125	1.14922
13	19-1 (4%+RC+HFHC)	148.439	17.4224	8.51999	2.93044
14	20-1 (4%+RC+RC)	80.5543	17.1726	4.69087	1.61342											Mean		SE
15	21-1 (4%+RC+HFHC)	50.8776	20.5432	2.47662	0.851828											0.409935	1	0.120816	0.294719
16	21-2 (4%+RC+HFHC)	47.4074	21.0915	2.2477	0.773091											1.7608	4.29532	0.288699	0.704256
17	22-1 (4%+RC+RC)	40.3704	20.6215	1.95768	0.673341
18	23-1 (4%+RC+HFHC)	20.0397	27.0621	0.740506	0.254696											0.548098	1.33704	0.196648	0.479704
19	23-2 (4%+RC+HFHC)	34.2099	26.8298	1.27507	0.438559											0.714991	1.74416	0.141825	0.34597
20	24-1 (4%+RC+RC)	12.3793	16.5327	0.748777	0.257541
21	24-2 (4%+RC+RC)	48.9731	19.9769	2.45148	0.843183											0.757703	1.84835	0.198545	0.484332
22	25-2 (18%+RC+HFHC)	45.5684	21.364	2.13295	0.733625											1.60711	3.92042	0.316697	0.772553
23	26-1 (18%+RC+RC)	51.4968	18.4871	2.78555	0.958084
24	26-2 (18%+RC+RC)	26.3936	23.8143	1.10831	0.3812											0.667994	1.62951	0.216054	0.527046
25	27-1 (4%+RC - 5 WEEKS)	32.531	22.2552	1.46172	0.502757											1.31156	3.19944	0.338916	0.826755
26	27-2 (4%+RC - 5 WEEKS)	43.123	22.5366	1.91346	0.658132
27	27-3 (4%+RC - 5 WEEKS)	65.2154	22.7935	2.86114	0.984083
28	28-1 (18%+RC - 4 WEEKS)	11.9	23.4873	0.506656	0.174263
29	28-2 (18%+RC - 4 WEEKS)	37.6549	20.5837	1.82935	0.629203
30	28-3 (18%+RC - 4 WEEKS)	45.3652	18.557	2.44464	0.840828		0.649713	1.49468		0.174263	0.502757		1.65723	=F138		0.149937	1.3019
31	29-1 (4%- 4 WEEKS)	76.3603	17.5716	4.34566	1.49468		0.264178	2.57933		0.629203	0.658132		1.14922	1.43543		0.470543	2.76777
32	29-2 (4%- 4 WEEKS)	152.095	20.2815	7.49918	2.57933		0.315914	1.25353		0.840828	0.984083		0.958084	1.84179		1.61342	1.99753
33	30-1 (18%- 4 WEEKS)	53.8361	28.5	1.88898	0.649713			1.71565					0.3812	2.41762		0.673341	0.488254
34	30-2 (18%- 4 WEEKS)	17.5553	22.8563	0.768074	0.264178								0.232154	0.733625		0.257541	2.93044
35	31-1 (4%- 4 WEEKS)	74.8724	20.5437	3.64454	1.25353								0.287788			0.843183	0.851828
36	31-2 (4%- 4 WEEKS)	91.6621	18.3761	4.98812	1.71565								0.638242				0.773091
37	32-1 (18%- 4 WEEKS)	24.0201	26.1516	0.918494	0.315914												0.254696
38	A (18%+RC+RC)	12.2355	18.1276	0.674968	0.232154												0.438559
39	G (18%+RC+RC)	28.2275	33.7358	0.836721	0.287788
40	H (18%+RC+RC)	56.7104	30.5612	1.85564	0.638242
				2.90742
