# Supplementary material for: Long-term metabolic effects of malnutrition: Liver steatosis and insulin resistance following early-life protein restriction
Source: PLoS One. 2018 Jul 2;13(7):e0199916. doi: 10.1371/journal.pone.0199916 (PMC6028108; doi:10.1371/journal.pone.0199916)
Supplement: S14 Data — (XLS) [file pone.0199916.s014.xls]

## Sheet: Plate 1 18S_Col 1I_Col 1IV_anal
SDS 2.4	AQ Results	1
Filename	Plate 1 18S_Col 1I_Col 1IV_analyzed
PlateID
Assay Type	Absolute Quantification
Run DateTime	2015-12-20 19:50:59
Operator
ThermalCycleParams
Sample Information
Well	Sample Name	Detector Name	Reporter	Task	Ct	Tm Value	Tm Type	Quantity	Qty Mean	Qty StdDev	Ct Median	Ct Mean	Ct StdDev	Ct Type	Template Name	Baseline Type	Baseline Start	Baseline Stop	Threshold Type	Threshold	FOS	HMD	LME	EW	BPR	NAW	HNS	HRN	EAF	BAF	TAF	CAF
1	1 (11-1)	18S	SYBR	Unknown	9.63127	83.3	Auto Tm	13.8672	16.1897	2.13568	9.38393	9.42882	0.184145	Automatic Ct		Automatic			Automatic	0.886246
25	1 (11-1)	18S	SYBR	Unknown	9.27128	83.3	Auto Tm	18.0691	16.1897	2.13568	9.38393	9.42882	0.184145	Automatic Ct		Automatic			Automatic	0.886246
49	1 (11-1)	18S	SYBR	Unknown	9.38393	83.3	Auto Tm	16.6328	16.1897	2.13568	9.38393	9.42882	0.184145	Automatic Ct		Automatic			Automatic	0.886246
10	10 (17-1)	18S	SYBR	Unknown	9.04365	83.8	Auto Tm	21.3608	21.7315	0.493422	9.03215	9.02049	0.0307153	Automatic Ct		Automatic			Automatic	0.886246
34	10 (17-1)	18S	SYBR	Unknown	8.98564	83.8	Auto Tm	22.2916	21.7315	0.493422	9.03215	9.02049	0.0307153	Automatic Ct		Automatic			Automatic	0.886246
58	10 (17-1)	18S	SYBR	Unknown	9.03215	83.8	Auto Tm	21.5422	21.7315	0.493422	9.03215	9.02049	0.0307153	Automatic Ct		Automatic			Automatic	0.886246
11	11 (17-2)	18S	SYBR	Unknown	9.19777	83.8	Auto Tm	19.0726	20.1731	0.988688	9.10222	9.12257	0.0673702	Automatic Ct		Automatic			Automatic	0.886246
35	11 (17-2)	18S	SYBR	Unknown	9.06772	83.8	Auto Tm	20.9862	20.1731	0.988688	9.10222	9.12257	0.0673702	Automatic Ct		Automatic			Automatic	0.886246
59	11 (17-2)	18S	SYBR	Unknown	9.10222	83.8	Auto Tm	20.4606	20.1731	0.988688	9.10222	9.12257	0.0673702	Automatic Ct		Automatic			Automatic	0.886246
12	12 (18-1)	18S	SYBR	Unknown	9.32189	83.7	Auto Tm	17.4091	18.462	1.48193	9.29013	9.24486	0.107091	Automatic Ct		Automatic			Automatic	0.886246
36	12 (18-1)	18S	SYBR	Unknown	9.29013	83.7	Auto Tm	17.8203	18.462	1.48193	9.29013	9.24486	0.107091	Automatic Ct		Automatic			Automatic	0.886246
60	12 (18-1)	18S	SYBR	Unknown	9.12257	84	Auto Tm	20.1566	18.462	1.48193	9.29013	9.24486	0.107091	Automatic Ct		Automatic			Automatic	0.886246
13	13 (19-1)	18S	SYBR	Unknown	9.4661	83.7	Auto Tm	15.6577	17.4224	1.93751	9.34516	9.32639	0.149973	Automatic Ct		Automatic			Automatic	0.886246
37	13 (19-1)	18S	SYBR	Unknown	9.16792	83.7	Auto Tm	19.4957	17.4224	1.93751	9.34516	9.32639	0.149973	Automatic Ct		Automatic			Automatic	0.886246
61	13 (19-1)	18S	SYBR	Unknown	9.34516	84	Auto Tm	17.1138	17.4224	1.93751	9.34516	9.32639	0.149973	Automatic Ct		Automatic			Automatic	0.886246
14	14 (20-1)	18S	SYBR	Unknown	9.21907	83.7	Auto Tm	18.7761	17.1726	1.64559	9.33409	9.3447	0.13125	Automatic Ct		Automatic			Automatic	0.886246
38	14 (20-1)	18S	SYBR	Unknown	9.48093	83.7	Auto Tm	15.488	17.1726	1.64559	9.33409	9.3447	0.13125	Automatic Ct		Automatic			Automatic	0.886246
62	14 (20-1)	18S	SYBR	Unknown	9.33409	83.7	Auto Tm	17.2536	17.1726	1.64559	9.33409	9.3447	0.13125	Automatic Ct		Automatic			Automatic	0.886246
15	15 (21-1)	18S	SYBR	Unknown	9.03276	83.7	Auto Tm	21.5326	20.5432	1.00666	9.09451	9.09783	0.066791	Automatic Ct		Automatic			Automatic	0.886246
39	15 (21-1)	18S	SYBR	Unknown	9.16622	83.7	Auto Tm	19.5201	20.5432	1.00666	9.09451	9.09783	0.066791	Automatic Ct		Automatic			Automatic	0.886246
63	15 (21-1)	18S	SYBR	Unknown	9.09451	83.7	Auto Tm	20.5769	20.5432	1.00666	9.09451	9.09783	0.066791	Automatic Ct		Automatic			Automatic	0.886246
16	16 (21-2)	18S	SYBR	Unknown	9.04887	83.7	Auto Tm	21.279	21.0915	0.516678	9.04887	9.06118	0.0335185	Automatic Ct		Automatic			Automatic	0.886246
40	16 (21-2)	18S	SYBR	Unknown	9.09911	83.7	Auto Tm	20.5073	21.0915	0.516678	9.04887	9.06118	0.0335185	Automatic Ct		Automatic			Automatic	0.886246
64	16 (21-2)	18S	SYBR	Unknown	9.03556	83.7	Auto Tm	21.4883	21.0915	0.516678	9.04887	9.06118	0.0335185	Automatic Ct		Automatic			Automatic	0.886246
17	17 (22-1)	18S	SYBR	Unknown	9.15862	83.7	Auto Tm	19.6295	20.6215	1.53378	9.14363	9.09401	0.0992181	Automatic Ct		Automatic			Automatic	0.886246
41	17 (22-1)	18S	SYBR	Unknown	8.97977	83.7	Auto Tm	22.3881	20.6215	1.53378	9.14363	9.09401	0.0992181	Automatic Ct		Automatic			Automatic	0.886246
65	17 (22-1)	18S	SYBR	Unknown	9.14363	83.7	Auto Tm	19.847	20.6215	1.53378	9.14363	9.09401	0.0992181	Automatic Ct		Automatic			Automatic	0.886246
18	18 (23-1)	18S	SYBR	Unknown	8.64044	83.7	Auto Tm	28.7321	27.0621	1.46798	8.75152	8.72319	0.0728471	Automatic Ct		Automatic			Automatic	0.886246
42	18 (23-1)	18S	SYBR	Unknown	8.75152	83.7	Auto Tm	26.4788	27.0621	1.46798	8.75152	8.72319	0.0728471	Automatic Ct		Automatic			Automatic	0.886246
66	18 (23-1)	18S	SYBR	Unknown	8.77762	83.7	Auto Tm	25.9755	27.0621	1.46798	8.75152	8.72319	0.0728471	Automatic Ct		Automatic			Automatic	0.886246
19	19 (23-2)	18S	SYBR	Unknown	8.6485	83.7	Auto Tm	28.5623	26.8298	1.83845	8.7237	8.73576	0.093869	Automatic Ct		Automatic			Automatic	0.886246
43	19 (23-2)	18S	SYBR	Unknown	8.83507	83.7	Auto Tm	24.9011	26.8298	1.83845	8.7237	8.73576	0.093869	Automatic Ct		Automatic			Automatic	0.886246
67	19 (23-2)	18S	SYBR	Unknown	8.7237	83.7	Auto Tm	27.0259	26.8298	1.83845	8.7237	8.73576	0.093869	Automatic Ct		Automatic			Automatic	0.886246
2	2 (11-2)	18S	SYBR	Unknown	9.32398	83.3	Auto Tm	17.3824	17.3774	0.802031	9.32398	9.32533	0.0628381	Automatic Ct		Automatic			Automatic	0.886246
26	2 (11-2)	18S	SYBR	Unknown	9.38884	83.3	Auto Tm	16.5729	17.3774	0.802031	9.32398	9.32533	0.0628381	Automatic Ct		Automatic			Automatic	0.886246
50	2 (11-2)	18S	SYBR	Unknown	9.26319	83.3	Auto Tm	18.1769	17.3774	0.802031	9.32398	9.32533	0.0628381	Automatic Ct		Automatic			Automatic	0.886246
20	20 (24-1)	18S	SYBR	Unknown	9.31033	83.7	Auto Tm	17.5577	16.5327	0.892613	9.42703	9.39344	0.0724158	Automatic Ct		Automatic			Automatic	0.886246
44	20 (24-1)	18S	SYBR	Unknown	9.44296	83.7	Auto Tm	15.9264	16.5327	0.892613	9.42703	9.39344	0.0724158	Automatic Ct		Automatic			Automatic	0.886246
68	20 (24-1)	18S	SYBR	Unknown	9.42703	83.7	Auto Tm	16.114	16.5327	0.892613	9.42703	9.39344	0.0724158	Automatic Ct		Automatic			Automatic	0.886246
21	21 (24-2)	18S	SYBR	Unknown	8.98127	83.4	Auto Tm	22.3634	19.9769	2.30661	9.1463	9.14079	0.156832	Automatic Ct		Automatic			Automatic	0.886246
45	21 (24-2)	18S	SYBR	Unknown	9.29479	83.7	Auto Tm	17.7594	19.9769	2.30661	9.1463	9.14079	0.156832	Automatic Ct		Automatic			Automatic	0.886246
69	21 (24-2)	18S	SYBR	Unknown	9.1463	83.4	Auto Tm	19.808	19.9769	2.30661	9.1463	9.14079	0.156832	Automatic Ct		Automatic			Automatic	0.886246
22	22 (25-2)	18S	SYBR	Unknown	8.93314	83.4	Auto Tm	23.1689	21.364	2.88094	8.95012	9.0522	0.191711	Automatic Ct		Automatic			Automatic	0.886246
46	22 (25-2)	18S	SYBR	Unknown	9.27336	83.4	Auto Tm	18.0415	21.364	2.88094	8.95012	9.0522	0.191711	Automatic Ct		Automatic			Automatic	0.886246
70	22 (25-2)	18S	SYBR	Unknown	8.95012	83.4	Auto Tm	22.8815	21.364	2.88094	8.95012	9.0522	0.191711	Automatic Ct		Automatic			Automatic	0.886246
23	23 (26-1)	18S	SYBR	Unknown	9.20599	83.4	Auto Tm	18.9576	18.4871	0.790384	9.20803	9.24101	0.0589026	Automatic Ct		Automatic			Automatic	0.886246
47	23 (26-1)	18S	SYBR	Unknown	9.20803	83.4	Auto Tm	18.9291	18.4871	0.790384	9.20803	9.24101	0.0589026	Automatic Ct		Automatic			Automatic	0.886246
71	23 (26-1)	18S	SYBR	Unknown	9.30902	83.4	Auto Tm	17.5746	18.4871	0.790384	9.20803	9.24101	0.0589026	Automatic Ct		Automatic			Automatic	0.886246
24	24 (26-2)	18S	SYBR	Unknown	8.96121	83.4	Auto Tm	22.6957	23.8143	1.16374	8.90066	8.89685	0.0663462	Automatic Ct		Automatic			Automatic	0.886246
48	24 (26-2)	18S	SYBR	Unknown	8.90066	83.4	Auto Tm	23.7289	23.8143	1.16374	8.90066	8.89685	0.0663462	Automatic Ct		Automatic			Automatic	0.886246
72	24 (26-2)	18S	SYBR	Unknown	8.82868	83.4	Auto Tm	25.0184	23.8143	1.16374	8.90066	8.89685	0.0663462	Automatic Ct		Automatic			Automatic	0.886246
73	25 (27-1)	18S	SYBR	Unknown	8.98256	83.3	Auto Tm	22.3422	22.2552	0.12302	8.98787	8.98787	0.00751832	Automatic Ct		Automatic			Automatic	0.886246
97	25 (27-1)	18S	SYBR	Unknown	8.99319	83.3	Auto Tm	22.1683	22.2552	0.12302	8.98787	8.98787	0.00751832	Automatic Ct		Automatic			Automatic	0.886246
74	26 (27-2)	18S	SYBR	Unknown	8.96789	83.3	Auto Tm	22.5845	22.5366	0.59893	8.96789	8.97109	0.0362131	Automatic Ct		Automatic			Automatic	0.886246
98	26 (27-2)	18S	SYBR	Unknown	9.0088	83.3	Auto Tm	21.9152	22.5366	0.59893	8.96789	8.97109	0.0362131	Automatic Ct		Automatic			Automatic	0.886246
122	26 (27-2)	18S	SYBR	Unknown	8.93659	83.6	Auto Tm	23.1102	22.5366	0.59893	8.96789	8.97109	0.0362131	Automatic Ct		Automatic			Automatic	0.886246
75	27 (27-3)	18S	SYBR	Unknown	8.96901	83.6	Auto Tm	22.5658	22.7935	0.471468	8.96901	8.95555	0.0279754	Automatic Ct		Automatic			Automatic	0.886246
99	27 (27-3)	18S	SYBR	Unknown	8.92339	83.6	Auto Tm	23.3356	22.7935	0.471468	8.96901	8.95555	0.0279754	Automatic Ct		Automatic			Automatic	0.886246
123	27 (27-3)	18S	SYBR	Unknown	8.97425	83.6	Auto Tm	22.4791	22.7935	0.471468	8.96901	8.95555	0.0279754	Automatic Ct		Automatic			Automatic	0.886246
76	28 (28-1)	18S	SYBR	Unknown	8.85434	83.6	Auto Tm	24.5508	23.4873	1.00663	8.92187	8.91541	0.0581018	Automatic Ct		Automatic			Automatic	0.886246
100	28 (28-1)	18S	SYBR	Unknown	8.97001	83.6	Auto Tm	22.5494	23.4873	1.00663	8.92187	8.91541	0.0581018	Automatic Ct		Automatic			Automatic	0.886246
124	28 (28-1)	18S	SYBR	Unknown	8.92187	83.6	Auto Tm	23.3616	23.4873	1.00663	8.92187	8.91541	0.0581018	Automatic Ct		Automatic			Automatic	0.886246
77	29 (28-2)	18S	SYBR	Unknown	9.12457	83.6	Auto Tm	20.1271	20.5837	0.401936	9.08377	9.09423	0.0266907	Automatic Ct		Automatic			Automatic	0.886246
101	29 (28-2)	18S	SYBR	Unknown	9.07436	83.6	Auto Tm	20.884	20.5837	0.401936	9.08377	9.09423	0.0266907	Automatic Ct		Automatic			Automatic	0.886246
125	29 (28-2)	18S	SYBR	Unknown	9.08377	83.6	Auto Tm	20.74	20.5837	0.401936	9.08377	9.09423	0.0266907	Automatic Ct		Automatic			Automatic	0.886246
3	3 (12-1)	18S	SYBR	Unknown	8.83667	83.3	Auto Tm	24.8719	29.3828	4.3537	8.59462	8.62016	0.204942	Automatic Ct		Automatic			Automatic	0.886246
27	3 (12-1)	18S	SYBR	Unknown	8.59462	83.6	Auto Tm	29.7165	29.3828	4.3537	8.59462	8.62016	0.204942	Automatic Ct		Automatic			Automatic	0.886246
51	3 (12-1)	18S	SYBR	Unknown	8.42918	83.6	Auto Tm	33.5601	29.3828	4.3537	8.59462	8.62016	0.204942	Automatic Ct		Automatic			Automatic	0.886246
78	30 (28-3)	18S	SYBR	Unknown	9.24804	83.6	Auto Tm	18.3804	18.557	0.621433	9.24804	9.23554	0.0452664	Automatic Ct		Automatic			Automatic	0.886246
102	30 (28-3)	18S	SYBR	Unknown	9.27324	83.6	Auto Tm	18.0431	18.557	0.621433	9.24804	9.23554	0.0452664	Automatic Ct		Automatic			Automatic	0.886246
126	30 (28-3)	18S	SYBR	Unknown	9.18534	83.8	Auto Tm	19.2477	18.557	0.621433	9.24804	9.23554	0.0452664	Automatic Ct		Automatic			Automatic	0.886246
79	31 (29-1)	18S	SYBR	Unknown	9.31098	83.8	Auto Tm	17.5492	17.5716	1.43402	9.31098	9.31227	0.111171	Automatic Ct		Automatic			Automatic	0.886246
103	31 (29-1)	18S	SYBR	Unknown	9.42408	83.8	Auto Tm	16.1489	17.5716	1.43402	9.31098	9.31227	0.111171	Automatic Ct		Automatic			Automatic	0.886246
127	31 (29-1)	18S	SYBR	Unknown	9.20175	83.8	Auto Tm	19.0167	17.5716	1.43402	9.31098	9.31227	0.111171	Automatic Ct		Automatic			Automatic	0.886246
80	32 (29-2)	18S	SYBR	Unknown	9.18764	83.8	Auto Tm	19.2151	20.2815	0.962765	9.09676	9.11521	0.0651961	Automatic Ct		Automatic			Automatic	0.886246
104	32 (29-2)	18S	SYBR	Unknown	9.06122	83.8	Auto Tm	21.0867	20.2815	0.962765	9.09676	9.11521	0.0651961	Automatic Ct		Automatic			Automatic	0.886246
128	32 (29-2)	18S	SYBR	Unknown	9.09676	83.8	Auto Tm	20.5428	20.2815	0.962765	9.09676	9.11521	0.0651961	Automatic Ct		Automatic			Automatic	0.886246
81	33 (30-1)	18S	SYBR	Unknown	8.60982	83.8	Auto Tm	29.3862	28.5	1.33378	8.6209	8.65248	0.0645301	Automatic Ct		Automatic			Automatic	0.886246
105	33 (30-1)	18S	SYBR	Unknown	8.72672	83.8	Auto Tm	26.9661	28.5	1.33378	8.6209	8.65248	0.0645301	Automatic Ct		Automatic			Automatic	0.886246
129	33 (30-1)	18S	SYBR	Unknown	8.6209	83.8	Auto Tm	29.1479	28.5	1.33378	8.6209	8.65248	0.0645301	Automatic Ct		Automatic			Automatic	0.886246
82	34 (30-2)	18S	SYBR	Unknown	8.97195	83.8	Auto Tm	22.5172	22.8563	0.545357	8.96898	8.95187	0.0322376	Automatic Ct		Automatic			Automatic	0.886246
106	34 (30-2)	18S	SYBR	Unknown	8.96898	83.8	Auto Tm	22.5663	22.8563	0.545357	8.96898	8.95187	0.0322376	Automatic Ct		Automatic			Automatic	0.886246
130	34 (30-2)	18S	SYBR	Unknown	8.91469	83.8	Auto Tm	23.4854	22.8563	0.545357	8.96898	8.95187	0.0322376	Automatic Ct		Automatic			Automatic	0.886246
83	35 (31-1)	18S	SYBR	Unknown	9.1378	84	Auto Tm	19.9322	20.5437	0.539695	9.08342	9.09702	0.035966	Automatic Ct		Automatic			Automatic	0.886246
107	35 (31-1)	18S	SYBR	Unknown	9.08342	83.8	Auto Tm	20.7454	20.5437	0.539695	9.08342	9.09702	0.035966	Automatic Ct		Automatic			Automatic	0.886246
131	35 (31-1)	18S	SYBR	Unknown	9.06984	84	Auto Tm	20.9535	20.5437	0.539695	9.08342	9.09702	0.035966	Automatic Ct		Automatic			Automatic	0.886246
84	36 (31-2)	18S	SYBR	Unknown	9.24182	83.7	Auto Tm	18.4647	18.3761	0.465485	9.24182	9.24865	0.0345816	Automatic Ct		Automatic			Automatic	0.886246
108	36 (31-2)	18S	SYBR	Unknown	9.28614	84	Auto Tm	17.8727	18.3761	0.465485	9.24182	9.24865	0.0345816	Automatic Ct		Automatic			Automatic	0.886246
132	36 (31-2)	18S	SYBR	Unknown	9.218	84	Auto Tm	18.7909	18.3761	0.465485	9.24182	9.24865	0.0345816	Automatic Ct		Automatic			Automatic	0.886246
85	37 (32-1)	18S	SYBR	Unknown	8.79561	84	Auto Tm	25.6343	26.1516	1.4541	8.79561	8.76981	0.0747253	Automatic Ct		Automatic			Automatic	0.886246
109	37 (32-1)	18S	SYBR	Unknown	8.82822	84	Auto Tm	25.027	26.1516	1.4541	8.79561	8.76981	0.0747253	Automatic Ct		Automatic			Automatic	0.886246
133	37 (32-1)	18S	SYBR	Unknown	8.6856	84	Auto Tm	27.7937	26.1516	1.4541	8.79561	8.76981	0.0747253	Automatic Ct		Automatic			Automatic	0.886246
86	38 (A)	18S	SYBR	Unknown	9.26059	84	Auto Tm	18.2116	18.1276	0.524263	9.26059	9.26726	0.0394811	Automatic Ct		Automatic			Automatic	0.886246
110	38 (A)	18S	SYBR	Unknown	9.23154	84	Auto Tm	18.6047	18.1276	0.524263	9.26059	9.26726	0.0394811	Automatic Ct		Automatic			Automatic	0.886246
134	38 (A)	18S	SYBR	Unknown	9.30965	84	Auto Tm	17.5664	18.1276	0.524263	9.26059	9.26726	0.0394811	Automatic Ct		Automatic			Automatic	0.886246
87	39 (G)	18S	SYBR	Unknown	8.56485	83.7	Auto Tm	30.3741	33.7358	5.15008	8.52973	8.43215	0.200204	Automatic Ct		Automatic			Automatic	0.886246
111	39 (G)	18S	SYBR	Unknown	8.52973	83.7	Auto Tm	31.1685	33.7358	5.15008	8.52973	8.43215	0.200204	Automatic Ct		Automatic			Automatic	0.886246
135	39 (G)	18S	SYBR	Unknown	8.20186	84	Auto Tm	39.6649	33.7358	5.15008	8.52973	8.43215	0.200204	Automatic Ct		Automatic			Automatic	0.886246
4	4 (12-2)	18S	SYBR	Unknown	9.25991	83.3	Auto Tm	18.2207	18.8159	0.515598	9.19582	9.21654	0.0375738	Automatic Ct		Automatic			Automatic	0.886246
28	4 (12-2)	18S	SYBR	Unknown	9.19389	83.6	Auto Tm	19.127	18.8159	0.515598	9.19582	9.21654	0.0375738	Automatic Ct		Automatic			Automatic	0.886246
52	4 (12-2)	18S	SYBR	Unknown	9.19582	83.6	Auto Tm	19.0999	18.8159	0.515598	9.19582	9.21654	0.0375738	Automatic Ct		Automatic			Automatic	0.886246
88	40 (H)	18S	SYBR	Unknown	8.98976	84	Auto Tm	22.2242	30.5612	14.8677	8.98976	8.65338	0.609152	Automatic Ct		Automatic			Automatic	0.886246
112	40 (H)	18S	SYBR	Unknown	9.02018	83.7	Auto Tm	21.7327	30.5612	14.8677	8.98976	8.65338	0.609152	Automatic Ct		Automatic			Automatic	0.886246
136	40 (H)	18S	SYBR	Unknown	7.95021	83.7	Auto Tm	47.7266	30.5612	14.8677	8.98976	8.65338	0.609152	Automatic Ct		Automatic			Automatic	0.886246
5	5 (13-1)	18S	SYBR	Unknown	8.47139	83.6	Auto Tm	32.5347	31.6372	2.28604	8.47139	8.51186	0.100233	Automatic Ct		Automatic			Automatic	0.886246
29	5 (13-1)	18S	SYBR	Unknown	8.626	83.6	Auto Tm	29.0386	31.6372	2.28604	8.47139	8.51186	0.100233	Automatic Ct		Automatic			Automatic	0.886246
53	5 (13-1)	18S	SYBR	Unknown	8.4382	83.6	Auto Tm	33.3383	31.6372	2.28604	8.47139	8.51186	0.100233	Automatic Ct		Automatic			Automatic	0.886246
6	6 (14-1)	18S	SYBR	Unknown	9.10725	83.6	Auto Tm	20.385	20.4911	0.799554	9.10725	9.10088	0.0528988	Automatic Ct		Automatic			Automatic	0.886246
30	6 (14-1)	18S	SYBR	Unknown	9.04509	83.6	Auto Tm	21.3384	20.4911	0.799554	9.10725	9.10088	0.0528988	Automatic Ct		Automatic			Automatic	0.886246
54	6 (14-1)	18S	SYBR	Unknown	9.15031	83.6	Auto Tm	19.7498	20.4911	0.799554	9.10725	9.10088	0.0528988	Automatic Ct		Automatic			Automatic	0.886246
7	7 (15-1)	18S	SYBR	Unknown	9.56006	83.5	Auto Tm	14.6126	15.311	1.48087	9.56006	9.50066	0.128441	Automatic Ct		Automatic			Automatic	0.886246
31	7 (15-1)	18S	SYBR	Unknown	9.35328	83.5	Auto Tm	17.0119	15.311	1.48087	9.56006	9.50066	0.128441	Automatic Ct		Automatic			Automatic	0.886246
55	7 (15-1)	18S	SYBR	Unknown	9.58866	83.8	Auto Tm	14.3085	15.311	1.48087	9.56006	9.50066	0.128441	Automatic Ct		Automatic			Automatic	0.886246
8	8 (15-2)	18S	SYBR	Unknown	9.23077	83.8	Auto Tm	18.6153	19.3291	0.629326	9.16289	9.18008	0.0446514	Automatic Ct		Automatic			Automatic	0.886246
32	8 (15-2)	18S	SYBR	Unknown	9.14658	83.8	Auto Tm	19.804	19.3291	0.629326	9.16289	9.18008	0.0446514	Automatic Ct		Automatic			Automatic	0.886246
56	8 (15-2)	18S	SYBR	Unknown	9.16289	83.8	Auto Tm	19.568	19.3291	0.629326	9.16289	9.18008	0.0446514	Automatic Ct		Automatic			Automatic	0.886246
9	9 (16-1)	18S	SYBR	Unknown	9.08601	83.8	Auto Tm	20.7059	19.7214	1.90964	9.08601	9.15669	0.135766	Automatic Ct		Automatic			Automatic	0.886246
33	9 (16-1)	18S	SYBR	Unknown	9.31322	83.8	Auto Tm	17.5204	19.7214	1.90964	9.08601	9.15669	0.135766	Automatic Ct		Automatic			Automatic	0.886246
57	9 (16-1)	18S	SYBR	Unknown	9.07085	83.8	Auto Tm	20.938	19.7214	1.90964	9.08601	9.15669	0.135766	Automatic Ct		Automatic			Automatic	0.886246
365	Gene 1 Standard (1)	18S	SYBR	Standard	13.2794	83	Auto Tm	1						Automatic Ct		Automatic			Automatic	0.886246
366	Gene 1 Standard (1)	18S	SYBR	Standard	13.319	83	Auto Tm	1						Automatic Ct		Automatic			Automatic	0.886246
363	Gene 1 Standard (10)	18S	SYBR	Standard	9.8299	83	Auto Tm	10						Automatic Ct		Automatic			Automatic	0.886246
364	Gene 1 Standard (10)	18S	SYBR	Standard	9.95618	83.3	Auto Tm	10						Automatic Ct		Automatic			Automatic	0.886246
362	Gene 1 Standard (100)	18S	SYBR	Standard	7.12707	83.8	Auto Tm	100						Automatic Ct		Automatic			Automatic	0.886246
379	NTC Gene 1	18S	SYBR	NTC	Undetermined	61.8	Auto Tm	0						Automatic Ct		Automatic			Automatic	0.886246						TRUE
382	RT Negative 1	18S	SYBR	NTC	21.979	83.9	Auto Tm	0.00158232						Automatic Ct		Automatic			Automatic	0.886246
Slope	-3.13179	cycles/log decade
Y-Intercept		13.2077
R^2		0.995438
Well	Sample Name	Detector Name	Reporter	Task	Ct	Tm Value	Tm Type	Quantity	Qty Mean	Qty StdDev	Ct Median	Ct Mean	Ct StdDev	Ct Type	Template Name	Baseline Type	Baseline Start	Baseline Stop	Threshold Type	Threshold	FOS	HMD	LME	EW	BPR	NAW	HNS	HRN	EAF	BAF	TAF	CAF
89	1 (11-1)	Collagen 1(I)	SYBR	Unknown	28.4286	85.9	Auto Tm	17.0184	21.1805	3.75439	28.0594	28.1407	0.257078	Manual Ct		Manual	6	20	Manual	0.502629
113	1 (11-1)	Collagen 1(I)	SYBR	Unknown	27.9341	85.9	Auto Tm	24.3119	21.1805	3.75439	28.0594	28.1407	0.257078	Manual Ct		Manual	6	20	Manual	0.502629
137	1 (11-1)	Collagen 1(I)	SYBR	Unknown	28.0594	85.9	Auto Tm	22.2113	21.1805	3.75439	28.0594	28.1407	0.257078	Manual Ct		Manual	6	20	Manual	0.502629
146	10 (17-1)	Collagen 1(I)	SYBR	Unknown	25.0047	85.7	Auto Tm	201.115	206.534	4.82678	24.9573	24.9681	0.0325736	Manual Ct		Manual	6	20	Manual	0.502629
170	10 (17-1)	Collagen 1(I)	SYBR	Unknown	24.9423	85.7	Auto Tm	210.373	206.534	4.82678	24.9573	24.9681	0.0325736	Manual Ct		Manual	6	20	Manual	0.502629
194	10 (17-1)	Collagen 1(I)	SYBR	Unknown	24.9573	85.7	Auto Tm	208.115	206.534	4.82678	24.9573	24.9681	0.0325736	Manual Ct		Manual	6	20	Manual	0.502629
147	11 (17-2)	Collagen 1(I)	SYBR	Unknown	23.6894	86	Auto Tm	519.377	505.306	13.1	23.7335	23.7277	0.0358365	Manual Ct		Manual	6	20	Manual	0.502629
171	11 (17-2)	Collagen 1(I)	SYBR	Unknown	23.7335	86	Auto Tm	503.081	505.306	13.1	23.7335	23.7277	0.0358365	Manual Ct		Manual	6	20	Manual	0.502629
195	11 (17-2)	Collagen 1(I)	SYBR	Unknown	23.7603	86	Auto Tm	493.462	505.306	13.1	23.7335	23.7277	0.0358365	Manual Ct		Manual	6	20	Manual	0.502629
148	12 (18-1)	Collagen 1(I)	SYBR	Unknown	27.2076	85.7	Auto Tm	41.0583	41.1168	2.7732	27.2076	27.2077	0.0935698	Manual Ct		Manual	6	20	Manual	0.502629
172	12 (18-1)	Collagen 1(I)	SYBR	Unknown	27.3014	85.7	Auto Tm	38.3733	41.1168	2.7732	27.2076	27.2077	0.0935698	Manual Ct		Manual	6	20	Manual	0.502629
196	12 (18-1)	Collagen 1(I)	SYBR	Unknown	27.1142	86	Auto Tm	43.9187	41.1168	2.7732	27.2076	27.2077	0.0935698	Manual Ct		Manual	6	20	Manual	0.502629
149	13 (19-1)	Collagen 1(I)	SYBR	Unknown	25.5175	86	Auto Tm	138.94	147.049	8.16681	25.4399	25.4403	0.0770432	Manual Ct		Manual	6	20	Manual	0.502629
173	13 (19-1)	Collagen 1(I)	SYBR	Unknown	25.3634	86	Auto Tm	155.273	147.049	8.16681	25.4399	25.4403	0.0770432	Manual Ct		Manual	6	20	Manual	0.502629
197	13 (19-1)	Collagen 1(I)	SYBR	Unknown	25.4399	86	Auto Tm	146.934	147.049	8.16681	25.4399	25.4403	0.0770432	Manual Ct		Manual	6	20	Manual	0.502629
150	14 (20-1)	Collagen 1(I)	SYBR	Unknown	28.0673	85.9	Auto Tm	22.0853	21.8106	0.558071	28.0673	28.0849	0.0357365	Manual Ct		Manual	6	20	Manual	0.502629
174	14 (20-1)	Collagen 1(I)	SYBR	Unknown	28.1261	85.9	Auto Tm	21.1684	21.8106	0.558071	28.0673	28.0849	0.0357365	Manual Ct		Manual	6	20	Manual	0.502629
198	14 (20-1)	Collagen 1(I)	SYBR	Unknown	28.0615	85.9	Auto Tm	22.1781	21.8106	0.558071	28.0673	28.0849	0.0357365	Manual Ct		Manual	6	20	Manual	0.502629
151	15 (21-1)	Collagen 1(I)	SYBR	Unknown	27.3288	85.9	Auto Tm	37.621	40.6351	2.74337	27.1995	27.2241	0.0948378	Manual Ct		Manual	6	20	Manual	0.502629
175	15 (21-1)	Collagen 1(I)	SYBR	Unknown	27.1995	85.9	Auto Tm	41.2982	40.6351	2.74337	27.1995	27.2241	0.0948378	Manual Ct		Manual	6	20	Manual	0.502629
199	15 (21-1)	Collagen 1(I)	SYBR	Unknown	27.144	85.9	Auto Tm	42.9862	40.6351	2.74337	27.1995	27.2241	0.0948378	Manual Ct		Manual	6	20	Manual	0.502629
152	16 (21-2)	Collagen 1(I)	SYBR	Unknown	26.8307	85.9	Auto Tm	53.8834	56.9816	2.90289	26.7425	26.7544	0.0710997	Manual Ct		Manual	6	20	Manual	0.502629
176	16 (21-2)	Collagen 1(I)	SYBR	Unknown	26.7425	85.9	Auto Tm	57.4227	56.9816	2.90289	26.7425	26.7544	0.0710997	Manual Ct		Manual	6	20	Manual	0.502629
200	16 (21-2)	Collagen 1(I)	SYBR	Unknown	26.69	85.9	Auto Tm	59.6387	56.9816	2.90289	26.7425	26.7544	0.0710997	Manual Ct		Manual	6	20	Manual	0.502629
153	17 (22-1)	Collagen 1(I)	SYBR	Unknown	28.2147	85.9	Auto Tm	19.857	20.5276	0.714215	28.1741	28.1692	0.0481194	Manual Ct		Manual	6	20	Manual	0.502629
177	17 (22-1)	Collagen 1(I)	SYBR	Unknown	28.1189	85.9	Auto Tm	21.2786	20.5276	0.714215	28.1741	28.1692	0.0481194	Manual Ct		Manual	6	20	Manual	0.502629
201	17 (22-1)	Collagen 1(I)	SYBR	Unknown	28.1741	85.9	Auto Tm	20.4473	20.5276	0.714215	28.1741	28.1692	0.0481194	Manual Ct		Manual	6	20	Manual	0.502629
154	18 (23-1)	Collagen 1(I)	SYBR	Unknown	28.6481	85.9	Auto Tm	14.5269	17.0799	3.63307	28.5605	28.4433	0.282198	Manual Ct		Manual	6	20	Manual	0.502629
178	18 (23-1)	Collagen 1(I)	SYBR	Unknown	28.5605	86.2	Auto Tm	15.4736	17.0799	3.63307	28.5605	28.4433	0.282198	Manual Ct		Manual	6	20	Manual	0.502629
202	18 (23-1)	Collagen 1(I)	SYBR	Unknown	28.1214	86.2	Auto Tm	21.2393	17.0799	3.63307	28.5605	28.4433	0.282198	Manual Ct		Manual	6	20	Manual	0.502629
155	19 (23-2)	Collagen 1(I)	SYBR	Unknown	26.9481	86.2	Auto Tm	49.5107	52.5957	2.75511	26.8415	26.8655	0.0735075	Manual Ct		Manual	6	20	Manual	0.502629
179	19 (23-2)	Collagen 1(I)	SYBR	Unknown	26.8415	86.2	Auto Tm	53.4652	52.5957	2.75511	26.8415	26.8655	0.0735075	Manual Ct		Manual	6	20	Manual	0.502629
203	19 (23-2)	Collagen 1(I)	SYBR	Unknown	26.8071	86.2	Auto Tm	54.8111	52.5957	2.75511	26.8415	26.8655	0.0735075	Manual Ct		Manual	6	20	Manual	0.502629
90	2 (11-2)	Collagen 1(I)	SYBR	Unknown	26.6928	85.9	Auto Tm	59.5185	65.6519	5.44441	26.5179	26.5601	0.117432	Manual Ct		Manual	6	20	Manual	0.502629
114	2 (11-2)	Collagen 1(I)	SYBR	Unknown	26.5179	85.9	Auto Tm	67.5236	65.6519	5.44441	26.5179	26.5601	0.117432	Manual Ct		Manual	6	20	Manual	0.502629
138	2 (11-2)	Collagen 1(I)	SYBR	Unknown	26.4696	85.9	Auto Tm	69.9135	65.6519	5.44441	26.5179	26.5601	0.117432	Manual Ct		Manual	6	20	Manual	0.502629
156	20 (24-1)	Collagen 1(I)	SYBR	Unknown	27.2271	86.2	Auto Tm	40.4841	41.2432	3.11311	27.2271	27.204	0.103501	Manual Ct		Manual	6	20	Manual	0.502629
180	20 (24-1)	Collagen 1(I)	SYBR	Unknown	27.2939	86.2	Auto Tm	38.5798	41.2432	3.11311	27.2271	27.204	0.103501	Manual Ct		Manual	6	20	Manual	0.502629
204	20 (24-1)	Collagen 1(I)	SYBR	Unknown	27.0908	86.2	Auto Tm	44.6656	41.2432	3.11311	27.2271	27.204	0.103501	Manual Ct		Manual	6	20	Manual	0.502629
157	21 (24-2)	Collagen 1(I)	SYBR	Unknown	26.9722	86.2	Auto Tm	48.6561	47.4874	2.30033	26.9722	27.007	0.0681339	Manual Ct		Manual	6	20	Manual	0.502629
181	21 (24-2)	Collagen 1(I)	SYBR	Unknown	27.0855	86.2	Auto Tm	44.8374	47.4874	2.30033	26.9722	27.007	0.0681339	Manual Ct		Manual	6	20	Manual	0.502629
205	21 (24-2)	Collagen 1(I)	SYBR	Unknown	26.9633	86.2	Auto Tm	48.9687	47.4874	2.30033	26.9722	27.007	0.0681339	Manual Ct		Manual	6	20	Manual	0.502629
158	22 (25-2)	Collagen 1(I)	SYBR	Unknown	25.3832	86.2	Auto Tm	153.068	154.637	2.18313	25.3774	25.3692	0.0195024	Manual Ct		Manual	6	20	Manual	0.502629
182	22 (25-2)	Collagen 1(I)	SYBR	Unknown	25.3469	86.2	Auto Tm	157.13	154.637	2.18313	25.3774	25.3692	0.0195024	Manual Ct		Manual	6	20	Manual	0.502629
206	22 (25-2)	Collagen 1(I)	SYBR	Unknown	25.3774	86.2	Auto Tm	153.712	154.637	2.18313	25.3774	25.3692	0.0195024	Manual Ct		Manual	6	20	Manual	0.502629
159	23 (26-1)	Collagen 1(I)	SYBR	Unknown	27.632	86.1	Auto Tm	30.232	28.4328	2.43119	27.6707	27.7205	0.121408	Manual Ct		Manual	6	20	Manual	0.502629
183	23 (26-1)	Collagen 1(I)	SYBR	Unknown	27.8589	86.1	Auto Tm	25.667	28.4328	2.43119	27.6707	27.7205	0.121408	Manual Ct		Manual	6	20	Manual	0.502629
207	23 (26-1)	Collagen 1(I)	SYBR	Unknown	27.6707	86.1	Auto Tm	29.3996	28.4328	2.43119	27.6707	27.7205	0.121408	Manual Ct		Manual	6	20	Manual	0.502629
160	24 (26-2)	Collagen 1(I)	SYBR	Unknown	27.7124	86.1	Auto Tm	28.5279	27.0248	2.63635	27.7124	27.792	0.13952	Manual Ct		Manual	6	20	Manual	0.502629
184	24 (26-2)	Collagen 1(I)	SYBR	Unknown	27.9531	86.1	Auto Tm	23.9807	27.0248	2.63635	27.7124	27.792	0.13952	Manual Ct		Manual	6	20	Manual	0.502629
208	24 (26-2)	Collagen 1(I)	SYBR	Unknown	27.7106	86.1	Auto Tm	28.5658	27.0248	2.63635	27.7124	27.792	0.13952	Manual Ct		Manual	6	20	Manual	0.502629
161	25 (27-1)	Collagen 1(I)	SYBR	Unknown	26.5742	86.1	Auto Tm	64.8333	60.9028	3.86877	26.6638	26.6628	0.0880667	Manual Ct		Manual	6	20	Manual	0.502629
185	25 (27-1)	Collagen 1(I)	SYBR	Unknown	26.7504	86.1	Auto Tm	57.0988	60.9028	3.86877	26.6638	26.6628	0.0880667	Manual Ct		Manual	6	20	Manual	0.502629
209	25 (27-1)	Collagen 1(I)	SYBR	Unknown	26.6638	86.1	Auto Tm	60.7762	60.9028	3.86877	26.6638	26.6628	0.0880667	Manual Ct		Manual	6	20	Manual	0.502629
162	26 (27-2)	Collagen 1(I)	SYBR	Unknown	26.4482	86.1	Auto Tm	71.0052	68.548	2.44257	26.4976	26.4976	0.0494099	Manual Ct		Manual	6	20	Manual	0.502629
186	26 (27-2)	Collagen 1(I)	SYBR	Unknown	26.4976	86.1	Auto Tm	68.5183	68.548	2.44257	26.4976	26.4976	0.0494099	Manual Ct		Manual	6	20	Manual	0.502629
210	26 (27-2)	Collagen 1(I)	SYBR	Unknown	26.547	86.1	Auto Tm	66.1204	68.548	2.44257	26.4976	26.4976	0.0494099	Manual Ct		Manual	6	20	Manual	0.502629
163	27 (27-3)	Collagen 1(I)	SYBR	Unknown	27.0849	85.8	Auto Tm	44.8565	41.2438	3.30912	27.2261	27.2043	0.110088	Manual Ct		Manual	6	20	Manual	0.502629
187	27 (27-3)	Collagen 1(I)	SYBR	Unknown	27.3018	85.8	Auto Tm	38.3597	41.2438	3.30912	27.2261	27.2043	0.110088	Manual Ct		Manual	6	20	Manual	0.502629
211	27 (27-3)	Collagen 1(I)	SYBR	Unknown	27.2261	86.1	Auto Tm	40.5151	41.2438	3.30912	27.2261	27.2043	0.110088	Manual Ct		Manual	6	20	Manual	0.502629
164	28 (28-1)	Collagen 1(I)	SYBR	Unknown	27.6977	85.8	Auto Tm	28.8316	28.7455	4.03414	27.6977	27.7111	0.196468	Manual Ct		Manual	6	20	Manual	0.502629
188	28 (28-1)	Collagen 1(I)	SYBR	Unknown	27.9139	85.8	Auto Tm	24.669	28.7455	4.03414	27.6977	27.7111	0.196468	Manual Ct		Manual	6	20	Manual	0.502629
212	28 (28-1)	Collagen 1(I)	SYBR	Unknown	27.5216	85.8	Auto Tm	32.7359	28.7455	4.03414	27.6977	27.7111	0.196468	Manual Ct		Manual	6	20	Manual	0.502629
165	29 (28-2)	Collagen 1(I)	SYBR	Unknown	26.9402	85.8	Auto Tm	49.7936	48.9119	2.50658	26.9402	26.9662	0.0719587	Manual Ct		Manual	6	20	Manual	0.502629
189	29 (28-2)	Collagen 1(I)	SYBR	Unknown	26.9108	85.8	Auto Tm	50.8584	48.9119	2.50658	26.9402	26.9662	0.0719587	Manual Ct		Manual	6	20	Manual	0.502629
213	29 (28-2)	Collagen 1(I)	SYBR	Unknown	27.0475	85.8	Auto Tm	46.0835	48.9119	2.50658	26.9402	26.9662	0.0719587	Manual Ct		Manual	6	20	Manual	0.502629
91	3 (12-1)	Collagen 1(I)	SYBR	Unknown	27.5489	85.8	Auto Tm	32.0982	32.1406	2.74488	27.5489	27.5505	0.118611	Manual Ct		Manual	6	20	Manual	0.502629
115	3 (12-1)	Collagen 1(I)	SYBR	Unknown	27.6698	85.8	Auto Tm	29.4172	32.1406	2.74488	27.5489	27.5505	0.118611	Manual Ct		Manual	6	20	Manual	0.502629
139	3 (12-1)	Collagen 1(I)	SYBR	Unknown	27.4326	85.8	Auto Tm	34.9065	32.1406	2.74488	27.5489	27.5505	0.118611	Manual Ct		Manual	6	20	Manual	0.502629
166	30 (28-3)	Collagen 1(I)	SYBR	Unknown	27.2097	85.8	Auto Tm	40.9949	38.17	2.60613	27.3275	27.3109	0.0938999	Manual Ct		Manual	6	20	Manual	0.502629
190	30 (28-3)	Collagen 1(I)	SYBR	Unknown	27.3953	85.8	Auto Tm	35.8592	38.17	2.60613	27.3275	27.3109	0.0938999	Manual Ct		Manual	6	20	Manual	0.502629
214	30 (28-3)	Collagen 1(I)	SYBR	Unknown	27.3275	85.8	Auto Tm	37.656	38.17	2.60613	27.3275	27.3109	0.0938999	Manual Ct		Manual	6	20	Manual	0.502629
167	31 (29-1)	Collagen 1(I)	SYBR	Unknown	23.4456	85.8	Auto Tm	619.193	580.384	34.6619	23.5617	23.537	0.0818487	Manual Ct		Manual	6	20	Manual	0.502629
191	31 (29-1)	Collagen 1(I)	SYBR	Unknown	23.6036	85.8	Auto Tm	552.502	580.384	34.6619	23.5617	23.537	0.0818487	Manual Ct		Manual	6	20	Manual	0.502629
215	31 (29-1)	Collagen 1(I)	SYBR	Unknown	23.5617	85.8	Auto Tm	569.457	580.384	34.6619	23.5617	23.537	0.0818487	Manual Ct		Manual	6	20	Manual	0.502629
168	32 (29-2)	Collagen 1(I)	SYBR	Unknown	24.2817	85.8	Auto Tm	338.779	328.044	15.8474	24.2952	24.3275	0.0679205	Manual Ct		Manual	6	20	Manual	0.502629
192	32 (29-2)	Collagen 1(I)	SYBR	Unknown	24.4055	85.8	Auto Tm	309.842	328.044	15.8474	24.2952	24.3275	0.0679205	Manual Ct		Manual	6	20	Manual	0.502629
216	32 (29-2)	Collagen 1(I)	SYBR	Unknown	24.2952	85.8	Auto Tm	335.51	328.044	15.8474	24.2952	24.3275	0.0679205	Manual Ct		Manual	6	20	Manual	0.502629
217	33 (30-1)	Collagen 1(I)	SYBR	Unknown	27.1872	85.7	Auto Tm	41.6657	43.3407	1.79304	27.1395	27.1334	0.0571822	Manual Ct		Manual	6	20	Manual	0.502629
241	33 (30-1)	Collagen 1(I)	SYBR	Unknown	27.1395	85.7	Auto Tm	43.1243	43.3407	1.79304	27.1395	27.1334	0.0571822	Manual Ct		Manual	6	20	Manual	0.502629
265	33 (30-1)	Collagen 1(I)	SYBR	Unknown	27.0734	85.7	Auto Tm	45.2321	43.3407	1.79304	27.1395	27.1334	0.0571822	Manual Ct		Manual	6	20	Manual	0.502629
218	34 (30-2)	Collagen 1(I)	SYBR	Unknown	22.2144	85.7	Auto Tm	1504.9	1552.79	65.7616	22.1954	22.1718	0.0581133	Manual Ct		Manual	6	20	Manual	0.502629
242	34 (30-2)	Collagen 1(I)	SYBR	Unknown	22.1056	85.7	Auto Tm	1627.77	1552.79	65.7616	22.1954	22.1718	0.0581133	Manual Ct		Manual	6	20	Manual	0.502629
266	34 (30-2)	Collagen 1(I)	SYBR	Unknown	22.1954	85.7	Auto Tm	1525.7	1552.79	65.7616	22.1954	22.1718	0.0581133	Manual Ct		Manual	6	20	Manual	0.502629
219	35 (31-1)	Collagen 1(I)	SYBR	Unknown	25.4443	85.7	Auto Tm	146.467	153.347	5.9591	25.3509	25.3814	0.054508	Manual Ct		Manual	6	20	Manual	0.502629
243	35 (31-1)	Collagen 1(I)	SYBR	Unknown	25.349	85.7	Auto Tm	156.894	153.347	5.9591	25.3509	25.3814	0.054508	Manual Ct		Manual	6	20	Manual	0.502629
267	35 (31-1)	Collagen 1(I)	SYBR	Unknown	25.3509	85.7	Auto Tm	156.68	153.347	5.9591	25.3509	25.3814	0.054508	Manual Ct		Manual	6	20	Manual	0.502629
220	36 (31-2)	Collagen 1(I)	SYBR	Unknown	24.4901	86	Auto Tm	291.501	285.861	5.34254	24.5204	24.5174	0.0258708	Manual Ct		Manual	6	20	Manual	0.502629
244	36 (31-2)	Collagen 1(I)	SYBR	Unknown	24.5416	85.7	Auto Tm	280.876	285.861	5.34254	24.5204	24.5174	0.0258708	Manual Ct		Manual	6	20	Manual	0.502629
268	36 (31-2)	Collagen 1(I)	SYBR	Unknown	24.5204	85.7	Auto Tm	285.208	285.861	5.34254	24.5204	24.5174	0.0258708	Manual Ct		Manual	6	20	Manual	0.502629
221	37 (32-1)	Collagen 1(I)	SYBR	Unknown	27.0101	86	Auto Tm	47.3435	49.9257	3.05708	26.9587	26.9382	0.0840623	Manual Ct		Manual	6	20	Manual	0.502629
245	37 (32-1)	Collagen 1(I)	SYBR	Unknown	26.9587	86	Auto Tm	49.1324	49.9257	3.05708	26.9587	26.9382	0.0840623	Manual Ct		Manual	6	20	Manual	0.502629
269	37 (32-1)	Collagen 1(I)	SYBR	Unknown	26.8458	86	Auto Tm	53.3013	49.9257	3.05708	26.9587	26.9382	0.0840623	Manual Ct		Manual	6	20	Manual	0.502629
222	38 (A)	Collagen 1(I)	SYBR	Unknown	28.7257	85.9	Auto Tm	13.7364	13.3269	1.3985	28.7257	28.7729	0.149155	Manual Ct		Manual	6	20	Manual	0.502629
246	38 (A)	Collagen 1(I)	SYBR	Unknown	28.9399	85.9	Auto Tm	11.7693	13.3269	1.3985	28.7257	28.7729	0.149155	Manual Ct		Manual	6	20	Manual	0.502629
270	38 (A)	Collagen 1(I)	SYBR	Unknown	28.653	85.9	Auto Tm	14.4749	13.3269	1.3985	28.7257	28.7729	0.149155	Manual Ct		Manual	6	20	Manual	0.502629
223	39 (G)	Collagen 1(I)	SYBR	Unknown	29.0199	85.9	Auto Tm	11.1093	11.8911	1.27466	29.0084	28.9308	0.144576	Manual Ct		Manual	6	20	Manual	0.502629
247	39 (G)	Collagen 1(I)	SYBR	Unknown	29.0084	85.9	Auto Tm	11.2021	11.8911	1.27466	29.0084	28.9308	0.144576	Manual Ct		Manual	6	20	Manual	0.502629
271	39 (G)	Collagen 1(I)	SYBR	Unknown	28.764	85.9	Auto Tm	13.362	11.8911	1.27466	29.0084	28.9308	0.144576	Manual Ct		Manual	6	20	Manual	0.502629
92	4 (12-2)	Collagen 1(I)	SYBR	Unknown	26.9531	85.8	Auto Tm	49.3316	47.9422	1.27692	27.0004	26.993	0.0367887	Manual Ct		Manual	6	20	Manual	0.502629
116	4 (12-2)	Collagen 1(I)	SYBR	Unknown	27.0255	85.8	Auto Tm	46.8202	47.9422	1.27692	27.0004	26.993	0.0367887	Manual Ct		Manual	6	20	Manual	0.502629
140	4 (12-2)	Collagen 1(I)	SYBR	Unknown	27.0004	85.8	Auto Tm	47.6747	47.9422	1.27692	27.0004	26.993	0.0367887	Manual Ct		Manual	6	20	Manual	0.502629
224	40 (H)	Collagen 1(I)	SYBR	Unknown	27.1109	85.9	Auto Tm	44.0226	43.7355	1.18416	27.1109	27.1204	0.0377221	Manual Ct		Manual	6	20	Manual	0.502629
248	40 (H)	Collagen 1(I)	SYBR	Unknown	27.1619	85.9	Auto Tm	42.4342	43.7355	1.18416	27.1109	27.1204	0.0377221	Manual Ct		Manual	6	20	Manual	0.502629
272	40 (H)	Collagen 1(I)	SYBR	Unknown	27.0882	85.9	Auto Tm	44.7497	43.7355	1.18416	27.1109	27.1204	0.0377221	Manual Ct		Manual	6	20	Manual	0.502629
93	5 (13-1)	Collagen 1(I)	SYBR	Unknown	28.4782	85.8	Auto Tm	16.4207	16.7204	0.844912	28.4782	28.4543	0.0692959	Manual Ct		Manual	6	20	Manual	0.502629
117	5 (13-1)	Collagen 1(I)	SYBR	Unknown	28.5084	85.8	Auto Tm	16.0662	16.7204	0.844912	28.4782	28.4543	0.0692959	Manual Ct		Manual	6	20	Manual	0.502629
141	5 (13-1)	Collagen 1(I)	SYBR	Unknown	28.3762	85.8	Auto Tm	17.6743	16.7204	0.844912	28.4782	28.4543	0.0692959	Manual Ct		Manual	6	20	Manual	0.502629
94	6 (14-1)	Collagen 1(I)	SYBR	Unknown	28.0635	85.8	Auto Tm	22.1461	23.6284	1.33096	27.951	27.9751	0.0790694	Manual Ct		Manual	6	20	Manual	0.502629
118	6 (14-1)	Collagen 1(I)	SYBR	Unknown	27.911	85.8	Auto Tm	24.721	23.6284	1.33096	27.951	27.9751	0.0790694	Manual Ct		Manual	6	20	Manual	0.502629
142	6 (14-1)	Collagen 1(I)	SYBR	Unknown	27.951	85.8	Auto Tm	24.0181	23.6284	1.33096	27.951	27.9751	0.0790694	Manual Ct		Manual	6	20	Manual	0.502629
95	7 (15-1)	Collagen 1(I)	SYBR	Unknown	25.633	85.8	Auto Tm	127.833	130.657	5.20253	25.633	25.6034	0.0546025	Manual Ct		Manual	6	20	Manual	0.502629
119	7 (15-1)	Collagen 1(I)	SYBR	Unknown	25.6369	85.8	Auto Tm	127.476	130.657	5.20253	25.633	25.6034	0.0546025	Manual Ct		Manual	6	20	Manual	0.502629
143	7 (15-1)	Collagen 1(I)	SYBR	Unknown	25.5404	85.8	Auto Tm	136.66	130.657	5.20253	25.633	25.6034	0.0546025	Manual Ct		Manual	6	20	Manual	0.502629
96	8 (15-2)	Collagen 1(I)	SYBR	Unknown	26.3045	85.5	Auto Tm	78.757	75.4633	3.29667	26.3636	26.3646	0.060614	Manual Ct		Manual	6	20	Manual	0.502629
120	8 (15-2)	Collagen 1(I)	SYBR	Unknown	26.3636	85.5	Auto Tm	75.4692	75.4633	3.29667	26.3636	26.3646	0.060614	Manual Ct		Manual	6	20	Manual	0.502629
144	8 (15-2)	Collagen 1(I)	SYBR	Unknown	26.4257	85.8	Auto Tm	72.1636	75.4633	3.29667	26.3636	26.3646	0.060614	Manual Ct		Manual	6	20	Manual	0.502629
145	9 (16-1)	Collagen 1(I)	SYBR	Unknown	27.798	85.7	Auto Tm	26.8199	24.3431	2.55984	27.9233	27.9375	0.147115	Manual Ct		Manual	6	20	Manual	0.502629
169	9 (16-1)	Collagen 1(I)	SYBR	Unknown	28.0912	85.7	Auto Tm	21.7076	24.3431	2.55984	27.9233	27.9375	0.147115	Manual Ct		Manual	6	20	Manual	0.502629
193	9 (16-1)	Collagen 1(I)	SYBR	Unknown	27.9233	85.7	Auto Tm	24.5018	24.3431	2.55984	27.9233	27.9375	0.147115	Manual Ct		Manual	6	20	Manual	0.502629
372	Gene 2 Standard (1)	Collagen 1(I)	SYBR	Standard	32.6397	85.6	Auto Tm	1						Manual Ct		Manual	6	20	Manual	0.502629
369	Gene 2 Standard (10)	Collagen 1(I)	SYBR	Standard	28.7769	85.7	Auto Tm	10						Manual Ct		Manual	6	20	Manual	0.502629
370	Gene 2 Standard (10)	Collagen 1(I)	SYBR	Standard	28.9916	85.9	Auto Tm	10						Manual Ct		Manual	6	20	Manual	0.502629
367	Gene 2 Standard (100)	Collagen 1(I)	SYBR	Standard	26.2848	86.2	Auto Tm	100						Manual Ct		Manual	6	20	Manual	0.502629
368	Gene 2 Standard (100)	Collagen 1(I)	SYBR	Standard	25.9436	86.5	Auto Tm	100						Manual Ct		Manual	6	20	Manual	0.502629
380	NTC Gene 2	Collagen 1(I)	SYBR	NTC	Undetermined	61.8	Auto Tm	0						Manual Ct		Manual	6	20	Manual	0.502629						TRUE
383	RT Negative 2	Collagen 1(I)	SYBR	NTC	Undetermined	61.7	Auto Tm	0						Manual Ct		Manual	6	20	Manual	0.502629						TRUE
Slope	-3.19236	cycles/log decade
Y-Intercept		32.3581
R^2		0.987586
Well	Sample Name	Detector Name	Reporter	Task	Ct	Tm Value	Tm Type	Quantity	Qty Mean	Qty StdDev	Ct Median	Ct Mean	Ct StdDev	Ct Type	Template Name	Baseline Type	Baseline Start	Baseline Stop	Threshold Type	Threshold	FOS	HMD	LME	EW	BPR	NAW	HNS	HRN	EAF	BAF	TAF	CAF
225	1 (11-1)	Collagen 1(IV)	SYBR	Unknown	27.2331	88.9	Auto Tm	37.5867	36.9709	1.73908	27.2331	27.2569	0.06559	Manual Ct		Manual	6	21	Manual	0.773019
249	1 (11-1)	Collagen 1(IV)	SYBR	Unknown	27.2065	88.9	Auto Tm	38.3183	36.9709	1.73908	27.2331	27.2569	0.06559	Manual Ct		Manual	6	21	Manual	0.773019
273	1 (11-1)	Collagen 1(IV)	SYBR	Unknown	27.3311	88.9	Auto Tm	35.0077	36.9709	1.73908	27.2331	27.2569	0.06559	Manual Ct		Manual	6	21	Manual	0.773019
234	10 (17-1)	Collagen 1(IV)	SYBR	Unknown	26.4437	88.8	Auto Tm	66.6492	65.8173	3.89468	26.4437	26.4626	0.0823988	Manual Ct		Manual	6	21	Manual	0.773019
258	10 (17-1)	Collagen 1(IV)	SYBR	Unknown	26.3913	88.8	Auto Tm	69.2289	65.8173	3.89468	26.4437	26.4626	0.0823988	Manual Ct		Manual	6	21	Manual	0.773019
282	10 (17-1)	Collagen 1(IV)	SYBR	Unknown	26.5528	88.8	Auto Tm	61.5739	65.8173	3.89468	26.4437	26.4626	0.0823988	Manual Ct		Manual	6	21	Manual	0.773019
235	11 (17-2)	Collagen 1(IV)	SYBR	Unknown	25.5818	88.8	Auto Tm	124.556	122.004	4.85698	25.5818	25.6111	0.05552	Manual Ct		Manual	6	21	Manual	0.773019
259	11 (17-2)	Collagen 1(IV)	SYBR	Unknown	25.6751	88.8	Auto Tm	116.403	122.004	4.85698	25.5818	25.6111	0.05552	Manual Ct		Manual	6	21	Manual	0.773019
283	11 (17-2)	Collagen 1(IV)	SYBR	Unknown	25.5763	88.8	Auto Tm	125.054	122.004	4.85698	25.5818	25.6111	0.05552	Manual Ct		Manual	6	21	Manual	0.773019
236	12 (18-1)	Collagen 1(IV)	SYBR	Unknown	27.534	88.8	Auto Tm	30.2152	31.0333	1.09812	27.5164	27.4977	0.0483603	Manual Ct		Manual	6	21	Manual	0.773019
260	12 (18-1)	Collagen 1(IV)	SYBR	Unknown	27.4428	88.8	Auto Tm	32.2813	31.0333	1.09812	27.5164	27.4977	0.0483603	Manual Ct		Manual	6	21	Manual	0.773019
284	12 (18-1)	Collagen 1(IV)	SYBR	Unknown	27.5164	88.8	Auto Tm	30.6034	31.0333	1.09812	27.5164	27.4977	0.0483603	Manual Ct		Manual	6	21	Manual	0.773019
237	13 (19-1)	Collagen 1(IV)	SYBR	Unknown	26.371	88.8	Auto Tm	70.2569	68.0413	2.44701	26.4069	26.4158	0.0498078	Manual Ct		Manual	6	21	Manual	0.773019
261	13 (19-1)	Collagen 1(IV)	SYBR	Unknown	26.4069	88.8	Auto Tm	68.452	68.0413	2.44701	26.4069	26.4158	0.0498078	Manual Ct		Manual	6	21	Manual	0.773019
285	13 (19-1)	Collagen 1(IV)	SYBR	Unknown	26.4694	88.5	Auto Tm	65.4148	68.0413	2.44701	26.4069	26.4158	0.0498078	Manual Ct		Manual	6	21	Manual	0.773019
238	14 (20-1)	Collagen 1(IV)	SYBR	Unknown	27.3209	88.8	Auto Tm	35.2674	34.1406	1.50391	27.3424	27.3665	0.0614122	Manual Ct		Manual	6	21	Manual	0.773019
262	14 (20-1)	Collagen 1(IV)	SYBR	Unknown	27.3424	88.5	Auto Tm	34.7216	34.1406	1.50391	27.3424	27.3665	0.0614122	Manual Ct		Manual	6	21	Manual	0.773019
286	14 (20-1)	Collagen 1(IV)	SYBR	Unknown	27.4364	88.5	Auto Tm	32.4329	34.1406	1.50391	27.3424	27.3665	0.0614122	Manual Ct		Manual	6	21	Manual	0.773019
239	15 (21-1)	Collagen 1(IV)	SYBR	Unknown	27.0992	88.5	Auto Tm	41.4208	40.672	0.685288	27.1296	27.1245	0.0231619	Manual Ct		Manual	6	21	Manual	0.773019
263	15 (21-1)	Collagen 1(IV)	SYBR	Unknown	27.1447	88.5	Auto Tm	40.0761	40.672	0.685288	27.1296	27.1245	0.0231619	Manual Ct		Manual	6	21	Manual	0.773019
287	15 (21-1)	Collagen 1(IV)	SYBR	Unknown	27.1296	88.5	Auto Tm	40.519	40.672	0.685288	27.1296	27.1245	0.0231619	Manual Ct		Manual	6	21	Manual	0.773019
240	16 (21-2)	Collagen 1(IV)	SYBR	Unknown	26.9209	88.5	Auto Tm	47.1414	48.6316	1.53778	26.8806	26.8785	0.0435361	Manual Ct		Manual	6	21	Manual	0.773019
264	16 (21-2)	Collagen 1(IV)	SYBR	Unknown	26.8339	88.5	Auto Tm	50.2129	48.6316	1.53778	26.8806	26.8785	0.0435361	Manual Ct		Manual	6	21	Manual	0.773019
288	16 (21-2)	Collagen 1(IV)	SYBR	Unknown	26.8806	88.5	Auto Tm	48.5404	48.6316	1.53778	26.8806	26.8785	0.0435361	Manual Ct		Manual	6	21	Manual	0.773019
289	17 (22-1)	Collagen 1(IV)	SYBR	Unknown	27.3029	88.4	Auto Tm	35.7313	36.5101	1.27496	27.2995	27.2737	0.047665	Manual Ct		Manual	6	21	Manual	0.773019
313	17 (22-1)	Collagen 1(IV)	SYBR	Unknown	27.2187	88.4	Auto Tm	37.9815	36.5101	1.27496	27.2995	27.2737	0.047665	Manual Ct		Manual	6	21	Manual	0.773019
337	17 (22-1)	Collagen 1(IV)	SYBR	Unknown	27.2995	88.4	Auto Tm	35.8176	36.5101	1.27496	27.2995	27.2737	0.047665	Manual Ct		Manual	6	21	Manual	0.773019
290	18 (23-1)	Collagen 1(IV)	SYBR	Unknown	27.7475	88.4	Auto Tm	25.8795	25.1519	0.645087	27.7991	27.787	0.0351476	Manual Ct		Manual	6	21	Manual	0.773019
314	18 (23-1)	Collagen 1(IV)	SYBR	Unknown	27.8145	88.4	Auto Tm	24.6497	25.1519	0.645087	27.7991	27.787	0.0351476	Manual Ct		Manual	6	21	Manual	0.773019
338	18 (23-1)	Collagen 1(IV)	SYBR	Unknown	27.7991	88.4	Auto Tm	24.9267	25.1519	0.645087	27.7991	27.787	0.0351476	Manual Ct		Manual	6	21	Manual	0.773019
291	19 (23-2)	Collagen 1(IV)	SYBR	Unknown	27.4476	88.7	Auto Tm	32.1683	30.7945	1.89894	27.4728	27.5096	0.0864582	Manual Ct		Manual	6	21	Manual	0.773019
315	19 (23-2)	Collagen 1(IV)	SYBR	Unknown	27.4728	88.4	Auto Tm	31.5876	30.7945	1.89894	27.4728	27.5096	0.0864582	Manual Ct		Manual	6	21	Manual	0.773019
339	19 (23-2)	Collagen 1(IV)	SYBR	Unknown	27.6084	88.4	Auto Tm	28.6276	30.7945	1.89894	27.4728	27.5096	0.0864582	Manual Ct		Manual	6	21	Manual	0.773019
226	2 (11-2)	Collagen 1(IV)	SYBR	Unknown	26.2367	88.9	Auto Tm	77.4472	71.7299	5.7047	26.3429	26.3453	0.109842	Manual Ct		Manual	6	21	Manual	0.773019
250	2 (11-2)	Collagen 1(IV)	SYBR	Unknown	26.4564	88.9	Auto Tm	66.0379	71.7299	5.7047	26.3429	26.3453	0.109842	Manual Ct		Manual	6	21	Manual	0.773019
274	2 (11-2)	Collagen 1(IV)	SYBR	Unknown	26.3429	88.9	Auto Tm	71.7044	71.7299	5.7047	26.3429	26.3453	0.109842	Manual Ct		Manual	6	21	Manual	0.773019
292	20 (24-1)	Collagen 1(IV)	SYBR	Unknown	27.2448	88.7	Auto Tm	37.269	36.303	0.917852	27.285	27.2813	0.0347791	Manual Ct		Manual	6	21	Manual	0.773019
316	20 (24-1)	Collagen 1(IV)	SYBR	Unknown	27.285	88.7	Auto Tm	36.1975	36.303	0.917852	27.285	27.2813	0.0347791	Manual Ct		Manual	6	21	Manual	0.773019
340	20 (24-1)	Collagen 1(IV)	SYBR	Unknown	27.3141	88.7	Auto Tm	35.4424	36.303	0.917852	27.285	27.2813	0.0347791	Manual Ct		Manual	6	21	Manual	0.773019
293	21 (24-2)	Collagen 1(IV)	SYBR	Unknown	26.9836	88.7	Auto Tm	45.0443	42.542	2.2578	27.0826	27.0637	0.0724803	Manual Ct		Manual	6	21	Manual	0.773019
317	21 (24-2)	Collagen 1(IV)	SYBR	Unknown	27.1249	88.7	Auto Tm	40.6573	42.542	2.2578	27.0826	27.0637	0.0724803	Manual Ct		Manual	6	21	Manual	0.773019
341	21 (24-2)	Collagen 1(IV)	SYBR	Unknown	27.0826	88.7	Auto Tm	41.9243	42.542	2.2578	27.0826	27.0637	0.0724803	Manual Ct		Manual	6	21	Manual	0.773019
294	22 (25-2)	Collagen 1(IV)	SYBR	Unknown	26.6331	88.7	Auto Tm	58.0906	56.5134	2.27763	26.646	26.6718	0.0561823	Manual Ct		Manual	6	21	Manual	0.773019
318	22 (25-2)	Collagen 1(IV)	SYBR	Unknown	26.7362	88.7	Auto Tm	53.9022	56.5134	2.27763	26.646	26.6718	0.0561823	Manual Ct		Manual	6	21	Manual	0.773019
342	22 (25-2)	Collagen 1(IV)	SYBR	Unknown	26.646	88.7	Auto Tm	57.5474	56.5134	2.27763	26.646	26.6718	0.0561823	Manual Ct		Manual	6	21	Manual	0.773019
295	23 (26-1)	Collagen 1(IV)	SYBR	Unknown	27.8096	88.7	Auto Tm	24.7385	26.8681	1.84441	27.6434	27.698	0.0966411	Manual Ct		Manual	6	21	Manual	0.773019
319	23 (26-1)	Collagen 1(IV)	SYBR	Unknown	27.6434	88.7	Auto Tm	27.9097	26.8681	1.84441	27.6434	27.698	0.0966411	Manual Ct		Manual	6	21	Manual	0.773019
343	23 (26-1)	Collagen 1(IV)	SYBR	Unknown	27.6411	88.7	Auto Tm	27.956	26.8681	1.84441	27.6434	27.698	0.0966411	Manual Ct		Manual	6	21	Manual	0.773019
296	24 (26-2)	Collagen 1(IV)	SYBR	Unknown	28.5434	88.7	Auto Tm	14.5256	13.9777	0.843167	28.5553	28.5981	0.0846558	Manual Ct		Manual	6	21	Manual	0.773019
320	24 (26-2)	Collagen 1(IV)	SYBR	Unknown	28.5553	88.7	Auto Tm	14.4008	13.9777	0.843167	28.5553	28.5981	0.0846558	Manual Ct		Manual	6	21	Manual	0.773019
344	24 (26-2)	Collagen 1(IV)	SYBR	Unknown	28.6956	88.7	Auto Tm	13.0068	13.9777	0.843167	28.5553	28.5981	0.0846558	Manual Ct		Manual	6	21	Manual	0.773019
297	25 (27-1)	Collagen 1(IV)	SYBR	Unknown	26.9383	88.9	Auto Tm	46.5513	45.952	0.740649	26.9493	26.9563	0.022291	Manual Ct		Manual	6	21	Manual	0.773019
321	25 (27-1)	Collagen 1(IV)	SYBR	Unknown	26.9812	88.9	Auto Tm	45.1239	45.952	0.740649	26.9493	26.9563	0.022291	Manual Ct		Manual	6	21	Manual	0.773019
345	25 (27-1)	Collagen 1(IV)	SYBR	Unknown	26.9493	88.9	Auto Tm	46.1808	45.952	0.740649	26.9493	26.9563	0.022291	Manual Ct		Manual	6	21	Manual	0.773019
298	26 (27-2)	Collagen 1(IV)	SYBR	Unknown	26.7723	88.9	Auto Tm	52.5087	53.2348	2.59793	26.7723	26.7545	0.0666807	Manual Ct		Manual	6	21	Manual	0.773019
322	26 (27-2)	Collagen 1(IV)	SYBR	Unknown	26.8104	88.9	Auto Tm	51.0772	53.2348	2.59793	26.7723	26.7545	0.0666807	Manual Ct		Manual	6	21	Manual	0.773019
346	26 (27-2)	Collagen 1(IV)	SYBR	Unknown	26.6807	88.9	Auto Tm	56.1185	53.2348	2.59793	26.7723	26.7545	0.0666807	Manual Ct		Manual	6	21	Manual	0.773019
299	27 (27-3)	Collagen 1(IV)	SYBR	Unknown	26.9948	88.9	Auto Tm	44.6803	45.29	0.541278	26.9705	26.9762	0.0165173	Manual Ct		Manual	6	21	Manual	0.773019
323	27 (27-3)	Collagen 1(IV)	SYBR	Unknown	26.9633	88.9	Auto Tm	45.7138	45.29	0.541278	26.9705	26.9762	0.0165173	Manual Ct		Manual	6	21	Manual	0.773019
347	27 (27-3)	Collagen 1(IV)	SYBR	Unknown	26.9705	88.9	Auto Tm	45.476	45.29	0.541278	26.9705	26.9762	0.0165173	Manual Ct		Manual	6	21	Manual	0.773019
300	28 (28-1)	Collagen 1(IV)	SYBR	Unknown	27.6919	88.9	Auto Tm	26.943	27.9643	1.25983	27.6598	27.6416	0.0615515	Manual Ct		Manual	6	21	Manual	0.773019
324	28 (28-1)	Collagen 1(IV)	SYBR	Unknown	27.573	88.9	Auto Tm	29.3721	27.9643	1.25983	27.6598	27.6416	0.0615515	Manual Ct		Manual	6	21	Manual	0.773019
348	28 (28-1)	Collagen 1(IV)	SYBR	Unknown	27.6598	88.9	Auto Tm	27.5779	27.9643	1.25983	27.6598	27.6416	0.0615515	Manual Ct		Manual	6	21	Manual	0.773019
301	29 (28-2)	Collagen 1(IV)	SYBR	Unknown	27.0474	88.9	Auto Tm	43.0095	44.1769	1.03824	26.9996	27.0107	0.0325667	Manual Ct		Manual	6	21	Manual	0.773019
325	29 (28-2)	Collagen 1(IV)	SYBR	Unknown	26.9996	88.9	Auto Tm	44.5243	44.1769	1.03824	26.9996	27.0107	0.0325667	Manual Ct		Manual	6	21	Manual	0.773019
349	29 (28-2)	Collagen 1(IV)	SYBR	Unknown	26.9851	88.9	Auto Tm	44.9969	44.1769	1.03824	26.9996	27.0107	0.0325667	Manual Ct		Manual	6	21	Manual	0.773019
227	3 (12-1)	Collagen 1(IV)	SYBR	Unknown	27.4602	88.9	Auto Tm	31.8755	31.2208	1.17266	27.4602	27.4895	0.0523514	Manual Ct		Manual	6	21	Manual	0.773019
251	3 (12-1)	Collagen 1(IV)	SYBR	Unknown	27.5499	88.9	Auto Tm	29.867	31.2208	1.17266	27.4602	27.4895	0.0523514	Manual Ct		Manual	6	21	Manual	0.773019
275	3 (12-1)	Collagen 1(IV)	SYBR	Unknown	27.4583	88.9	Auto Tm	31.9199	31.2208	1.17266	27.4602	27.4895	0.0523514	Manual Ct		Manual	6	21	Manual	0.773019
302	30 (28-3)	Collagen 1(IV)	SYBR	Unknown	27.2701	88.9	Auto Tm	36.5897	34.7171	1.7747	27.3511	27.3437	0.0701976	Manual Ct		Manual	6	21	Manual	0.773019
326	30 (28-3)	Collagen 1(IV)	SYBR	Unknown	27.41	88.9	Auto Tm	33.06	34.7171	1.7747	27.3511	27.3437	0.0701976	Manual Ct		Manual	6	21	Manual	0.773019
350	30 (28-3)	Collagen 1(IV)	SYBR	Unknown	27.3511	88.9	Auto Tm	34.5015	34.7171	1.7747	27.3511	27.3437	0.0701976	Manual Ct		Manual	6	21	Manual	0.773019
303	31 (29-1)	Collagen 1(IV)	SYBR	Unknown	25.0724	88.9	Auto Tm	180.257	178.923	3.02201	25.0724	25.0828	0.0233852	Manual Ct		Manual	6	21	Manual	0.773019
327	31 (29-1)	Collagen 1(IV)	SYBR	Unknown	25.1096	88.9	Auto Tm	175.464	178.923	3.02201	25.0724	25.0828	0.0233852	Manual Ct		Manual	6	21	Manual	0.773019
351	31 (29-1)	Collagen 1(IV)	SYBR	Unknown	25.0664	88.9	Auto Tm	181.049	178.923	3.02201	25.0724	25.0828	0.0233852	Manual Ct		Manual	6	21	Manual	0.773019
304	32 (29-2)	Collagen 1(IV)	SYBR	Unknown	25.8779	88.8	Auto Tm	100.475	97.0638	4.65365	25.899	25.9266	0.0669372	Manual Ct		Manual	6	21	Manual	0.773019
328	32 (29-2)	Collagen 1(IV)	SYBR	Unknown	25.899	88.8	Auto Tm	98.9534	97.0638	4.65365	25.899	25.9266	0.0669372	Manual Ct		Manual	6	21	Manual	0.773019
352	32 (29-2)	Collagen 1(IV)	SYBR	Unknown	26.003	88.8	Auto Tm	91.7626	97.0638	4.65365	25.899	25.9266	0.0669372	Manual Ct		Manual	6	21	Manual	0.773019
305	33 (30-1)	Collagen 1(IV)	SYBR	Unknown	27.3878	88.8	Auto Tm	33.5965	37.3265	3.23701	27.1828	27.2463	0.122779	Manual Ct		Manual	6	21	Manual	0.773019
329	33 (30-1)	Collagen 1(IV)	SYBR	Unknown	27.1828	88.8	Auto Tm	38.9831	37.3265	3.23701	27.1828	27.2463	0.122779	Manual Ct		Manual	6	21	Manual	0.773019
353	33 (30-1)	Collagen 1(IV)	SYBR	Unknown	27.1682	88.8	Auto Tm	39.3999	37.3265	3.23701	27.1828	27.2463	0.122779	Manual Ct		Manual	6	21	Manual	0.773019
306	34 (30-2)	Collagen 1(IV)	SYBR	Unknown	24.9027	88.8	Auto Tm	203.882	206.959	6.71033	24.9027	24.8825	0.0443087	Manual Ct		Manual	6	21	Manual	0.773019
330	34 (30-2)	Collagen 1(IV)	SYBR	Unknown	24.9131	88.8	Auto Tm	202.34	206.959	6.71033	24.9027	24.8825	0.0443087	Manual Ct		Manual	6	21	Manual	0.773019
354	34 (30-2)	Collagen 1(IV)	SYBR	Unknown	24.8317	88.8	Auto Tm	214.656	206.959	6.71033	24.9027	24.8825	0.0443087	Manual Ct		Manual	6	21	Manual	0.773019								TRUE
307	35 (31-1)	Collagen 1(IV)	SYBR	Unknown	25.6586	88.8	Auto Tm	117.806	114.296	4.00605	25.69	25.7009	0.0485866	Manual Ct		Manual	6	21	Manual	0.773019
331	35 (31-1)	Collagen 1(IV)	SYBR	Unknown	25.69	88.8	Auto Tm	115.151	114.296	4.00605	25.69	25.7009	0.0485866	Manual Ct		Manual	6	21	Manual	0.773019
355	35 (31-1)	Collagen 1(IV)	SYBR	Unknown	25.754	88.8	Auto Tm	109.931	114.296	4.00605	25.69	25.7009	0.0485866	Manual Ct		Manual	6	21	Manual	0.773019
308	36 (31-2)	Collagen 1(IV)	SYBR	Unknown	25.7842	88.8	Auto Tm	107.546	111.617	5.53558	25.7609	25.7341	0.0675496	Manual Ct		Manual	6	21	Manual	0.773019
332	36 (31-2)	Collagen 1(IV)	SYBR	Unknown	25.7609	88.6	Auto Tm	109.385	111.617	5.53558	25.7609	25.7341	0.0675496	Manual Ct		Manual	6	21	Manual	0.773019
356	36 (31-2)	Collagen 1(IV)	SYBR	Unknown	25.6573	88.8	Auto Tm	117.92	111.617	5.53558	25.7609	25.7341	0.0675496	Manual Ct		Manual	6	21	Manual	0.773019
309	37 (32-1)	Collagen 1(IV)	SYBR	Unknown	27.6698	88.5	Auto Tm	27.3789	25.6176	1.68115	27.7708	27.7634	0.0901337	Manual Ct		Manual	6	21	Manual	0.773019
333	37 (32-1)	Collagen 1(IV)	SYBR	Unknown	27.8496	88.5	Auto Tm	24.0301	25.6176	1.68115	27.7708	27.7634	0.0901337	Manual Ct		Manual	6	21	Manual	0.773019
357	37 (32-1)	Collagen 1(IV)	SYBR	Unknown	27.7708	88.5	Auto Tm	25.4438	25.6176	1.68115	27.7708	27.7634	0.0901337	Manual Ct		Manual	6	21	Manual	0.773019
310	38 (A)	Collagen 1(IV)	SYBR	Unknown	28.7976	88.5	Auto Tm	12.079	12.5414	0.740839	28.7896	28.7474	0.0801308	Manual Ct		Manual	6	21	Manual	0.773019
334	38 (A)	Collagen 1(IV)	SYBR	Unknown	28.7896	88.5	Auto Tm	12.1493	12.5414	0.740839	28.7896	28.7474	0.0801308	Manual Ct		Manual	6	21	Manual	0.773019
358	38 (A)	Collagen 1(IV)	SYBR	Unknown	28.655	88.5	Auto Tm	13.3958	12.5414	0.740839	28.7896	28.7474	0.0801308	Manual Ct		Manual	6	21	Manual	0.773019
311	39 (G)	Collagen 1(IV)	SYBR	Unknown	28.067	88.5	Auto Tm	20.5244	21.3944	0.989254	28.0231	28.0107	0.063336	Manual Ct		Manual	6	21	Manual	0.773019
335	39 (G)	Collagen 1(IV)	SYBR	Unknown	28.0231	88.5	Auto Tm	21.1884	21.3944	0.989254	28.0231	28.0107	0.063336	Manual Ct		Manual	6	21	Manual	0.773019
359	39 (G)	Collagen 1(IV)	SYBR	Unknown	27.9421	88.5	Auto Tm	22.4705	21.3944	0.989254	28.0231	28.0107	0.063336	Manual Ct		Manual	6	21	Manual	0.773019
228	4 (12-2)	Collagen 1(IV)	SYBR	Unknown	27.1199	88.9	Auto Tm	40.8048	40.9818	2.79025	27.1199	27.116	0.0936956	Manual Ct		Manual	6	21	Manual	0.773019
252	4 (12-2)	Collagen 1(IV)	SYBR	Unknown	27.0205	88.9	Auto Tm	43.8564	40.9818	2.79025	27.1199	27.116	0.0936956	Manual Ct		Manual	6	21	Manual	0.773019
276	4 (12-2)	Collagen 1(IV)	SYBR	Unknown	27.2078	88.9	Auto Tm	38.2843	40.9818	2.79025	27.1199	27.116	0.0936956	Manual Ct		Manual	6	21	Manual	0.773019
312	40 (H)	Collagen 1(IV)	SYBR	Unknown	27.3349	88.5	Auto Tm	34.9101	33.292	4.74944	27.3349	27.4102	0.204478	Manual Ct		Manual	6	21	Manual	0.773019
336	40 (H)	Collagen 1(IV)	SYBR	Unknown	27.254	88.5	Auto Tm	37.021	33.292	4.74944	27.3349	27.4102	0.204478	Manual Ct		Manual	6	21	Manual	0.773019
360	40 (H)	Collagen 1(IV)	SYBR	Unknown	27.6416	88.5	Auto Tm	27.9449	33.292	4.74944	27.3349	27.4102	0.204478	Manual Ct		Manual	6	21	Manual	0.773019
229	5 (13-1)	Collagen 1(IV)	SYBR	Unknown	27.9661	88.9	Auto Tm	22.0823	21.9253	0.21303	27.9706	27.976	0.0134243	Manual Ct		Manual	6	21	Manual	0.773019
253	5 (13-1)	Collagen 1(IV)	SYBR	Unknown	27.9913	88.9	Auto Tm	21.6828	21.9253	0.21303	27.9706	27.976	0.0134243	Manual Ct		Manual	6	21	Manual	0.773019
277	5 (13-1)	Collagen 1(IV)	SYBR	Unknown	27.9706	88.9	Auto Tm	22.0108	21.9253	0.21303	27.9706	27.976	0.0134243	Manual Ct		Manual	6	21	Manual	0.773019
230	6 (14-1)	Collagen 1(IV)	SYBR	Unknown	27.4057	88.9	Auto Tm	33.1635	29.2444	4.95278	27.5034	27.593	0.244788	Manual Ct		Manual	6	21	Manual	0.773019
254	6 (14-1)	Collagen 1(IV)	SYBR	Unknown	27.87	88.9	Auto Tm	23.6778	29.2444	4.95278	27.5034	27.593	0.244788	Manual Ct		Manual	6	21	Manual	0.773019
278	6 (14-1)	Collagen 1(IV)	SYBR	Unknown	27.5034	88.9	Auto Tm	30.8919	29.2444	4.95278	27.5034	27.593	0.244788	Manual Ct		Manual	6	21	Manual	0.773019
231	7 (15-1)	Collagen 1(IV)	SYBR	Unknown	26.8919	88.9	Auto Tm	48.1462	46.4866	1.7082	26.9374	26.9408	0.050746	Manual Ct		Manual	6	21	Manual	0.773019
255	7 (15-1)	Collagen 1(IV)	SYBR	Unknown	26.9932	88.9	Auto Tm	44.7336	46.4866	1.7082	26.9374	26.9408	0.050746	Manual Ct		Manual	6	21	Manual	0.773019
279	7 (15-1)	Collagen 1(IV)	SYBR	Unknown	26.9374	88.9	Auto Tm	46.58	46.4866	1.7082	26.9374	26.9408	0.050746	Manual Ct		Manual	6	21	Manual	0.773019
232	8 (15-2)	Collagen 1(IV)	SYBR	Unknown	27.2495	88.8	Auto Tm	37.1426	37.0106	0.119077	27.2556	27.2544	0.00443147	Manual Ct		Manual	6	21	Manual	0.773019
256	8 (15-2)	Collagen 1(IV)	SYBR	Unknown	27.2581	88.8	Auto Tm	36.9113	37.0106	0.119077	27.2556	27.2544	0.00443147	Manual Ct		Manual	6	21	Manual	0.773019
280	8 (15-2)	Collagen 1(IV)	SYBR	Unknown	27.2556	88.8	Auto Tm	36.9777	37.0106	0.119077	27.2556	27.2544	0.00443147	Manual Ct		Manual	6	21	Manual	0.773019
233	9 (16-1)	Collagen 1(IV)	SYBR	Unknown	27.5302	88.8	Auto Tm	30.2969	28.8517	1.31845	27.6124	27.5986	0.0625511	Manual Ct		Manual	6	21	Manual	0.773019
257	9 (16-1)	Collagen 1(IV)	SYBR	Unknown	27.6124	88.8	Auto Tm	28.5436	28.8517	1.31845	27.6124	27.5986	0.0625511	Manual Ct		Manual	6	21	Manual	0.773019
281	9 (16-1)	Collagen 1(IV)	SYBR	Unknown	27.653	88.8	Auto Tm	27.7146	28.8517	1.31845	27.6124	27.5986	0.0625511	Manual Ct		Manual	6	21	Manual	0.773019
377	Gene 3 Standard (1)	Collagen 1(IV)	SYBR	Standard	31.9784	88.6	Auto Tm	1						Manual Ct		Manual	6	21	Manual	0.773019
378	Gene 3 Standard (1)	Collagen 1(IV)	SYBR	Standard	32.6852	88.3	Auto Tm	1						Manual Ct		Manual	6	21	Manual	0.773019
375	Gene 3 Standard (10)	Collagen 1(IV)	SYBR	Standard	28.7914	88.9	Auto Tm	10						Manual Ct		Manual	6	21	Manual	0.773019
376	Gene 3 Standard (10)	Collagen 1(IV)	SYBR	Standard	28.923	88.8	Auto Tm	10						Manual Ct		Manual	6	21	Manual	0.773019
373	Gene 3 Standard (100)	Collagen 1(IV)	SYBR	Standard	26.1438	89.4	Auto Tm	100						Manual Ct		Manual	6	21	Manual	0.773019
374	Gene 3 Standard (100)	Collagen 1(IV)	SYBR	Standard	25.826	89.4	Auto Tm	100						Manual Ct		Manual	6	21	Manual	0.773019
381	NTC Gene 3	Collagen 1(IV)	SYBR	NTC	36.9838	78.9	Auto Tm	0.0318028						Manual Ct		Manual	6	21	Manual	0.773019
384	RT Negative 3	Collagen 1(IV)	SYBR	NTC	Undetermined	77.2	Auto Tm	0						Manual Ct		Manual	6	21	Manual	0.773019
Slope	-3.17347	cycles/log decade
Y-Intercept		32.2314
R^2		0.989443
NAP	LPL

## Sheet: 18S
Well	Sample Name	Detector Name	Reporter	Task	Ct	Tm Value	Tm Type	Quantity	Qty Mean	Qty StdDev	Ct Median	Ct Mean	Ct StdDev	Ct Type	Template Name	Baseline Type	Baseline Start	Baseline Stop	Threshold Type	Threshold	FOS	HMD	LME	EW	BPR	NAW	HNS	HRN	EAF	BAF	TAF	CAF
1	1 (11-1)	18S	SYBR	Unknown	9.63127	83.3	Auto Tm	13.8672	16.1897	2.13568	9.38393	9.42882	0.184145	Automatic Ct		Automatic			Automatic	0.886246
25	1 (11-1)	18S	SYBR	Unknown	9.27128	83.3	Auto Tm	18.0691	16.1897	2.13568	9.38393	9.42882	0.184145	Automatic Ct		Automatic			Automatic	0.886246
49	1 (11-1)	18S	SYBR	Unknown	9.38393	83.3	Auto Tm	16.6328	16.1897	2.13568	9.38393	9.42882	0.184145	Automatic Ct		Automatic			Automatic	0.886246
10	10 (17-1)	18S	SYBR	Unknown	9.04365	83.8	Auto Tm	21.3608	21.7315	0.493422	9.03215	9.02049	0.0307153	Automatic Ct		Automatic			Automatic	0.886246
34	10 (17-1)	18S	SYBR	Unknown	8.98564	83.8	Auto Tm	22.2916	21.7315	0.493422	9.03215	9.02049	0.0307153	Automatic Ct		Automatic			Automatic	0.886246
58	10 (17-1)	18S	SYBR	Unknown	9.03215	83.8	Auto Tm	21.5422	21.7315	0.493422	9.03215	9.02049	0.0307153	Automatic Ct		Automatic			Automatic	0.886246
11	11 (17-2)	18S	SYBR	Unknown	9.19777	83.8	Auto Tm	19.0726	20.1731	0.988688	9.10222	9.12257	0.0673702	Automatic Ct		Automatic			Automatic	0.886246
35	11 (17-2)	18S	SYBR	Unknown	9.06772	83.8	Auto Tm	20.9862	20.1731	0.988688	9.10222	9.12257	0.0673702	Automatic Ct		Automatic			Automatic	0.886246
59	11 (17-2)	18S	SYBR	Unknown	9.10222	83.8	Auto Tm	20.4606	20.1731	0.988688	9.10222	9.12257	0.0673702	Automatic Ct		Automatic			Automatic	0.886246
12	12 (18-1)	18S	SYBR	Unknown	9.32189	83.7	Auto Tm	17.4091	18.462	1.48193	9.29013	9.24486	0.107091	Automatic Ct		Automatic			Automatic	0.886246
36	12 (18-1)	18S	SYBR	Unknown	9.29013	83.7	Auto Tm	17.8203	18.462	1.48193	9.29013	9.24486	0.107091	Automatic Ct		Automatic			Automatic	0.886246
60	12 (18-1)	18S	SYBR	Unknown	9.12257	84	Auto Tm	20.1566	18.462	1.48193	9.29013	9.24486	0.107091	Automatic Ct		Automatic			Automatic	0.886246
13	13 (19-1)	18S	SYBR	Unknown	9.4661	83.7	Auto Tm	15.6577	17.4224	1.93751	9.34516	9.32639	0.149973	Automatic Ct		Automatic			Automatic	0.886246
37	13 (19-1)	18S	SYBR	Unknown	9.16792	83.7	Auto Tm	19.4957	17.4224	1.93751	9.34516	9.32639	0.149973	Automatic Ct		Automatic			Automatic	0.886246
61	13 (19-1)	18S	SYBR	Unknown	9.34516	84	Auto Tm	17.1138	17.4224	1.93751	9.34516	9.32639	0.149973	Automatic Ct		Automatic			Automatic	0.886246
14	14 (20-1)	18S	SYBR	Unknown	9.21907	83.7	Auto Tm	18.7761	17.1726	1.64559	9.33409	9.3447	0.13125	Automatic Ct		Automatic			Automatic	0.886246
38	14 (20-1)	18S	SYBR	Unknown	9.48093	83.7	Auto Tm	15.488	17.1726	1.64559	9.33409	9.3447	0.13125	Automatic Ct		Automatic			Automatic	0.886246
62	14 (20-1)	18S	SYBR	Unknown	9.33409	83.7	Auto Tm	17.2536	17.1726	1.64559	9.33409	9.3447	0.13125	Automatic Ct		Automatic			Automatic	0.886246
15	15 (21-1)	18S	SYBR	Unknown	9.03276	83.7	Auto Tm	21.5326	20.5432	1.00666	9.09451	9.09783	0.066791	Automatic Ct		Automatic			Automatic	0.886246
39	15 (21-1)	18S	SYBR	Unknown	9.16622	83.7	Auto Tm	19.5201	20.5432	1.00666	9.09451	9.09783	0.066791	Automatic Ct		Automatic			Automatic	0.886246
63	15 (21-1)	18S	SYBR	Unknown	9.09451	83.7	Auto Tm	20.5769	20.5432	1.00666	9.09451	9.09783	0.066791	Automatic Ct		Automatic			Automatic	0.886246
16	16 (21-2)	18S	SYBR	Unknown	9.04887	83.7	Auto Tm	21.279	21.0915	0.516678	9.04887	9.06118	0.0335185	Automatic Ct		Automatic			Automatic	0.886246
40	16 (21-2)	18S	SYBR	Unknown	9.09911	83.7	Auto Tm	20.5073	21.0915	0.516678	9.04887	9.06118	0.0335185	Automatic Ct		Automatic			Automatic	0.886246
64	16 (21-2)	18S	SYBR	Unknown	9.03556	83.7	Auto Tm	21.4883	21.0915	0.516678	9.04887	9.06118	0.0335185	Automatic Ct		Automatic			Automatic	0.886246
17	17 (22-1)	18S	SYBR	Unknown	9.15862	83.7	Auto Tm	19.6295	20.6215	1.53378	9.14363	9.09401	0.0992181	Automatic Ct		Automatic			Automatic	0.886246
41	17 (22-1)	18S	SYBR	Unknown	8.97977	83.7	Auto Tm	22.3881	20.6215	1.53378	9.14363	9.09401	0.0992181	Automatic Ct		Automatic			Automatic	0.886246
65	17 (22-1)	18S	SYBR	Unknown	9.14363	83.7	Auto Tm	19.847	20.6215	1.53378	9.14363	9.09401	0.0992181	Automatic Ct		Automatic			Automatic	0.886246
18	18 (23-1)	18S	SYBR	Unknown	8.64044	83.7	Auto Tm	28.7321	27.0621	1.46798	8.75152	8.72319	0.0728471	Automatic Ct		Automatic			Automatic	0.886246
42	18 (23-1)	18S	SYBR	Unknown	8.75152	83.7	Auto Tm	26.4788	27.0621	1.46798	8.75152	8.72319	0.0728471	Automatic Ct		Automatic			Automatic	0.886246
66	18 (23-1)	18S	SYBR	Unknown	8.77762	83.7	Auto Tm	25.9755	27.0621	1.46798	8.75152	8.72319	0.0728471	Automatic Ct		Automatic			Automatic	0.886246
19	19 (23-2)	18S	SYBR	Unknown	8.6485	83.7	Auto Tm	28.5623	26.8298	1.83845	8.7237	8.73576	0.093869	Automatic Ct		Automatic			Automatic	0.886246
43	19 (23-2)	18S	SYBR	Unknown	8.83507	83.7	Auto Tm	24.9011	26.8298	1.83845	8.7237	8.73576	0.093869	Automatic Ct		Automatic			Automatic	0.886246
67	19 (23-2)	18S	SYBR	Unknown	8.7237	83.7	Auto Tm	27.0259	26.8298	1.83845	8.7237	8.73576	0.093869	Automatic Ct		Automatic			Automatic	0.886246
2	2 (11-2)	18S	SYBR	Unknown	9.32398	83.3	Auto Tm	17.3824	17.3774	0.802031	9.32398	9.32533	0.0628381	Automatic Ct		Automatic			Automatic	0.886246
26	2 (11-2)	18S	SYBR	Unknown	9.38884	83.3	Auto Tm	16.5729	17.3774	0.802031	9.32398	9.32533	0.0628381	Automatic Ct		Automatic			Automatic	0.886246
50	2 (11-2)	18S	SYBR	Unknown	9.26319	83.3	Auto Tm	18.1769	17.3774	0.802031	9.32398	9.32533	0.0628381	Automatic Ct		Automatic			Automatic	0.886246
20	20 (24-1)	18S	SYBR	Unknown	9.31033	83.7	Auto Tm	17.5577	16.5327	0.892613	9.42703	9.39344	0.0724158	Automatic Ct		Automatic			Automatic	0.886246
44	20 (24-1)	18S	SYBR	Unknown	9.44296	83.7	Auto Tm	15.9264	16.5327	0.892613	9.42703	9.39344	0.0724158	Automatic Ct		Automatic			Automatic	0.886246
68	20 (24-1)	18S	SYBR	Unknown	9.42703	83.7	Auto Tm	16.114	16.5327	0.892613	9.42703	9.39344	0.0724158	Automatic Ct		Automatic			Automatic	0.886246
21	21 (24-2)	18S	SYBR	Unknown	8.98127	83.4	Auto Tm	22.3634	19.9769	2.30661	9.1463	9.14079	0.156832	Automatic Ct		Automatic			Automatic	0.886246
45	21 (24-2)	18S	SYBR	Unknown	9.29479	83.7	Auto Tm	17.7594	19.9769	2.30661	9.1463	9.14079	0.156832	Automatic Ct		Automatic			Automatic	0.886246
69	21 (24-2)	18S	SYBR	Unknown	9.1463	83.4	Auto Tm	19.808	19.9769	2.30661	9.1463	9.14079	0.156832	Automatic Ct		Automatic			Automatic	0.886246
22	22 (25-2)	18S	SYBR	Unknown	8.93314	83.4	Auto Tm	23.1689	21.364	2.88094	8.95012	9.0522	0.191711	Automatic Ct		Automatic			Automatic	0.886246
46	22 (25-2)	18S	SYBR	Unknown	9.27336	83.4	Auto Tm	18.0415	21.364	2.88094	8.95012	9.0522	0.191711	Automatic Ct		Automatic			Automatic	0.886246
70	22 (25-2)	18S	SYBR	Unknown	8.95012	83.4	Auto Tm	22.8815	21.364	2.88094	8.95012	9.0522	0.191711	Automatic Ct		Automatic			Automatic	0.886246
23	23 (26-1)	18S	SYBR	Unknown	9.20599	83.4	Auto Tm	18.9576	18.4871	0.790384	9.20803	9.24101	0.0589026	Automatic Ct		Automatic			Automatic	0.886246
47	23 (26-1)	18S	SYBR	Unknown	9.20803	83.4	Auto Tm	18.9291	18.4871	0.790384	9.20803	9.24101	0.0589026	Automatic Ct		Automatic			Automatic	0.886246
71	23 (26-1)	18S	SYBR	Unknown	9.30902	83.4	Auto Tm	17.5746	18.4871	0.790384	9.20803	9.24101	0.0589026	Automatic Ct		Automatic			Automatic	0.886246
24	24 (26-2)	18S	SYBR	Unknown	8.96121	83.4	Auto Tm	22.6957	23.8143	1.16374	8.90066	8.89685	0.0663462	Automatic Ct		Automatic			Automatic	0.886246
48	24 (26-2)	18S	SYBR	Unknown	8.90066	83.4	Auto Tm	23.7289	23.8143	1.16374	8.90066	8.89685	0.0663462	Automatic Ct		Automatic			Automatic	0.886246
72	24 (26-2)	18S	SYBR	Unknown	8.82868	83.4	Auto Tm	25.0184	23.8143	1.16374	8.90066	8.89685	0.0663462	Automatic Ct		Automatic			Automatic	0.886246
73	25 (27-1)	18S	SYBR	Unknown	8.98256	83.3	Auto Tm	22.3422	22.2552	0.12302	8.98787	8.98787	0.00751832	Automatic Ct		Automatic			Automatic	0.886246
97	25 (27-1)	18S	SYBR	Unknown	8.99319	83.3	Auto Tm	22.1683	22.2552	0.12302	8.98787	8.98787	0.00751832	Automatic Ct		Automatic			Automatic	0.886246
74	26 (27-2)	18S	SYBR	Unknown	8.96789	83.3	Auto Tm	22.5845	22.5366	0.59893	8.96789	8.97109	0.0362131	Automatic Ct		Automatic			Automatic	0.886246
98	26 (27-2)	18S	SYBR	Unknown	9.0088	83.3	Auto Tm	21.9152	22.5366	0.59893	8.96789	8.97109	0.0362131	Automatic Ct		Automatic			Automatic	0.886246
122	26 (27-2)	18S	SYBR	Unknown	8.93659	83.6	Auto Tm	23.1102	22.5366	0.59893	8.96789	8.97109	0.0362131	Automatic Ct		Automatic			Automatic	0.886246
75	27 (27-3)	18S	SYBR	Unknown	8.96901	83.6	Auto Tm	22.5658	22.7935	0.471468	8.96901	8.95555	0.0279754	Automatic Ct		Automatic			Automatic	0.886246
99	27 (27-3)	18S	SYBR	Unknown	8.92339	83.6	Auto Tm	23.3356	22.7935	0.471468	8.96901	8.95555	0.0279754	Automatic Ct		Automatic			Automatic	0.886246
123	27 (27-3)	18S	SYBR	Unknown	8.97425	83.6	Auto Tm	22.4791	22.7935	0.471468	8.96901	8.95555	0.0279754	Automatic Ct		Automatic			Automatic	0.886246
76	28 (28-1)	18S	SYBR	Unknown	8.85434	83.6	Auto Tm	24.5508	23.4873	1.00663	8.92187	8.91541	0.0581018	Automatic Ct		Automatic			Automatic	0.886246
100	28 (28-1)	18S	SYBR	Unknown	8.97001	83.6	Auto Tm	22.5494	23.4873	1.00663	8.92187	8.91541	0.0581018	Automatic Ct		Automatic			Automatic	0.886246
124	28 (28-1)	18S	SYBR	Unknown	8.92187	83.6	Auto Tm	23.3616	23.4873	1.00663	8.92187	8.91541	0.0581018	Automatic Ct		Automatic			Automatic	0.886246
77	29 (28-2)	18S	SYBR	Unknown	9.12457	83.6	Auto Tm	20.1271	20.5837	0.401936	9.08377	9.09423	0.0266907	Automatic Ct		Automatic			Automatic	0.886246
101	29 (28-2)	18S	SYBR	Unknown	9.07436	83.6	Auto Tm	20.884	20.5837	0.401936	9.08377	9.09423	0.0266907	Automatic Ct		Automatic			Automatic	0.886246
125	29 (28-2)	18S	SYBR	Unknown	9.08377	83.6	Auto Tm	20.74	20.5837	0.401936	9.08377	9.09423	0.0266907	Automatic Ct		Automatic			Automatic	0.886246
3	3 (12-1)	18S	SYBR	Unknown	8.83667	83.3	Auto Tm	24.8719	29.3828	4.3537	8.59462	8.62016	0.204942	Automatic Ct		Automatic			Automatic	0.886246
27	3 (12-1)	18S	SYBR	Unknown	8.59462	83.6	Auto Tm	29.7165	29.3828	4.3537	8.59462	8.62016	0.204942	Automatic Ct		Automatic			Automatic	0.886246
51	3 (12-1)	18S	SYBR	Unknown	8.42918	83.6	Auto Tm	33.5601	29.3828	4.3537	8.59462	8.62016	0.204942	Automatic Ct		Automatic			Automatic	0.886246
78	30 (28-3)	18S	SYBR	Unknown	9.24804	83.6	Auto Tm	18.3804	18.557	0.621433	9.24804	9.23554	0.0452664	Automatic Ct		Automatic			Automatic	0.886246
102	30 (28-3)	18S	SYBR	Unknown	9.27324	83.6	Auto Tm	18.0431	18.557	0.621433	9.24804	9.23554	0.0452664	Automatic Ct		Automatic			Automatic	0.886246
126	30 (28-3)	18S	SYBR	Unknown	9.18534	83.8	Auto Tm	19.2477	18.557	0.621433	9.24804	9.23554	0.0452664	Automatic Ct		Automatic			Automatic	0.886246
79	31 (29-1)	18S	SYBR	Unknown	9.31098	83.8	Auto Tm	17.5492	17.5716	1.43402	9.31098	9.31227	0.111171	Automatic Ct		Automatic			Automatic	0.886246
103	31 (29-1)	18S	SYBR	Unknown	9.42408	83.8	Auto Tm	16.1489	17.5716	1.43402	9.31098	9.31227	0.111171	Automatic Ct		Automatic			Automatic	0.886246
127	31 (29-1)	18S	SYBR	Unknown	9.20175	83.8	Auto Tm	19.0167	17.5716	1.43402	9.31098	9.31227	0.111171	Automatic Ct		Automatic			Automatic	0.886246
80	32 (29-2)	18S	SYBR	Unknown	9.18764	83.8	Auto Tm	19.2151	20.2815	0.962765	9.09676	9.11521	0.0651961	Automatic Ct		Automatic			Automatic	0.886246
104	32 (29-2)	18S	SYBR	Unknown	9.06122	83.8	Auto Tm	21.0867	20.2815	0.962765	9.09676	9.11521	0.0651961	Automatic Ct		Automatic			Automatic	0.886246
128	32 (29-2)	18S	SYBR	Unknown	9.09676	83.8	Auto Tm	20.5428	20.2815	0.962765	9.09676	9.11521	0.0651961	Automatic Ct		Automatic			Automatic	0.886246
81	33 (30-1)	18S	SYBR	Unknown	8.60982	83.8	Auto Tm	29.3862	28.5	1.33378	8.6209	8.65248	0.0645301	Automatic Ct		Automatic			Automatic	0.886246
105	33 (30-1)	18S	SYBR	Unknown	8.72672	83.8	Auto Tm	26.9661	28.5	1.33378	8.6209	8.65248	0.0645301	Automatic Ct		Automatic			Automatic	0.886246
129	33 (30-1)	18S	SYBR	Unknown	8.6209	83.8	Auto Tm	29.1479	28.5	1.33378	8.6209	8.65248	0.0645301	Automatic Ct		Automatic			Automatic	0.886246
82	34 (30-2)	18S	SYBR	Unknown	8.97195	83.8	Auto Tm	22.5172	22.8563	0.545357	8.96898	8.95187	0.0322376	Automatic Ct		Automatic			Automatic	0.886246
106	34 (30-2)	18S	SYBR	Unknown	8.96898	83.8	Auto Tm	22.5663	22.8563	0.545357	8.96898	8.95187	0.0322376	Automatic Ct		Automatic			Automatic	0.886246
130	34 (30-2)	18S	SYBR	Unknown	8.91469	83.8	Auto Tm	23.4854	22.8563	0.545357	8.96898	8.95187	0.0322376	Automatic Ct		Automatic			Automatic	0.886246
83	35 (31-1)	18S	SYBR	Unknown	9.1378	84	Auto Tm	19.9322	20.5437	0.539695	9.08342	9.09702	0.035966	Automatic Ct		Automatic			Automatic	0.886246
107	35 (31-1)	18S	SYBR	Unknown	9.08342	83.8	Auto Tm	20.7454	20.5437	0.539695	9.08342	9.09702	0.035966	Automatic Ct		Automatic			Automatic	0.886246
131	35 (31-1)	18S	SYBR	Unknown	9.06984	84	Auto Tm	20.9535	20.5437	0.539695	9.08342	9.09702	0.035966	Automatic Ct		Automatic			Automatic	0.886246
84	36 (31-2)	18S	SYBR	Unknown	9.24182	83.7	Auto Tm	18.4647	18.3761	0.465485	9.24182	9.24865	0.0345816	Automatic Ct		Automatic			Automatic	0.886246
108	36 (31-2)	18S	SYBR	Unknown	9.28614	84	Auto Tm	17.8727	18.3761	0.465485	9.24182	9.24865	0.0345816	Automatic Ct		Automatic			Automatic	0.886246
132	36 (31-2)	18S	SYBR	Unknown	9.218	84	Auto Tm	18.7909	18.3761	0.465485	9.24182	9.24865	0.0345816	Automatic Ct		Automatic			Automatic	0.886246
85	37 (32-1)	18S	SYBR	Unknown	8.79561	84	Auto Tm	25.6343	26.1516	1.4541	8.79561	8.76981	0.0747253	Automatic Ct		Automatic			Automatic	0.886246
109	37 (32-1)	18S	SYBR	Unknown	8.82822	84	Auto Tm	25.027	26.1516	1.4541	8.79561	8.76981	0.0747253	Automatic Ct		Automatic			Automatic	0.886246
133	37 (32-1)	18S	SYBR	Unknown	8.6856	84	Auto Tm	27.7937	26.1516	1.4541	8.79561	8.76981	0.0747253	Automatic Ct		Automatic			Automatic	0.886246
86	38 (A)	18S	SYBR	Unknown	9.26059	84	Auto Tm	18.2116	18.1276	0.524263	9.26059	9.26726	0.0394811	Automatic Ct		Automatic			Automatic	0.886246
110	38 (A)	18S	SYBR	Unknown	9.23154	84	Auto Tm	18.6047	18.1276	0.524263	9.26059	9.26726	0.0394811	Automatic Ct		Automatic			Automatic	0.886246
134	38 (A)	18S	SYBR	Unknown	9.30965	84	Auto Tm	17.5664	18.1276	0.524263	9.26059	9.26726	0.0394811	Automatic Ct		Automatic			Automatic	0.886246
87	39 (G)	18S	SYBR	Unknown	8.56485	83.7	Auto Tm	30.3741	33.7358	5.15008	8.52973	8.43215	0.200204	Automatic Ct		Automatic			Automatic	0.886246
111	39 (G)	18S	SYBR	Unknown	8.52973	83.7	Auto Tm	31.1685	33.7358	5.15008	8.52973	8.43215	0.200204	Automatic Ct		Automatic			Automatic	0.886246
135	39 (G)	18S	SYBR	Unknown	8.20186	84	Auto Tm	39.6649	33.7358	5.15008	8.52973	8.43215	0.200204	Automatic Ct		Automatic			Automatic	0.886246
4	4 (12-2)	18S	SYBR	Unknown	9.25991	83.3	Auto Tm	18.2207	18.8159	0.515598	9.19582	9.21654	0.0375738	Automatic Ct		Automatic			Automatic	0.886246
28	4 (12-2)	18S	SYBR	Unknown	9.19389	83.6	Auto Tm	19.127	18.8159	0.515598	9.19582	9.21654	0.0375738	Automatic Ct		Automatic			Automatic	0.886246
52	4 (12-2)	18S	SYBR	Unknown	9.19582	83.6	Auto Tm	19.0999	18.8159	0.515598	9.19582	9.21654	0.0375738	Automatic Ct		Automatic			Automatic	0.886246
88	40 (H)	18S	SYBR	Unknown	8.98976	84	Auto Tm	22.2242	30.5612	14.8677	8.98976	8.65338	0.609152	Automatic Ct		Automatic			Automatic	0.886246
112	40 (H)	18S	SYBR	Unknown	9.02018	83.7	Auto Tm	21.7327	30.5612	14.8677	8.98976	8.65338	0.609152	Automatic Ct		Automatic			Automatic	0.886246
136	40 (H)	18S	SYBR	Unknown	7.95021	83.7	Auto Tm	47.7266	30.5612	14.8677	8.98976	8.65338	0.609152	Automatic Ct		Automatic			Automatic	0.886246
5	5 (13-1)	18S	SYBR	Unknown	8.47139	83.6	Auto Tm	32.5347	31.6372	2.28604	8.47139	8.51186	0.100233	Automatic Ct		Automatic			Automatic	0.886246
29	5 (13-1)	18S	SYBR	Unknown	8.626	83.6	Auto Tm	29.0386	31.6372	2.28604	8.47139	8.51186	0.100233	Automatic Ct		Automatic			Automatic	0.886246
53	5 (13-1)	18S	SYBR	Unknown	8.4382	83.6	Auto Tm	33.3383	31.6372	2.28604	8.47139	8.51186	0.100233	Automatic Ct		Automatic			Automatic	0.886246
6	6 (14-1)	18S	SYBR	Unknown	9.10725	83.6	Auto Tm	20.385	20.4911	0.799554	9.10725	9.10088	0.0528988	Automatic Ct		Automatic			Automatic	0.886246
30	6 (14-1)	18S	SYBR	Unknown	9.04509	83.6	Auto Tm	21.3384	20.4911	0.799554	9.10725	9.10088	0.0528988	Automatic Ct		Automatic			Automatic	0.886246
54	6 (14-1)	18S	SYBR	Unknown	9.15031	83.6	Auto Tm	19.7498	20.4911	0.799554	9.10725	9.10088	0.0528988	Automatic Ct		Automatic			Automatic	0.886246
7	7 (15-1)	18S	SYBR	Unknown	9.56006	83.5	Auto Tm	14.6126	15.311	1.48087	9.56006	9.50066	0.128441	Automatic Ct		Automatic			Automatic	0.886246
31	7 (15-1)	18S	SYBR	Unknown	9.35328	83.5	Auto Tm	17.0119	15.311	1.48087	9.56006	9.50066	0.128441	Automatic Ct		Automatic			Automatic	0.886246
55	7 (15-1)	18S	SYBR	Unknown	9.58866	83.8	Auto Tm	14.3085	15.311	1.48087	9.56006	9.50066	0.128441	Automatic Ct		Automatic			Automatic	0.886246
8	8 (15-2)	18S	SYBR	Unknown	9.23077	83.8	Auto Tm	18.6153	19.3291	0.629326	9.16289	9.18008	0.0446514	Automatic Ct		Automatic			Automatic	0.886246
32	8 (15-2)	18S	SYBR	Unknown	9.14658	83.8	Auto Tm	19.804	19.3291	0.629326	9.16289	9.18008	0.0446514	Automatic Ct		Automatic			Automatic	0.886246
56	8 (15-2)	18S	SYBR	Unknown	9.16289	83.8	Auto Tm	19.568	19.3291	0.629326	9.16289	9.18008	0.0446514	Automatic Ct		Automatic			Automatic	0.886246
9	9 (16-1)	18S	SYBR	Unknown	9.08601	83.8	Auto Tm	20.7059	19.7214	1.90964	9.08601	9.15669	0.135766	Automatic Ct		Automatic			Automatic	0.886246
33	9 (16-1)	18S	SYBR	Unknown	9.31322	83.8	Auto Tm	17.5204	19.7214	1.90964	9.08601	9.15669	0.135766	Automatic Ct		Automatic			Automatic	0.886246
57	9 (16-1)	18S	SYBR	Unknown	9.07085	83.8	Auto Tm	20.938	19.7214	1.90964	9.08601	9.15669	0.135766	Automatic Ct		Automatic			Automatic	0.886246
365	Gene 1 Standard (1)	18S	SYBR	Standard	13.2794	83	Auto Tm	1						Automatic Ct		Automatic			Automatic	0.886246
366	Gene 1 Standard (1)	18S	SYBR	Standard	13.319	83	Auto Tm	1						Automatic Ct		Automatic			Automatic	0.886246
363	Gene 1 Standard (10)	18S	SYBR	Standard	9.8299	83	Auto Tm	10						Automatic Ct		Automatic			Automatic	0.886246
364	Gene 1 Standard (10)	18S	SYBR	Standard	9.95618	83.3	Auto Tm	10						Automatic Ct		Automatic			Automatic	0.886246
362	Gene 1 Standard (100)	18S	SYBR	Standard	7.12707	83.8	Auto Tm	100						Automatic Ct		Automatic			Automatic	0.886246
379	NTC Gene 1	18S	SYBR	NTC	Undetermined	61.8	Auto Tm	0						Automatic Ct		Automatic			Automatic	0.886246						TRUE
382	RT Negative 1	18S	SYBR	NTC	21.979	83.9	Auto Tm	0.00158232						Automatic Ct		Automatic			Automatic	0.886246
Slope	-3.13179	cycles/log decade
Y-Intercept		13.2077
R^2		0.995438
R^2		0.990721
		18S
	Mouse ID	Qty Mean
1	11-1 (4%+RC+HFHC)	16.1897
2	11-2 (4%+RC+HFHC)	17.3774
3	12-1 (18%+RC+HFHC)	29.3828
4	12-2 (18%+RC+HFHC)	18.8159
5	13-1 (4%+RC+RC)	31.6372
6	14-1 (18%+RC+RC)	20.4911
7	15-1 (4%+RC+HFHC)	15.311
8	15-2 (4%+RC+HFHC)	19.3291
9	16-1 (4%+RC+RC)	19.7214
10	17-1 (18%+RC+HFHC)	21.7315
11	17-2 (18%+RC+HFHC)	20.1731
12	18-1 (18%+RC+RC)	18.462
13	19-1 (4%+RC+HFHC)	17.4224
14	20-1 (4%+RC+RC)	17.1726
15	21-1 (4%+RC+HFHC)	20.5432
16	21-2 (4%+RC+HFHC)	21.0915
17	22-1 (4%+RC+RC)	20.6215
18	23-1 (4%+RC+HFHC)	27.0621
19	23-2 (4%+RC+HFHC)	26.8298
20	24-1 (4%+RC+RC)	16.5327
21	24-2 (4%+RC+RC)	19.9769
22	25-2 (18%+RC+HFHC)	21.364
23	26-1 (18%+RC+RC)	18.4871
24	26-2 (18%+RC+RC)	23.8143
25	27-1 (4%+RC - 5 WEEKS)	22.2552
26	27-2 (4%+RC - 5 WEEKS)	22.5366
27	27-3 (4%+RC - 5 WEEKS)	22.7935
28	28-1 (18%+RC - 4 WEEKS)	23.4873
29	28-2 (18%+RC - 4 WEEKS)	20.5837
30	28-3 (18%+RC - 4 WEEKS)	18.557
31	29-1 (4%- 4 WEEKS)	17.5716
32	29-2 (4%- 4 WEEKS)	20.2815
33	30-1 (18%- 4 WEEKS)	28.5
34	30-2 (18%- 4 WEEKS)	22.8563
35	31-1 (4%- 4 WEEKS)	20.5437
36	31-2 (4%- 4 WEEKS)	18.3761
37	32-1 (18%- 4 WEEKS)	26.1516
38	A (18%+RC+RC)	18.1276
39	G (18%+RC+RC)	33.7358
40	H (18%+RC+RC)	30.5612

## Sheet: Collagen 1(I)
Well	Sample Name	Detector Name	Reporter	Task	Ct	Tm Value	Tm Type	Quantity	Qty Mean	Qty StdDev	Ct Median	Ct Mean	Ct StdDev	Ct Type	Template Name	Baseline Type	Baseline Start	Baseline Stop	Threshold Type	Threshold	FOS	HMD	LME	EW	BPR	NAW	HNS	HRN	EAF	BAF	TAF	CAF
89	1 (11-1)	Collagen 1(I)	SYBR	Unknown	28.4286	85.9	Auto Tm	17.0184	21.1805	3.75439	28.0594	28.1407	0.257078	Manual Ct		Manual	6	20	Manual	0.502629
113	1 (11-1)	Collagen 1(I)	SYBR	Unknown	27.9341	85.9	Auto Tm	24.3119	21.1805	3.75439	28.0594	28.1407	0.257078	Manual Ct		Manual	6	20	Manual	0.502629
137	1 (11-1)	Collagen 1(I)	SYBR	Unknown	28.0594	85.9	Auto Tm	22.2113	21.1805	3.75439	28.0594	28.1407	0.257078	Manual Ct		Manual	6	20	Manual	0.502629
146	10 (17-1)	Collagen 1(I)	SYBR	Unknown	25.0047	85.7	Auto Tm	201.115	206.534	4.82678	24.9573	24.9681	0.0325736	Manual Ct		Manual	6	20	Manual	0.502629
170	10 (17-1)	Collagen 1(I)	SYBR	Unknown	24.9423	85.7	Auto Tm	210.373	206.534	4.82678	24.9573	24.9681	0.0325736	Manual Ct		Manual	6	20	Manual	0.502629
194	10 (17-1)	Collagen 1(I)	SYBR	Unknown	24.9573	85.7	Auto Tm	208.115	206.534	4.82678	24.9573	24.9681	0.0325736	Manual Ct		Manual	6	20	Manual	0.502629
147	11 (17-2)	Collagen 1(I)	SYBR	Unknown	23.6894	86	Auto Tm	519.377	505.306	13.1	23.7335	23.7277	0.0358365	Manual Ct		Manual	6	20	Manual	0.502629
171	11 (17-2)	Collagen 1(I)	SYBR	Unknown	23.7335	86	Auto Tm	503.081	505.306	13.1	23.7335	23.7277	0.0358365	Manual Ct		Manual	6	20	Manual	0.502629
195	11 (17-2)	Collagen 1(I)	SYBR	Unknown	23.7603	86	Auto Tm	493.462	505.306	13.1	23.7335	23.7277	0.0358365	Manual Ct		Manual	6	20	Manual	0.502629
148	12 (18-1)	Collagen 1(I)	SYBR	Unknown	27.2076	85.7	Auto Tm	41.0583	41.1168	2.7732	27.2076	27.2077	0.0935698	Manual Ct		Manual	6	20	Manual	0.502629
172	12 (18-1)	Collagen 1(I)	SYBR	Unknown	27.3014	85.7	Auto Tm	38.3733	41.1168	2.7732	27.2076	27.2077	0.0935698	Manual Ct		Manual	6	20	Manual	0.502629
196	12 (18-1)	Collagen 1(I)	SYBR	Unknown	27.1142	86	Auto Tm	43.9187	41.1168	2.7732	27.2076	27.2077	0.0935698	Manual Ct		Manual	6	20	Manual	0.502629
149	13 (19-1)	Collagen 1(I)	SYBR	Unknown	25.5175	86	Auto Tm	138.94	147.049	8.16681	25.4399	25.4403	0.0770432	Manual Ct		Manual	6	20	Manual	0.502629
173	13 (19-1)	Collagen 1(I)	SYBR	Unknown	25.3634	86	Auto Tm	155.273	147.049	8.16681	25.4399	25.4403	0.0770432	Manual Ct		Manual	6	20	Manual	0.502629
197	13 (19-1)	Collagen 1(I)	SYBR	Unknown	25.4399	86	Auto Tm	146.934	147.049	8.16681	25.4399	25.4403	0.0770432	Manual Ct		Manual	6	20	Manual	0.502629
150	14 (20-1)	Collagen 1(I)	SYBR	Unknown	28.0673	85.9	Auto Tm	22.0853	21.8106	0.558071	28.0673	28.0849	0.0357365	Manual Ct		Manual	6	20	Manual	0.502629
174	14 (20-1)	Collagen 1(I)	SYBR	Unknown	28.1261	85.9	Auto Tm	21.1684	21.8106	0.558071	28.0673	28.0849	0.0357365	Manual Ct		Manual	6	20	Manual	0.502629
198	14 (20-1)	Collagen 1(I)	SYBR	Unknown	28.0615	85.9	Auto Tm	22.1781	21.8106	0.558071	28.0673	28.0849	0.0357365	Manual Ct		Manual	6	20	Manual	0.502629
151	15 (21-1)	Collagen 1(I)	SYBR	Unknown	27.3288	85.9	Auto Tm	37.621	40.6351	2.74337	27.1995	27.2241	0.0948378	Manual Ct		Manual	6	20	Manual	0.502629
175	15 (21-1)	Collagen 1(I)	SYBR	Unknown	27.1995	85.9	Auto Tm	41.2982	40.6351	2.74337	27.1995	27.2241	0.0948378	Manual Ct		Manual	6	20	Manual	0.502629
199	15 (21-1)	Collagen 1(I)	SYBR	Unknown	27.144	85.9	Auto Tm	42.9862	40.6351	2.74337	27.1995	27.2241	0.0948378	Manual Ct		Manual	6	20	Manual	0.502629
152	16 (21-2)	Collagen 1(I)	SYBR	Unknown	26.8307	85.9	Auto Tm	53.8834	56.9816	2.90289	26.7425	26.7544	0.0710997	Manual Ct		Manual	6	20	Manual	0.502629
176	16 (21-2)	Collagen 1(I)	SYBR	Unknown	26.7425	85.9	Auto Tm	57.4227	56.9816	2.90289	26.7425	26.7544	0.0710997	Manual Ct		Manual	6	20	Manual	0.502629
200	16 (21-2)	Collagen 1(I)	SYBR	Unknown	26.69	85.9	Auto Tm	59.6387	56.9816	2.90289	26.7425	26.7544	0.0710997	Manual Ct		Manual	6	20	Manual	0.502629
153	17 (22-1)	Collagen 1(I)	SYBR	Unknown	28.2147	85.9	Auto Tm	19.857	20.5276	0.714215	28.1741	28.1692	0.0481194	Manual Ct		Manual	6	20	Manual	0.502629
177	17 (22-1)	Collagen 1(I)	SYBR	Unknown	28.1189	85.9	Auto Tm	21.2786	20.5276	0.714215	28.1741	28.1692	0.0481194	Manual Ct		Manual	6	20	Manual	0.502629
201	17 (22-1)	Collagen 1(I)	SYBR	Unknown	28.1741	85.9	Auto Tm	20.4473	20.5276	0.714215	28.1741	28.1692	0.0481194	Manual Ct		Manual	6	20	Manual	0.502629
154	18 (23-1)	Collagen 1(I)	SYBR	Unknown	28.6481	85.9	Auto Tm	14.5269	17.0799	3.63307	28.5605	28.4433	0.282198	Manual Ct		Manual	6	20	Manual	0.502629
178	18 (23-1)	Collagen 1(I)	SYBR	Unknown	28.5605	86.2	Auto Tm	15.4736	17.0799	3.63307	28.5605	28.4433	0.282198	Manual Ct		Manual	6	20	Manual	0.502629
202	18 (23-1)	Collagen 1(I)	SYBR	Unknown	28.1214	86.2	Auto Tm	21.2393	17.0799	3.63307	28.5605	28.4433	0.282198	Manual Ct		Manual	6	20	Manual	0.502629
155	19 (23-2)	Collagen 1(I)	SYBR	Unknown	26.9481	86.2	Auto Tm	49.5107	52.5957	2.75511	26.8415	26.8655	0.0735075	Manual Ct		Manual	6	20	Manual	0.502629
179	19 (23-2)	Collagen 1(I)	SYBR	Unknown	26.8415	86.2	Auto Tm	53.4652	52.5957	2.75511	26.8415	26.8655	0.0735075	Manual Ct		Manual	6	20	Manual	0.502629
203	19 (23-2)	Collagen 1(I)	SYBR	Unknown	26.8071	86.2	Auto Tm	54.8111	52.5957	2.75511	26.8415	26.8655	0.0735075	Manual Ct		Manual	6	20	Manual	0.502629
90	2 (11-2)	Collagen 1(I)	SYBR	Unknown	26.6928	85.9	Auto Tm	59.5185	65.6519	5.44441	26.5179	26.5601	0.117432	Manual Ct		Manual	6	20	Manual	0.502629
114	2 (11-2)	Collagen 1(I)	SYBR	Unknown	26.5179	85.9	Auto Tm	67.5236	65.6519	5.44441	26.5179	26.5601	0.117432	Manual Ct		Manual	6	20	Manual	0.502629
138	2 (11-2)	Collagen 1(I)	SYBR	Unknown	26.4696	85.9	Auto Tm	69.9135	65.6519	5.44441	26.5179	26.5601	0.117432	Manual Ct		Manual	6	20	Manual	0.502629
156	20 (24-1)	Collagen 1(I)	SYBR	Unknown	27.2271	86.2	Auto Tm	40.4841	41.2432	3.11311	27.2271	27.204	0.103501	Manual Ct		Manual	6	20	Manual	0.502629
180	20 (24-1)	Collagen 1(I)	SYBR	Unknown	27.2939	86.2	Auto Tm	38.5798	41.2432	3.11311	27.2271	27.204	0.103501	Manual Ct		Manual	6	20	Manual	0.502629
204	20 (24-1)	Collagen 1(I)	SYBR	Unknown	27.0908	86.2	Auto Tm	44.6656	41.2432	3.11311	27.2271	27.204	0.103501	Manual Ct		Manual	6	20	Manual	0.502629
157	21 (24-2)	Collagen 1(I)	SYBR	Unknown	26.9722	86.2	Auto Tm	48.6561	47.4874	2.30033	26.9722	27.007	0.0681339	Manual Ct		Manual	6	20	Manual	0.502629
181	21 (24-2)	Collagen 1(I)	SYBR	Unknown	27.0855	86.2	Auto Tm	44.8374	47.4874	2.30033	26.9722	27.007	0.0681339	Manual Ct		Manual	6	20	Manual	0.502629
205	21 (24-2)	Collagen 1(I)	SYBR	Unknown	26.9633	86.2	Auto Tm	48.9687	47.4874	2.30033	26.9722	27.007	0.0681339	Manual Ct		Manual	6	20	Manual	0.502629
158	22 (25-2)	Collagen 1(I)	SYBR	Unknown	25.3832	86.2	Auto Tm	153.068	154.637	2.18313	25.3774	25.3692	0.0195024	Manual Ct		Manual	6	20	Manual	0.502629
182	22 (25-2)	Collagen 1(I)	SYBR	Unknown	25.3469	86.2	Auto Tm	157.13	154.637	2.18313	25.3774	25.3692	0.0195024	Manual Ct		Manual	6	20	Manual	0.502629
206	22 (25-2)	Collagen 1(I)	SYBR	Unknown	25.3774	86.2	Auto Tm	153.712	154.637	2.18313	25.3774	25.3692	0.0195024	Manual Ct		Manual	6	20	Manual	0.502629
159	23 (26-1)	Collagen 1(I)	SYBR	Unknown	27.632	86.1	Auto Tm	30.232	28.4328	2.43119	27.6707	27.7205	0.121408	Manual Ct		Manual	6	20	Manual	0.502629
183	23 (26-1)	Collagen 1(I)	SYBR	Unknown	27.8589	86.1	Auto Tm	25.667	28.4328	2.43119	27.6707	27.7205	0.121408	Manual Ct		Manual	6	20	Manual	0.502629
207	23 (26-1)	Collagen 1(I)	SYBR	Unknown	27.6707	86.1	Auto Tm	29.3996	28.4328	2.43119	27.6707	27.7205	0.121408	Manual Ct		Manual	6	20	Manual	0.502629
160	24 (26-2)	Collagen 1(I)	SYBR	Unknown	27.7124	86.1	Auto Tm	28.5279	27.0248	2.63635	27.7124	27.792	0.13952	Manual Ct		Manual	6	20	Manual	0.502629
184	24 (26-2)	Collagen 1(I)	SYBR	Unknown	27.9531	86.1	Auto Tm	23.9807	27.0248	2.63635	27.7124	27.792	0.13952	Manual Ct		Manual	6	20	Manual	0.502629
208	24 (26-2)	Collagen 1(I)	SYBR	Unknown	27.7106	86.1	Auto Tm	28.5658	27.0248	2.63635	27.7124	27.792	0.13952	Manual Ct		Manual	6	20	Manual	0.502629
161	25 (27-1)	Collagen 1(I)	SYBR	Unknown	26.5742	86.1	Auto Tm	64.8333	60.9028	3.86877	26.6638	26.6628	0.0880667	Manual Ct		Manual	6	20	Manual	0.502629
185	25 (27-1)	Collagen 1(I)	SYBR	Unknown	26.7504	86.1	Auto Tm	57.0988	60.9028	3.86877	26.6638	26.6628	0.0880667	Manual Ct		Manual	6	20	Manual	0.502629
209	25 (27-1)	Collagen 1(I)	SYBR	Unknown	26.6638	86.1	Auto Tm	60.7762	60.9028	3.86877	26.6638	26.6628	0.0880667	Manual Ct		Manual	6	20	Manual	0.502629
162	26 (27-2)	Collagen 1(I)	SYBR	Unknown	26.4482	86.1	Auto Tm	71.0052	68.548	2.44257	26.4976	26.4976	0.0494099	Manual Ct		Manual	6	20	Manual	0.502629
186	26 (27-2)	Collagen 1(I)	SYBR	Unknown	26.4976	86.1	Auto Tm	68.5183	68.548	2.44257	26.4976	26.4976	0.0494099	Manual Ct		Manual	6	20	Manual	0.502629
210	26 (27-2)	Collagen 1(I)	SYBR	Unknown	26.547	86.1	Auto Tm	66.1204	68.548	2.44257	26.4976	26.4976	0.0494099	Manual Ct		Manual	6	20	Manual	0.502629
163	27 (27-3)	Collagen 1(I)	SYBR	Unknown	27.0849	85.8	Auto Tm	44.8565	41.2438	3.30912	27.2261	27.2043	0.110088	Manual Ct		Manual	6	20	Manual	0.502629
187	27 (27-3)	Collagen 1(I)	SYBR	Unknown	27.3018	85.8	Auto Tm	38.3597	41.2438	3.30912	27.2261	27.2043	0.110088	Manual Ct		Manual	6	20	Manual	0.502629
211	27 (27-3)	Collagen 1(I)	SYBR	Unknown	27.2261	86.1	Auto Tm	40.5151	41.2438	3.30912	27.2261	27.2043	0.110088	Manual Ct		Manual	6	20	Manual	0.502629
164	28 (28-1)	Collagen 1(I)	SYBR	Unknown	27.6977	85.8	Auto Tm	28.8316	28.7455	4.03414	27.6977	27.7111	0.196468	Manual Ct		Manual	6	20	Manual	0.502629
188	28 (28-1)	Collagen 1(I)	SYBR	Unknown	27.9139	85.8	Auto Tm	24.669	28.7455	4.03414	27.6977	27.7111	0.196468	Manual Ct		Manual	6	20	Manual	0.502629
212	28 (28-1)	Collagen 1(I)	SYBR	Unknown	27.5216	85.8	Auto Tm	32.7359	28.7455	4.03414	27.6977	27.7111	0.196468	Manual Ct		Manual	6	20	Manual	0.502629
165	29 (28-2)	Collagen 1(I)	SYBR	Unknown	26.9402	85.8	Auto Tm	49.7936	48.9119	2.50658	26.9402	26.9662	0.0719587	Manual Ct		Manual	6	20	Manual	0.502629
189	29 (28-2)	Collagen 1(I)	SYBR	Unknown	26.9108	85.8	Auto Tm	50.8584	48.9119	2.50658	26.9402	26.9662	0.0719587	Manual Ct		Manual	6	20	Manual	0.502629
213	29 (28-2)	Collagen 1(I)	SYBR	Unknown	27.0475	85.8	Auto Tm	46.0835	48.9119	2.50658	26.9402	26.9662	0.0719587	Manual Ct		Manual	6	20	Manual	0.502629
91	3 (12-1)	Collagen 1(I)	SYBR	Unknown	27.5489	85.8	Auto Tm	32.0982	32.1406	2.74488	27.5489	27.5505	0.118611	Manual Ct		Manual	6	20	Manual	0.502629
115	3 (12-1)	Collagen 1(I)	SYBR	Unknown	27.6698	85.8	Auto Tm	29.4172	32.1406	2.74488	27.5489	27.5505	0.118611	Manual Ct		Manual	6	20	Manual	0.502629
139	3 (12-1)	Collagen 1(I)	SYBR	Unknown	27.4326	85.8	Auto Tm	34.9065	32.1406	2.74488	27.5489	27.5505	0.118611	Manual Ct		Manual	6	20	Manual	0.502629
166	30 (28-3)	Collagen 1(I)	SYBR	Unknown	27.2097	85.8	Auto Tm	40.9949	38.17	2.60613	27.3275	27.3109	0.0938999	Manual Ct		Manual	6	20	Manual	0.502629
190	30 (28-3)	Collagen 1(I)	SYBR	Unknown	27.3953	85.8	Auto Tm	35.8592	38.17	2.60613	27.3275	27.3109	0.0938999	Manual Ct		Manual	6	20	Manual	0.502629
214	30 (28-3)	Collagen 1(I)	SYBR	Unknown	27.3275	85.8	Auto Tm	37.656	38.17	2.60613	27.3275	27.3109	0.0938999	Manual Ct		Manual	6	20	Manual	0.502629
167	31 (29-1)	Collagen 1(I)	SYBR	Unknown	23.4456	85.8	Auto Tm	619.193	340.384	34.6619	23.5617	23.537	0.0818487	Manual Ct		Manual	6	20	Manual	0.502629
191	31 (29-1)	Collagen 1(I)	SYBR	Unknown	23.6036	85.8	Auto Tm	552.502	580.384	34.6619	23.5617	23.537	0.0818487	Manual Ct		Manual	6	20	Manual	0.502629
215	31 (29-1)	Collagen 1(I)	SYBR	Unknown	23.5617	85.8	Auto Tm	569.457	580.384	34.6619	23.5617	23.537	0.0818487	Manual Ct		Manual	6	20	Manual	0.502629
168	32 (29-2)	Collagen 1(I)	SYBR	Unknown	24.2817	85.8	Auto Tm	338.779	328.044	15.8474	24.2952	24.3275	0.0679205	Manual Ct		Manual	6	20	Manual	0.502629
192	32 (29-2)	Collagen 1(I)	SYBR	Unknown	24.4055	85.8	Auto Tm	309.842	328.044	15.8474	24.2952	24.3275	0.0679205	Manual Ct		Manual	6	20	Manual	0.502629
216	32 (29-2)	Collagen 1(I)	SYBR	Unknown	24.2952	85.8	Auto Tm	335.51	328.044	15.8474	24.2952	24.3275	0.0679205	Manual Ct		Manual	6	20	Manual	0.502629
217	33 (30-1)	Collagen 1(I)	SYBR	Unknown	27.1872	85.7	Auto Tm	41.6657	43.3407	1.79304	27.1395	27.1334	0.0571822	Manual Ct		Manual	6	20	Manual	0.502629
241	33 (30-1)	Collagen 1(I)	SYBR	Unknown	27.1395	85.7	Auto Tm	43.1243	43.3407	1.79304	27.1395	27.1334	0.0571822	Manual Ct		Manual	6	20	Manual	0.502629
265	33 (30-1)	Collagen 1(I)	SYBR	Unknown	27.0734	85.7	Auto Tm	45.2321	43.3407	1.79304	27.1395	27.1334	0.0571822	Manual Ct		Manual	6	20	Manual	0.502629
218	34 (30-2)	Collagen 1(I)	SYBR	Unknown	22.2144	85.7	Auto Tm	45.2321	52.7858	65.7616	22.1954	22.1718	0.0581133	Manual Ct		Manual	6	20	Manual	0.502629
242	34 (30-2)	Collagen 1(I)	SYBR	Unknown	22.1056	85.7	Auto Tm	1627.77	1552.79	65.7616	22.1954	22.1718	0.0581133	Manual Ct		Manual	6	20	Manual	0.502629
266	34 (30-2)	Collagen 1(I)	SYBR	Unknown	22.1954	85.7	Auto Tm	1525.7	1552.79	65.7616	22.1954	22.1718	0.0581133	Manual Ct		Manual	6	20	Manual	0.502629
219	35 (31-1)	Collagen 1(I)	SYBR	Unknown	25.4443	85.7	Auto Tm	146.467	153.347	5.9591	25.3509	25.3814	0.054508	Manual Ct		Manual	6	20	Manual	0.502629
243	35 (31-1)	Collagen 1(I)	SYBR	Unknown	25.349	85.7	Auto Tm	156.894	153.347	5.9591	25.3509	25.3814	0.054508	Manual Ct		Manual	6	20	Manual	0.502629
267	35 (31-1)	Collagen 1(I)	SYBR	Unknown	25.3509	85.7	Auto Tm	156.68	153.347	5.9591	25.3509	25.3814	0.054508	Manual Ct		Manual	6	20	Manual	0.502629
220	36 (31-2)	Collagen 1(I)	SYBR	Unknown	24.4901	86	Auto Tm	291.501	285.861	5.34254	24.5204	24.5174	0.0258708	Manual Ct		Manual	6	20	Manual	0.502629
244	36 (31-2)	Collagen 1(I)	SYBR	Unknown	24.5416	85.7	Auto Tm	280.876	285.861	5.34254	24.5204	24.5174	0.0258708	Manual Ct		Manual	6	20	Manual	0.502629
268	36 (31-2)	Collagen 1(I)	SYBR	Unknown	24.5204	85.7	Auto Tm	285.208	285.861	5.34254	24.5204	24.5174	0.0258708	Manual Ct		Manual	6	20	Manual	0.502629
221	37 (32-1)	Collagen 1(I)	SYBR	Unknown	27.0101	86	Auto Tm	47.3435	49.9257	3.05708	26.9587	26.9382	0.0840623	Manual Ct		Manual	6	20	Manual	0.502629
245	37 (32-1)	Collagen 1(I)	SYBR	Unknown	26.9587	86	Auto Tm	49.1324	49.9257	3.05708	26.9587	26.9382	0.0840623	Manual Ct		Manual	6	20	Manual	0.502629
269	37 (32-1)	Collagen 1(I)	SYBR	Unknown	26.8458	86	Auto Tm	53.3013	49.9257	3.05708	26.9587	26.9382	0.0840623	Manual Ct		Manual	6	20	Manual	0.502629
222	38 (A)	Collagen 1(I)	SYBR	Unknown	28.7257	85.9	Auto Tm	13.7364	13.3269	1.3985	28.7257	28.7729	0.149155	Manual Ct		Manual	6	20	Manual	0.502629
246	38 (A)	Collagen 1(I)	SYBR	Unknown	28.9399	85.9	Auto Tm	11.7693	13.3269	1.3985	28.7257	28.7729	0.149155	Manual Ct		Manual	6	20	Manual	0.502629
270	38 (A)	Collagen 1(I)	SYBR	Unknown	28.653	85.9	Auto Tm	14.4749	13.3269	1.3985	28.7257	28.7729	0.149155	Manual Ct		Manual	6	20	Manual	0.502629
223	39 (G)	Collagen 1(I)	SYBR	Unknown	29.0199	85.9	Auto Tm	11.1093	11.8911	1.27466	29.0084	28.9308	0.144576	Manual Ct		Manual	6	20	Manual	0.502629
247	39 (G)	Collagen 1(I)	SYBR	Unknown	29.0084	85.9	Auto Tm	11.2021	11.8911	1.27466	29.0084	28.9308	0.144576	Manual Ct		Manual	6	20	Manual	0.502629
271	39 (G)	Collagen 1(I)	SYBR	Unknown	28.764	85.9	Auto Tm	13.362	11.8911	1.27466	29.0084	28.9308	0.144576	Manual Ct		Manual	6	20	Manual	0.502629
92	4 (12-2)	Collagen 1(I)	SYBR	Unknown	26.9531	85.8	Auto Tm	49.3316	47.9422	1.27692	27.0004	26.993	0.0367887	Manual Ct		Manual	6	20	Manual	0.502629
116	4 (12-2)	Collagen 1(I)	SYBR	Unknown	27.0255	85.8	Auto Tm	46.8202	47.9422	1.27692	27.0004	26.993	0.0367887	Manual Ct		Manual	6	20	Manual	0.502629
140	4 (12-2)	Collagen 1(I)	SYBR	Unknown	27.0004	85.8	Auto Tm	47.6747	47.9422	1.27692	27.0004	26.993	0.0367887	Manual Ct		Manual	6	20	Manual	0.502629
224	40 (H)	Collagen 1(I)	SYBR	Unknown	27.1109	85.9	Auto Tm	44.0226	43.7355	1.18416	27.1109	27.1204	0.0377221	Manual Ct		Manual	6	20	Manual	0.502629
248	40 (H)	Collagen 1(I)	SYBR	Unknown	27.1619	85.9	Auto Tm	42.4342	43.7355	1.18416	27.1109	27.1204	0.0377221	Manual Ct		Manual	6	20	Manual	0.502629
272	40 (H)	Collagen 1(I)	SYBR	Unknown	27.0882	85.9	Auto Tm	44.7497	43.7355	1.18416	27.1109	27.1204	0.0377221	Manual Ct		Manual	6	20	Manual	0.502629
93	5 (13-1)	Collagen 1(I)	SYBR	Unknown	28.4782	85.8	Auto Tm	16.4207	16.7204	0.844912	28.4782	28.4543	0.0692959	Manual Ct		Manual	6	20	Manual	0.502629
117	5 (13-1)	Collagen 1(I)	SYBR	Unknown	28.5084	85.8	Auto Tm	16.0662	16.7204	0.844912	28.4782	28.4543	0.0692959	Manual Ct		Manual	6	20	Manual	0.502629
141	5 (13-1)	Collagen 1(I)	SYBR	Unknown	28.3762	85.8	Auto Tm	17.6743	16.7204	0.844912	28.4782	28.4543	0.0692959	Manual Ct		Manual	6	20	Manual	0.502629
94	6 (14-1)	Collagen 1(I)	SYBR	Unknown	28.0635	85.8	Auto Tm	22.1461	23.6284	1.33096	27.951	27.9751	0.0790694	Manual Ct		Manual	6	20	Manual	0.502629
118	6 (14-1)	Collagen 1(I)	SYBR	Unknown	27.911	85.8	Auto Tm	24.721	23.6284	1.33096	27.951	27.9751	0.0790694	Manual Ct		Manual	6	20	Manual	0.502629
142	6 (14-1)	Collagen 1(I)	SYBR	Unknown	27.951	85.8	Auto Tm	24.0181	23.6284	1.33096	27.951	27.9751	0.0790694	Manual Ct		Manual	6	20	Manual	0.502629
95	7 (15-1)	Collagen 1(I)	SYBR	Unknown	25.633	85.8	Auto Tm	127.833	130.657	5.20253	25.633	25.6034	0.0546025	Manual Ct		Manual	6	20	Manual	0.502629
119	7 (15-1)	Collagen 1(I)	SYBR	Unknown	25.6369	85.8	Auto Tm	127.476	130.657	5.20253	25.633	25.6034	0.0546025	Manual Ct		Manual	6	20	Manual	0.502629
143	7 (15-1)	Collagen 1(I)	SYBR	Unknown	25.5404	85.8	Auto Tm	136.66	130.657	5.20253	25.633	25.6034	0.0546025	Manual Ct		Manual	6	20	Manual	0.502629
96	8 (15-2)	Collagen 1(I)	SYBR	Unknown	26.3045	85.5	Auto Tm	78.757	75.4633	3.29667	26.3636	26.3646	0.060614	Manual Ct		Manual	6	20	Manual	0.502629
120	8 (15-2)	Collagen 1(I)	SYBR	Unknown	26.3636	85.5	Auto Tm	75.4692	75.4633	3.29667	26.3636	26.3646	0.060614	Manual Ct		Manual	6	20	Manual	0.502629
144	8 (15-2)	Collagen 1(I)	SYBR	Unknown	26.4257	85.8	Auto Tm	72.1636	75.4633	3.29667	26.3636	26.3646	0.060614	Manual Ct		Manual	6	20	Manual	0.502629
145	9 (16-1)	Collagen 1(I)	SYBR	Unknown	27.798	85.7	Auto Tm	26.8199	24.3431	2.55984	27.9233	27.9375	0.147115	Manual Ct		Manual	6	20	Manual	0.502629
169	9 (16-1)	Collagen 1(I)	SYBR	Unknown	28.0912	85.7	Auto Tm	21.7076	24.3431	2.55984	27.9233	27.9375	0.147115	Manual Ct		Manual	6	20	Manual	0.502629
193	9 (16-1)	Collagen 1(I)	SYBR	Unknown	27.9233	85.7	Auto Tm	24.5018	24.3431	2.55984	27.9233	27.9375	0.147115	Manual Ct		Manual	6	20	Manual	0.502629
372	Gene 2 Standard (1)	Collagen 1(I)	SYBR	Standard	32.6397	85.6	Auto Tm	1						Manual Ct		Manual	6	20	Manual	0.502629
369	Gene 2 Standard (10)	Collagen 1(I)	SYBR	Standard	28.7769	85.7	Auto Tm	10						Manual Ct		Manual	6	20	Manual	0.502629
370	Gene 2 Standard (10)	Collagen 1(I)	SYBR	Standard	28.9916	85.9	Auto Tm	10						Manual Ct		Manual	6	20	Manual	0.502629
367	Gene 2 Standard (100)	Collagen 1(I)	SYBR	Standard	26.2848	86.2	Auto Tm	100						Manual Ct		Manual	6	20	Manual	0.502629
368	Gene 2 Standard (100)	Collagen 1(I)	SYBR	Standard	25.9436	86.5	Auto Tm	100						Manual Ct		Manual	6	20	Manual	0.502629
380	NTC Gene 2	Collagen 1(I)	SYBR	NTC	Undetermined	61.8	Auto Tm	0						Manual Ct		Manual	6	20	Manual	0.502629						TRUE
383	RT Negative 2	Collagen 1(I)	SYBR	NTC	Undetermined	61.7	Auto Tm	0						Manual Ct		Manual	6	20	Manual	0.502629						TRUE
Slope	-3.19236	cycles/log decade
Y-Intercept		32.3581
R^2		0.987586
R^2		0.997979
		Collagen 1(I)	18S
	Mouse ID	Qty Mean	Qty Mean	Ratio	Normalized values	Mice groups										Mean	STDEV	SE
1	11-1 (4%+RC+HFHC)	21.1805	16.1897	1.30827	0.30129	18%- 4 WEEKS	0.350216	0.531859	0.439654							0.440577	0.0908251	0.0524379
2	11-2 (4%+RC+HFHC)	65.6519	17.3774	3.77801	0.870058	4%- 4 WEEKS	4.46111	3.72492	1.71902	3.58252						3.37189	1.16724	0.58362	P = 0.008
3	12-1 (18%+RC+HFHC)	32.1406	29.3828	1.09386	0.251911
4	12-2 (18%+RC+HFHC)	47.9422	18.8159	2.54797	0.586785	18%+RC - 4 WEEKS	0.281853	0.547238	0.473695							0.434262	0.137017	0.0791065
5	13-1 (4%+RC+RC)	16.7204	31.6372	0.528504	0.121712	4%+RC - 4 WEEKS	0.630217	0.700472	0.416708							0.582466	0.147786	0.0853242	P = 0.272
6	14-1 (18%+RC+RC)	23.6284	20.4911	1.15311	0.265556
7	15-1 (4%+RC+HFHC)	130.657	15.311	8.5335	1.96523	18%+RC+RC	0.265556	0.512891	0.35419	0.261343	0.169307	0.0811739	0.329571			0.282005	0.13815	0.052216
8	15-2 (4%+RC+HFHC)	75.4633	19.3291	3.90413	0.899104	18%+RC+HFHC	0.251911	0.586785	2.18871	5.76856	1.66692					2.09258	2.19993	0.983837	P = 0.048
9	16-1 (4%+RC+RC)	24.3431	19.7214	1.23435	0.284265
10	17-1 (18%+RC+HFHC)	206.534	21.7315	9.50391	2.18871	4%+RC+RC	0.121712	0.284265	0.292495	0.229247	0.574506	0.547438				0.341611	0.180714	0.0737761
11	17-2 (18%+RC+HFHC)	505.306	20.1731	25.0485	5.76856	4%+RC+HFHC	0.30129	0.870058	1.96523	0.899104	1.94375	0.455532	0.622174	0.145348	0.451459	0.850438	0.671452	0.223817	P = 0.068
12	18-1 (18%+RC+RC)	41.1168	18.462	2.2271	0.512891
13	19-1 (4%+RC+HFHC)	147.049	17.4224	8.44023	1.94375
14	20-1 (4%+RC+RC)	21.8106	17.1726	1.27008	0.292495											Mean		SE
15	21-1 (4%+RC+HFHC)	40.6351	20.5432	1.97803	0.455532											0.440577	1	0.0524379	0.119021
16	21-2 (4%+RC+HFHC)	56.9816	21.0915	2.70163	0.622174											3.37189	7.65336	0.58362	1.32467
17	22-1 (4%+RC+RC)	20.5276	20.6215	0.995445	0.229247
18	23-1 (4%+RC+HFHC)	17.0799	27.0621	0.631138	0.145348											0.434262	0.985668	0.0791065	0.179552
19	23-2 (4%+RC+HFHC)	52.5957	26.8298	1.96035	0.451459											0.582466	1.32205	0.0853242	0.193665
20	24-1 (4%+RC+RC)	41.2432	16.5327	2.49465	0.574506
21	24-2 (4%+RC+RC)	47.4874	19.9769	2.37711	0.547438											0.282005	0.640081	0.052216	0.118517
22	25-2 (18%+RC+HFHC)	154.637	21.364	7.23819	1.66692											2.09258	4.74963	0.983837	2.23307
23	26-1 (18%+RC+RC)	28.4328	18.4871	1.53798	0.35419
24	26-2 (18%+RC+RC)	27.0248	23.8143	1.13481	0.261343											0.341611	0.775372	0.0737761	0.167454
25	27-1 (4%+RC - 5 WEEKS)	60.9028	22.2552	2.73656	0.630217											0.850438	1.93028	0.223817	0.50801
26	27-2 (4%+RC - 5 WEEKS)	68.548	22.5366	3.04162	0.700472
27	27-3 (4%+RC - 5 WEEKS)	41.2438	22.7935	1.80945	0.416708
28	28-1 (18%+RC - 4 WEEKS)	28.7455	23.4873	1.22388	0.281853
29	28-2 (18%+RC - 4 WEEKS)	48.9119	20.5837	2.37624	0.547238
30	28-3 (18%+RC - 4 WEEKS)	38.17	18.557	2.0569	0.473695		0.350216	4.46111		0.281853	0.630217		0.265556	0.251911		0.121712	0.30129
31	29-1 (4%- 4 WEEKS)	340.384	17.5716	19.3712	4.46111		0.531859	3.72492		0.547238	0.700472		0.512891	0.586785		0.284265	0.870058
32	29-2 (4%- 4 WEEKS)	328.044	20.2815	16.1745	3.72492		0.439654	1.71902		0.473695	0.416708		0.35419	2.18871		0.292495	1.96523
33	30-1 (18%- 4 WEEKS)	43.3407	28.5	1.52072	0.350216			3.58252					0.261343	5.76856		0.229247	0.899104
34	30-2 (18%- 4 WEEKS)	52.7858	22.8563	2.30946	0.531859								0.169307	1.66692		0.574506	1.94375
35	31-1 (4%- 4 WEEKS)	153.347	20.5437	7.46443	1.71902								0.0811739			0.547438	0.455532
36	31-2 (4%- 4 WEEKS)	285.861	18.3761	15.5562	3.58252								0.329571				0.622174
37	32-1 (18%- 4 WEEKS)	49.9257	26.1516	1.90909	0.439654												0.145348
38	A (18%+RC+RC)	13.3269	18.1276	0.735171	0.169307												0.451459
39	G (18%+RC+RC)	11.8911	33.7358	0.352477	0.0811739
40	H (18%+RC+RC)	43.7355	30.5612	1.43108	0.329571
				4.34225

## Sheet: Collagen 1(IV)
Well	Sample Name	Detector Name	Reporter	Task	Ct	Tm Value	Tm Type	Quantity	Qty Mean	Qty StdDev	Ct Median	Ct Mean	Ct StdDev	Ct Type	Template Name	Baseline Type	Baseline Start	Baseline Stop	Threshold Type	Threshold	FOS	HMD	LME	EW	BPR	NAW	HNS	HRN	EAF	BAF	TAF	CAF
225	1 (11-1)	Collagen 1(IV)	SYBR	Unknown	27.2331	88.9	Auto Tm	37.5867	36.9709	1.73908	27.2331	27.2569	0.06559	Manual Ct		Manual	6	21	Manual	0.773019
249	1 (11-1)	Collagen 1(IV)	SYBR	Unknown	27.2065	88.9	Auto Tm	38.3183	36.9709	1.73908	27.2331	27.2569	0.06559	Manual Ct		Manual	6	21	Manual	0.773019
273	1 (11-1)	Collagen 1(IV)	SYBR	Unknown	27.3311	88.9	Auto Tm	35.0077	36.9709	1.73908	27.2331	27.2569	0.06559	Manual Ct		Manual	6	21	Manual	0.773019
234	10 (17-1)	Collagen 1(IV)	SYBR	Unknown	26.4437	88.8	Auto Tm	66.6492	65.8173	3.89468	26.4437	26.4626	0.0823988	Manual Ct		Manual	6	21	Manual	0.773019
258	10 (17-1)	Collagen 1(IV)	SYBR	Unknown	26.3913	88.8	Auto Tm	69.2289	65.8173	3.89468	26.4437	26.4626	0.0823988	Manual Ct		Manual	6	21	Manual	0.773019
282	10 (17-1)	Collagen 1(IV)	SYBR	Unknown	26.5528	88.8	Auto Tm	61.5739	65.8173	3.89468	26.4437	26.4626	0.0823988	Manual Ct		Manual	6	21	Manual	0.773019
235	11 (17-2)	Collagen 1(IV)	SYBR	Unknown	25.5818	88.8	Auto Tm	124.556	122.004	4.85698	25.5818	25.6111	0.05552	Manual Ct		Manual	6	21	Manual	0.773019
259	11 (17-2)	Collagen 1(IV)	SYBR	Unknown	25.6751	88.8	Auto Tm	116.403	122.004	4.85698	25.5818	25.6111	0.05552	Manual Ct		Manual	6	21	Manual	0.773019
283	11 (17-2)	Collagen 1(IV)	SYBR	Unknown	25.5763	88.8	Auto Tm	125.054	122.004	4.85698	25.5818	25.6111	0.05552	Manual Ct		Manual	6	21	Manual	0.773019
236	12 (18-1)	Collagen 1(IV)	SYBR	Unknown	27.534	88.8	Auto Tm	30.2152	31.0333	1.09812	27.5164	27.4977	0.0483603	Manual Ct		Manual	6	21	Manual	0.773019
260	12 (18-1)	Collagen 1(IV)	SYBR	Unknown	27.4428	88.8	Auto Tm	32.2813	31.0333	1.09812	27.5164	27.4977	0.0483603	Manual Ct		Manual	6	21	Manual	0.773019
284	12 (18-1)	Collagen 1(IV)	SYBR	Unknown	27.5164	88.8	Auto Tm	30.6034	31.0333	1.09812	27.5164	27.4977	0.0483603	Manual Ct		Manual	6	21	Manual	0.773019
237	13 (19-1)	Collagen 1(IV)	SYBR	Unknown	26.371	88.8	Auto Tm	70.2569	68.0413	2.44701	26.4069	26.4158	0.0498078	Manual Ct		Manual	6	21	Manual	0.773019
261	13 (19-1)	Collagen 1(IV)	SYBR	Unknown	26.4069	88.8	Auto Tm	68.452	68.0413	2.44701	26.4069	26.4158	0.0498078	Manual Ct		Manual	6	21	Manual	0.773019
285	13 (19-1)	Collagen 1(IV)	SYBR	Unknown	26.4694	88.5	Auto Tm	65.4148	68.0413	2.44701	26.4069	26.4158	0.0498078	Manual Ct		Manual	6	21	Manual	0.773019
238	14 (20-1)	Collagen 1(IV)	SYBR	Unknown	27.3209	88.8	Auto Tm	35.2674	34.1406	1.50391	27.3424	27.3665	0.0614122	Manual Ct		Manual	6	21	Manual	0.773019
262	14 (20-1)	Collagen 1(IV)	SYBR	Unknown	27.3424	88.5	Auto Tm	34.7216	34.1406	1.50391	27.3424	27.3665	0.0614122	Manual Ct		Manual	6	21	Manual	0.773019
286	14 (20-1)	Collagen 1(IV)	SYBR	Unknown	27.4364	88.5	Auto Tm	32.4329	34.1406	1.50391	27.3424	27.3665	0.0614122	Manual Ct		Manual	6	21	Manual	0.773019
239	15 (21-1)	Collagen 1(IV)	SYBR	Unknown	27.0992	88.5	Auto Tm	41.4208	40.672	0.685288	27.1296	27.1245	0.0231619	Manual Ct		Manual	6	21	Manual	0.773019
263	15 (21-1)	Collagen 1(IV)	SYBR	Unknown	27.1447	88.5	Auto Tm	40.0761	40.672	0.685288	27.1296	27.1245	0.0231619	Manual Ct		Manual	6	21	Manual	0.773019
287	15 (21-1)	Collagen 1(IV)	SYBR	Unknown	27.1296	88.5	Auto Tm	40.519	40.672	0.685288	27.1296	27.1245	0.0231619	Manual Ct		Manual	6	21	Manual	0.773019
240	16 (21-2)	Collagen 1(IV)	SYBR	Unknown	26.9209	88.5	Auto Tm	47.1414	48.6316	1.53778	26.8806	26.8785	0.0435361	Manual Ct		Manual	6	21	Manual	0.773019
264	16 (21-2)	Collagen 1(IV)	SYBR	Unknown	26.8339	88.5	Auto Tm	50.2129	48.6316	1.53778	26.8806	26.8785	0.0435361	Manual Ct		Manual	6	21	Manual	0.773019
288	16 (21-2)	Collagen 1(IV)	SYBR	Unknown	26.8806	88.5	Auto Tm	48.5404	48.6316	1.53778	26.8806	26.8785	0.0435361	Manual Ct		Manual	6	21	Manual	0.773019
289	17 (22-1)	Collagen 1(IV)	SYBR	Unknown	27.3029	88.4	Auto Tm	35.7313	36.5101	1.27496	27.2995	27.2737	0.047665	Manual Ct		Manual	6	21	Manual	0.773019
313	17 (22-1)	Collagen 1(IV)	SYBR	Unknown	27.2187	88.4	Auto Tm	37.9815	36.5101	1.27496	27.2995	27.2737	0.047665	Manual Ct		Manual	6	21	Manual	0.773019
337	17 (22-1)	Collagen 1(IV)	SYBR	Unknown	27.2995	88.4	Auto Tm	35.8176	36.5101	1.27496	27.2995	27.2737	0.047665	Manual Ct		Manual	6	21	Manual	0.773019
290	18 (23-1)	Collagen 1(IV)	SYBR	Unknown	27.7475	88.4	Auto Tm	25.8795	25.1519	0.645087	27.7991	27.787	0.0351476	Manual Ct		Manual	6	21	Manual	0.773019
314	18 (23-1)	Collagen 1(IV)	SYBR	Unknown	27.8145	88.4	Auto Tm	24.6497	25.1519	0.645087	27.7991	27.787	0.0351476	Manual Ct		Manual	6	21	Manual	0.773019
338	18 (23-1)	Collagen 1(IV)	SYBR	Unknown	27.7991	88.4	Auto Tm	24.9267	25.1519	0.645087	27.7991	27.787	0.0351476	Manual Ct		Manual	6	21	Manual	0.773019
291	19 (23-2)	Collagen 1(IV)	SYBR	Unknown	27.4476	88.7	Auto Tm	32.1683	30.7945	1.89894	27.4728	27.5096	0.0864582	Manual Ct		Manual	6	21	Manual	0.773019
315	19 (23-2)	Collagen 1(IV)	SYBR	Unknown	27.4728	88.4	Auto Tm	31.5876	30.7945	1.89894	27.4728	27.5096	0.0864582	Manual Ct		Manual	6	21	Manual	0.773019
339	19 (23-2)	Collagen 1(IV)	SYBR	Unknown	27.6084	88.4	Auto Tm	28.6276	30.7945	1.89894	27.4728	27.5096	0.0864582	Manual Ct		Manual	6	21	Manual	0.773019
226	2 (11-2)	Collagen 1(IV)	SYBR	Unknown	26.2367	88.9	Auto Tm	77.4472	71.7299	5.7047	26.3429	26.3453	0.109842	Manual Ct		Manual	6	21	Manual	0.773019
250	2 (11-2)	Collagen 1(IV)	SYBR	Unknown	26.4564	88.9	Auto Tm	66.0379	71.7299	5.7047	26.3429	26.3453	0.109842	Manual Ct		Manual	6	21	Manual	0.773019
274	2 (11-2)	Collagen 1(IV)	SYBR	Unknown	26.3429	88.9	Auto Tm	71.7044	71.7299	5.7047	26.3429	26.3453	0.109842	Manual Ct		Manual	6	21	Manual	0.773019
292	20 (24-1)	Collagen 1(IV)	SYBR	Unknown	27.2448	88.7	Auto Tm	37.269	36.303	0.917852	27.285	27.2813	0.0347791	Manual Ct		Manual	6	21	Manual	0.773019
316	20 (24-1)	Collagen 1(IV)	SYBR	Unknown	27.285	88.7	Auto Tm	36.1975	36.303	0.917852	27.285	27.2813	0.0347791	Manual Ct		Manual	6	21	Manual	0.773019
340	20 (24-1)	Collagen 1(IV)	SYBR	Unknown	27.3141	88.7	Auto Tm	35.4424	36.303	0.917852	27.285	27.2813	0.0347791	Manual Ct		Manual	6	21	Manual	0.773019
293	21 (24-2)	Collagen 1(IV)	SYBR	Unknown	26.9836	88.7	Auto Tm	45.0443	42.542	2.2578	27.0826	27.0637	0.0724803	Manual Ct		Manual	6	21	Manual	0.773019
317	21 (24-2)	Collagen 1(IV)	SYBR	Unknown	27.1249	88.7	Auto Tm	40.6573	42.542	2.2578	27.0826	27.0637	0.0724803	Manual Ct		Manual	6	21	Manual	0.773019
341	21 (24-2)	Collagen 1(IV)	SYBR	Unknown	27.0826	88.7	Auto Tm	41.9243	42.542	2.2578	27.0826	27.0637	0.0724803	Manual Ct		Manual	6	21	Manual	0.773019
294	22 (25-2)	Collagen 1(IV)	SYBR	Unknown	26.6331	88.7	Auto Tm	58.0906	56.5134	2.27763	26.646	26.6718	0.0561823	Manual Ct		Manual	6	21	Manual	0.773019
318	22 (25-2)	Collagen 1(IV)	SYBR	Unknown	26.7362	88.7	Auto Tm	53.9022	56.5134	2.27763	26.646	26.6718	0.0561823	Manual Ct		Manual	6	21	Manual	0.773019
342	22 (25-2)	Collagen 1(IV)	SYBR	Unknown	26.646	88.7	Auto Tm	57.5474	56.5134	2.27763	26.646	26.6718	0.0561823	Manual Ct		Manual	6	21	Manual	0.773019
295	23 (26-1)	Collagen 1(IV)	SYBR	Unknown	27.8096	88.7	Auto Tm	24.7385	26.8681	1.84441	27.6434	27.698	0.0966411	Manual Ct		Manual	6	21	Manual	0.773019
319	23 (26-1)	Collagen 1(IV)	SYBR	Unknown	27.6434	88.7	Auto Tm	27.9097	26.8681	1.84441	27.6434	27.698	0.0966411	Manual Ct		Manual	6	21	Manual	0.773019
343	23 (26-1)	Collagen 1(IV)	SYBR	Unknown	27.6411	88.7	Auto Tm	27.956	26.8681	1.84441	27.6434	27.698	0.0966411	Manual Ct		Manual	6	21	Manual	0.773019
296	24 (26-2)	Collagen 1(IV)	SYBR	Unknown	28.5434	88.7	Auto Tm	14.5256	13.9777	0.843167	28.5553	28.5981	0.0846558	Manual Ct		Manual	6	21	Manual	0.773019
320	24 (26-2)	Collagen 1(IV)	SYBR	Unknown	28.5553	88.7	Auto Tm	14.4008	13.9777	0.843167	28.5553	28.5981	0.0846558	Manual Ct		Manual	6	21	Manual	0.773019
344	24 (26-2)	Collagen 1(IV)	SYBR	Unknown	28.6956	88.7	Auto Tm	13.0068	13.9777	0.843167	28.5553	28.5981	0.0846558	Manual Ct		Manual	6	21	Manual	0.773019
297	25 (27-1)	Collagen 1(IV)	SYBR	Unknown	26.9383	88.9	Auto Tm	46.5513	45.952	0.740649	26.9493	26.9563	0.022291	Manual Ct		Manual	6	21	Manual	0.773019
321	25 (27-1)	Collagen 1(IV)	SYBR	Unknown	26.9812	88.9	Auto Tm	45.1239	45.952	0.740649	26.9493	26.9563	0.022291	Manual Ct		Manual	6	21	Manual	0.773019
345	25 (27-1)	Collagen 1(IV)	SYBR	Unknown	26.9493	88.9	Auto Tm	46.1808	45.952	0.740649	26.9493	26.9563	0.022291	Manual Ct		Manual	6	21	Manual	0.773019
298	26 (27-2)	Collagen 1(IV)	SYBR	Unknown	26.7723	88.9	Auto Tm	52.5087	53.2348	2.59793	26.7723	26.7545	0.0666807	Manual Ct		Manual	6	21	Manual	0.773019
322	26 (27-2)	Collagen 1(IV)	SYBR	Unknown	26.8104	88.9	Auto Tm	51.0772	53.2348	2.59793	26.7723	26.7545	0.0666807	Manual Ct		Manual	6	21	Manual	0.773019
346	26 (27-2)	Collagen 1(IV)	SYBR	Unknown	26.6807	88.9	Auto Tm	56.1185	53.2348	2.59793	26.7723	26.7545	0.0666807	Manual Ct		Manual	6	21	Manual	0.773019
299	27 (27-3)	Collagen 1(IV)	SYBR	Unknown	26.9948	88.9	Auto Tm	44.6803	45.29	0.541278	26.9705	26.9762	0.0165173	Manual Ct		Manual	6	21	Manual	0.773019
323	27 (27-3)	Collagen 1(IV)	SYBR	Unknown	26.9633	88.9	Auto Tm	45.7138	45.29	0.541278	26.9705	26.9762	0.0165173	Manual Ct		Manual	6	21	Manual	0.773019
347	27 (27-3)	Collagen 1(IV)	SYBR	Unknown	26.9705	88.9	Auto Tm	45.476	45.29	0.541278	26.9705	26.9762	0.0165173	Manual Ct		Manual	6	21	Manual	0.773019
300	28 (28-1)	Collagen 1(IV)	SYBR	Unknown	27.6919	88.9	Auto Tm	26.943	27.9643	1.25983	27.6598	27.6416	0.0615515	Manual Ct		Manual	6	21	Manual	0.773019
324	28 (28-1)	Collagen 1(IV)	SYBR	Unknown	27.573	88.9	Auto Tm	29.3721	27.9643	1.25983	27.6598	27.6416	0.0615515	Manual Ct		Manual	6	21	Manual	0.773019
348	28 (28-1)	Collagen 1(IV)	SYBR	Unknown	27.6598	88.9	Auto Tm	27.5779	27.9643	1.25983	27.6598	27.6416	0.0615515	Manual Ct		Manual	6	21	Manual	0.773019
301	29 (28-2)	Collagen 1(IV)	SYBR	Unknown	27.0474	88.9	Auto Tm	43.0095	44.1769	1.03824	26.9996	27.0107	0.0325667	Manual Ct		Manual	6	21	Manual	0.773019
325	29 (28-2)	Collagen 1(IV)	SYBR	Unknown	26.9996	88.9	Auto Tm	44.5243	44.1769	1.03824	26.9996	27.0107	0.0325667	Manual Ct		Manual	6	21	Manual	0.773019
349	29 (28-2)	Collagen 1(IV)	SYBR	Unknown	26.9851	88.9	Auto Tm	44.9969	44.1769	1.03824	26.9996	27.0107	0.0325667	Manual Ct		Manual	6	21	Manual	0.773019
227	3 (12-1)	Collagen 1(IV)	SYBR	Unknown	27.4602	88.9	Auto Tm	31.8755	31.2208	1.17266	27.4602	27.4895	0.0523514	Manual Ct		Manual	6	21	Manual	0.773019
251	3 (12-1)	Collagen 1(IV)	SYBR	Unknown	27.5499	88.9	Auto Tm	29.867	31.2208	1.17266	27.4602	27.4895	0.0523514	Manual Ct		Manual	6	21	Manual	0.773019
275	3 (12-1)	Collagen 1(IV)	SYBR	Unknown	27.4583	88.9	Auto Tm	31.9199	31.2208	1.17266	27.4602	27.4895	0.0523514	Manual Ct		Manual	6	21	Manual	0.773019
302	30 (28-3)	Collagen 1(IV)	SYBR	Unknown	27.2701	88.9	Auto Tm	36.5897	34.7171	1.7747	27.3511	27.3437	0.0701976	Manual Ct		Manual	6	21	Manual	0.773019
326	30 (28-3)	Collagen 1(IV)	SYBR	Unknown	27.41	88.9	Auto Tm	33.06	34.7171	1.7747	27.3511	27.3437	0.0701976	Manual Ct		Manual	6	21	Manual	0.773019
350	30 (28-3)	Collagen 1(IV)	SYBR	Unknown	27.3511	88.9	Auto Tm	34.5015	34.7171	1.7747	27.3511	27.3437	0.0701976	Manual Ct		Manual	6	21	Manual	0.773019
303	31 (29-1)	Collagen 1(IV)	SYBR	Unknown	25.0724	88.9	Auto Tm	180.257	178.923	3.02201	25.0724	25.0828	0.0233852	Manual Ct		Manual	6	21	Manual	0.773019
327	31 (29-1)	Collagen 1(IV)	SYBR	Unknown	25.1096	88.9	Auto Tm	175.464	178.923	3.02201	25.0724	25.0828	0.0233852	Manual Ct		Manual	6	21	Manual	0.773019
351	31 (29-1)	Collagen 1(IV)	SYBR	Unknown	25.0664	88.9	Auto Tm	181.049	178.923	3.02201	25.0724	25.0828	0.0233852	Manual Ct		Manual	6	21	Manual	0.773019
304	32 (29-2)	Collagen 1(IV)	SYBR	Unknown	25.8779	88.8	Auto Tm	100.475	97.0638	4.65365	25.899	25.9266	0.0669372	Manual Ct		Manual	6	21	Manual	0.773019
328	32 (29-2)	Collagen 1(IV)	SYBR	Unknown	25.899	88.8	Auto Tm	98.9534	97.0638	4.65365	25.899	25.9266	0.0669372	Manual Ct		Manual	6	21	Manual	0.773019
352	32 (29-2)	Collagen 1(IV)	SYBR	Unknown	26.003	88.8	Auto Tm	91.7626	97.0638	4.65365	25.899	25.9266	0.0669372	Manual Ct		Manual	6	21	Manual	0.773019
305	33 (30-1)	Collagen 1(IV)	SYBR	Unknown	27.3878	88.8	Auto Tm	33.5965	37.3265	3.23701	27.1828	27.2463	0.122779	Manual Ct		Manual	6	21	Manual	0.773019
329	33 (30-1)	Collagen 1(IV)	SYBR	Unknown	27.1828	88.8	Auto Tm	38.9831	37.3265	3.23701	27.1828	27.2463	0.122779	Manual Ct		Manual	6	21	Manual	0.773019
353	33 (30-1)	Collagen 1(IV)	SYBR	Unknown	27.1682	88.8	Auto Tm	39.3999	37.3265	3.23701	27.1828	27.2463	0.122779	Manual Ct		Manual	6	21	Manual	0.773019
306	34 (30-2)	Collagen 1(IV)	SYBR	Unknown	24.9027	88.8	Auto Tm	203.882	40.9591	6.71033	24.9027	24.8825	0.0443087	Manual Ct		Manual	6	21	Manual	0.773019
330	34 (30-2)	Collagen 1(IV)	SYBR	Unknown	24.9131	88.8	Auto Tm	202.34	40.9591	6.71033	24.9027	24.8825	0.0443087	Manual Ct		Manual	6	21	Manual	0.773019
354	34 (30-2)	Collagen 1(IV)	SYBR	Unknown	24.8317	88.8	Auto Tm	214.656	40.9591	6.71033	24.9027	24.8825	0.0443087	Manual Ct		Manual	6	21	Manual	0.773019								TRUE
307	35 (31-1)	Collagen 1(IV)	SYBR	Unknown	25.6586	88.8	Auto Tm	117.806	114.296	4.00605	25.69	25.7009	0.0485866	Manual Ct		Manual	6	21	Manual	0.773019
331	35 (31-1)	Collagen 1(IV)	SYBR	Unknown	25.69	88.8	Auto Tm	115.151	114.296	4.00605	25.69	25.7009	0.0485866	Manual Ct		Manual	6	21	Manual	0.773019
355	35 (31-1)	Collagen 1(IV)	SYBR	Unknown	25.754	88.8	Auto Tm	109.931	114.296	4.00605	25.69	25.7009	0.0485866	Manual Ct		Manual	6	21	Manual	0.773019
308	36 (31-2)	Collagen 1(IV)	SYBR	Unknown	25.7842	88.8	Auto Tm	107.546	111.617	5.53558	25.7609	25.7341	0.0675496	Manual Ct		Manual	6	21	Manual	0.773019
332	36 (31-2)	Collagen 1(IV)	SYBR	Unknown	25.7609	88.6	Auto Tm	109.385	111.617	5.53558	25.7609	25.7341	0.0675496	Manual Ct		Manual	6	21	Manual	0.773019
356	36 (31-2)	Collagen 1(IV)	SYBR	Unknown	25.6573	88.8	Auto Tm	117.92	111.617	5.53558	25.7609	25.7341	0.0675496	Manual Ct		Manual	6	21	Manual	0.773019
309	37 (32-1)	Collagen 1(IV)	SYBR	Unknown	27.6698	88.5	Auto Tm	27.3789	25.6176	1.68115	27.7708	27.7634	0.0901337	Manual Ct		Manual	6	21	Manual	0.773019
333	37 (32-1)	Collagen 1(IV)	SYBR	Unknown	27.8496	88.5	Auto Tm	24.0301	25.6176	1.68115	27.7708	27.7634	0.0901337	Manual Ct		Manual	6	21	Manual	0.773019
357	37 (32-1)	Collagen 1(IV)	SYBR	Unknown	27.7708	88.5	Auto Tm	25.4438	25.6176	1.68115	27.7708	27.7634	0.0901337	Manual Ct		Manual	6	21	Manual	0.773019
310	38 (A)	Collagen 1(IV)	SYBR	Unknown	28.7976	88.5	Auto Tm	12.079	12.5414	0.740839	28.7896	28.7474	0.0801308	Manual Ct		Manual	6	21	Manual	0.773019
334	38 (A)	Collagen 1(IV)	SYBR	Unknown	28.7896	88.5	Auto Tm	12.1493	12.5414	0.740839	28.7896	28.7474	0.0801308	Manual Ct		Manual	6	21	Manual	0.773019
358	38 (A)	Collagen 1(IV)	SYBR	Unknown	28.655	88.5	Auto Tm	13.3958	12.5414	0.740839	28.7896	28.7474	0.0801308	Manual Ct		Manual	6	21	Manual	0.773019
311	39 (G)	Collagen 1(IV)	SYBR	Unknown	28.067	88.5	Auto Tm	20.5244	21.3944	0.989254	28.0231	28.0107	0.063336	Manual Ct		Manual	6	21	Manual	0.773019
335	39 (G)	Collagen 1(IV)	SYBR	Unknown	28.0231	88.5	Auto Tm	21.1884	21.3944	0.989254	28.0231	28.0107	0.063336	Manual Ct		Manual	6	21	Manual	0.773019
359	39 (G)	Collagen 1(IV)	SYBR	Unknown	27.9421	88.5	Auto Tm	22.4705	21.3944	0.989254	28.0231	28.0107	0.063336	Manual Ct		Manual	6	21	Manual	0.773019
228	4 (12-2)	Collagen 1(IV)	SYBR	Unknown	27.1199	88.9	Auto Tm	40.8048	40.9818	2.79025	27.1199	27.116	0.0936956	Manual Ct		Manual	6	21	Manual	0.773019
252	4 (12-2)	Collagen 1(IV)	SYBR	Unknown	27.0205	88.9	Auto Tm	43.8564	40.9818	2.79025	27.1199	27.116	0.0936956	Manual Ct		Manual	6	21	Manual	0.773019
276	4 (12-2)	Collagen 1(IV)	SYBR	Unknown	27.2078	88.9	Auto Tm	38.2843	40.9818	2.79025	27.1199	27.116	0.0936956	Manual Ct		Manual	6	21	Manual	0.773019
312	40 (H)	Collagen 1(IV)	SYBR	Unknown	27.3349	88.5	Auto Tm	34.9101	33.292	4.74944	27.3349	27.4102	0.204478	Manual Ct		Manual	6	21	Manual	0.773019
336	40 (H)	Collagen 1(IV)	SYBR	Unknown	27.254	88.5	Auto Tm	37.021	33.292	4.74944	27.3349	27.4102	0.204478	Manual Ct		Manual	6	21	Manual	0.773019
360	40 (H)	Collagen 1(IV)	SYBR	Unknown	27.6416	88.5	Auto Tm	27.9449	33.292	4.74944	27.3349	27.4102	0.204478	Manual Ct		Manual	6	21	Manual	0.773019
229	5 (13-1)	Collagen 1(IV)	SYBR	Unknown	27.9661	88.9	Auto Tm	22.0823	21.9253	0.21303	27.9706	27.976	0.0134243	Manual Ct		Manual	6	21	Manual	0.773019
253	5 (13-1)	Collagen 1(IV)	SYBR	Unknown	27.9913	88.9	Auto Tm	21.6828	21.9253	0.21303	27.9706	27.976	0.0134243	Manual Ct		Manual	6	21	Manual	0.773019
277	5 (13-1)	Collagen 1(IV)	SYBR	Unknown	27.9706	88.9	Auto Tm	22.0108	21.9253	0.21303	27.9706	27.976	0.0134243	Manual Ct		Manual	6	21	Manual	0.773019
230	6 (14-1)	Collagen 1(IV)	SYBR	Unknown	27.4057	88.9	Auto Tm	33.1635	29.2444	4.95278	27.5034	27.593	0.244788	Manual Ct		Manual	6	21	Manual	0.773019
254	6 (14-1)	Collagen 1(IV)	SYBR	Unknown	27.87	88.9	Auto Tm	23.6778	29.2444	4.95278	27.5034	27.593	0.244788	Manual Ct		Manual	6	21	Manual	0.773019
278	6 (14-1)	Collagen 1(IV)	SYBR	Unknown	27.5034	88.9	Auto Tm	30.8919	29.2444	4.95278	27.5034	27.593	0.244788	Manual Ct		Manual	6	21	Manual	0.773019
231	7 (15-1)	Collagen 1(IV)	SYBR	Unknown	26.8919	88.9	Auto Tm	48.1462	46.4866	1.7082	26.9374	26.9408	0.050746	Manual Ct		Manual	6	21	Manual	0.773019
255	7 (15-1)	Collagen 1(IV)	SYBR	Unknown	26.9932	88.9	Auto Tm	44.7336	46.4866	1.7082	26.9374	26.9408	0.050746	Manual Ct		Manual	6	21	Manual	0.773019
279	7 (15-1)	Collagen 1(IV)	SYBR	Unknown	26.9374	88.9	Auto Tm	46.58	46.4866	1.7082	26.9374	26.9408	0.050746	Manual Ct		Manual	6	21	Manual	0.773019
232	8 (15-2)	Collagen 1(IV)	SYBR	Unknown	27.2495	88.8	Auto Tm	37.1426	37.0106	0.119077	27.2556	27.2544	0.00443147	Manual Ct		Manual	6	21	Manual	0.773019
256	8 (15-2)	Collagen 1(IV)	SYBR	Unknown	27.2581	88.8	Auto Tm	36.9113	37.0106	0.119077	27.2556	27.2544	0.00443147	Manual Ct		Manual	6	21	Manual	0.773019
280	8 (15-2)	Collagen 1(IV)	SYBR	Unknown	27.2556	88.8	Auto Tm	36.9777	37.0106	0.119077	27.2556	27.2544	0.00443147	Manual Ct		Manual	6	21	Manual	0.773019
233	9 (16-1)	Collagen 1(IV)	SYBR	Unknown	27.5302	88.8	Auto Tm	30.2969	28.8517	1.31845	27.6124	27.5986	0.0625511	Manual Ct		Manual	6	21	Manual	0.773019
257	9 (16-1)	Collagen 1(IV)	SYBR	Unknown	27.6124	88.8	Auto Tm	28.5436	28.8517	1.31845	27.6124	27.5986	0.0625511	Manual Ct		Manual	6	21	Manual	0.773019
281	9 (16-1)	Collagen 1(IV)	SYBR	Unknown	27.653	88.8	Auto Tm	27.7146	28.8517	1.31845	27.6124	27.5986	0.0625511	Manual Ct		Manual	6	21	Manual	0.773019
377	Gene 3 Standard (1)	Collagen 1(IV)	SYBR	Standard	31.9784	88.6	Auto Tm	1						Manual Ct		Manual	6	21	Manual	0.773019
378	Gene 3 Standard (1)	Collagen 1(IV)	SYBR	Standard	32.6852	88.3	Auto Tm	1						Manual Ct		Manual	6	21	Manual	0.773019
375	Gene 3 Standard (10)	Collagen 1(IV)	SYBR	Standard	28.7914	88.9	Auto Tm	10						Manual Ct		Manual	6	21	Manual	0.773019
376	Gene 3 Standard (10)	Collagen 1(IV)	SYBR	Standard	28.923	88.8	Auto Tm	10						Manual Ct		Manual	6	21	Manual	0.773019
373	Gene 3 Standard (100)	Collagen 1(IV)	SYBR	Standard	26.1438	89.4	Auto Tm	100						Manual Ct		Manual	6	21	Manual	0.773019
374	Gene 3 Standard (100)	Collagen 1(IV)	SYBR	Standard	25.826	89.4	Auto Tm	100						Manual Ct		Manual	6	21	Manual	0.773019
381	NTC Gene 3	Collagen 1(IV)	SYBR	NTC	36.9838	78.9	Auto Tm	0.0318028						Manual Ct		Manual	6	21	Manual	0.773019
384	RT Negative 3	Collagen 1(IV)	SYBR	NTC	Undetermined	77.2	Auto Tm	0						Manual Ct		Manual	6	21	Manual	0.773019
Slope	-3.17347	cycles/log decade
Y-Intercept		32.2314
R^2		0.989443
		Collagen 1(IV)	18S
	Mouse ID	Qty Mean	Qty Mean	Ratio	Normalized values	Mice groups										Mean	STDEV	SE
1	11-1 (4%+RC+HFHC)	36.9709	16.1897	2.28361	0.944563	18%- 4 WEEKS	0.541728	0.741232	0.405182							0.562714	0.169005	0.0975752	P = 0.014
2	11-2 (4%+RC+HFHC)	71.7299	17.3774	4.12777	1.70736	4%- 4 WEEKS	4.21177	1.97955	2.30124	2.51238						2.75124	0.99803	0.499015
3	12-1 (18%+RC+HFHC)	31.2208	29.3828	1.06255	0.439502
4	12-2 (18%+RC+HFHC)	40.9818	18.8159	2.17805	0.900901	18%+RC - 4 WEEKS	0.492472	0.887732	0.773828							0.718011	0.203456	0.117465
5	13-1 (4%+RC+RC)	21.9253	31.6372	0.693021	0.286653	4%+RC - 4 WEEKS	0.854047	0.977049	0.821866							0.884321	0.0819015	0.0472858	P = 0.259
6	14-1 (18%+RC+RC)	29.2444	20.4911	1.42718	0.590321
7	15-1 (4%+RC+HFHC)	46.4866	15.311	3.03615	1.25584	18%+RC+RC	0.590321	0.695278	0.601142	0.242777	0.286164	0.262312	0.450588			0.44694	0.186029	0.0703123
8	15-2 (4%+RC+HFHC)	37.0106	19.3291	1.91476	0.791998	18%+RC+HFHC	0.439502	0.900901	1.25274	2.50156	1.09415					1.23777	0.769534	0.344146	P = 0.030
9	16-1 (4%+RC+RC)	28.8517	19.7214	1.46296	0.605123
10	17-1 (18%+RC+HFHC)	65.8173	21.7315	3.02866	1.25274	4%+RC+RC	0.286653	0.605123	0.822331	0.732322	0.908258	0.880844				0.705922	0.233123	0.0951722
11	17-2 (18%+RC+HFHC)	122.004	20.1731	6.04785	2.50156	4%+RC+HFHC	0.944563	1.70736	1.25584	0.791998	1.61538	0.818912	0.953718	0.384432	0.474751	0.994106	0.458295	0.152765	P = 0.182
12	18-1 (18%+RC+RC)	31.0333	18.462	1.68093	0.695278
13	19-1 (4%+RC+HFHC)	68.0413	17.4224	3.90539	1.61538
14	20-1 (4%+RC+RC)	34.1406	17.1726	1.98809	0.822331											Mean		SE
15	21-1 (4%+RC+HFHC)	40.672	20.5432	1.97983	0.818912											0.562714	1	0.0975752	0.173401
16	21-2 (4%+RC+HFHC)	48.6316	21.0915	2.30574	0.953718											2.75124	4.88922	0.499015	0.8868
17	22-1 (4%+RC+RC)	36.5101	20.6215	1.77048	0.732322
18	23-1 (4%+RC+HFHC)	25.1519	27.0621	0.929414	0.384432											0.718011	1.27598	0.117465	0.208748
19	23-2 (4%+RC+HFHC)	30.7945	26.8298	1.14777	0.474751											0.884321	1.57153	0.0472858	0.0840317
20	24-1 (4%+RC+RC)	36.303	16.5327	2.19583	0.908258
21	24-2 (4%+RC+RC)	42.542	19.9769	2.12955	0.880844											0.44694	0.794258	0.0703123	0.124952
22	25-2 (18%+RC+HFHC)	56.5134	21.364	2.64526	1.09415											1.23777	2.19964	0.344146	0.611582
23	26-1 (18%+RC+RC)	26.8681	18.4871	1.45334	0.601142
24	26-2 (18%+RC+RC)	13.9777	23.8143	0.586944	0.242777											0.705922	1.25449	0.0951722	0.169131
25	27-1 (4%+RC - 5 WEEKS)	45.952	22.2552	2.06477	0.854047											0.994106	1.76663	0.152765	0.271479
26	27-2 (4%+RC - 5 WEEKS)	53.2348	22.5366	2.36214	0.977049
27	27-3 (4%+RC - 5 WEEKS)	45.29	22.7935	1.98697	0.821866
28	28-1 (18%+RC - 4 WEEKS)	27.9643	23.4873	1.19062	0.492472
29	28-2 (18%+RC - 4 WEEKS)	44.1769	20.5837	2.14621	0.887732
30	28-3 (18%+RC - 4 WEEKS)	34.7171	18.557	1.87083	0.773828		0.541728	4.21177		0.492472	0.854047		0.590321	0.439502		0.286653	0.944563
31	29-1 (4%- 4 WEEKS)	178.923	17.5716	10.1825	4.21177		0.741232	1.97955		0.887732	0.977049		0.695278	0.900901		0.605123	1.70736
32	29-2 (4%- 4 WEEKS)	97.0638	20.2815	4.78583	1.97955		0.405182	2.30124		0.773828	0.821866		0.601142	1.25274		0.822331	1.25584
33	30-1 (18%- 4 WEEKS)	37.3265	28.5	1.3097	0.541728			2.51238					0.242777	2.50156		0.732322	0.791998
34	30-2 (18%- 4 WEEKS)	40.9591	22.8563	1.79203	0.741232								0.286164	1.09415		0.908258	1.61538
35	31-1 (4%- 4 WEEKS)	114.296	20.5437	5.56355	2.30124								0.262312			0.880844	0.818912
36	31-2 (4%- 4 WEEKS)	111.617	18.3761	6.07402	2.51238								0.450588				0.953718
37	32-1 (18%- 4 WEEKS)	25.6176	26.1516	0.979581	0.405182												0.384432
38	A (18%+RC+RC)	12.5414	18.1276	0.691839	0.286164												0.474751
39	G (18%+RC+RC)	21.3944	33.7358	0.634175	0.262312
40	H (18%+RC+RC)	33.292	30.5612	1.08936	0.450588
				2.41763
