# Supplementary material for: Long-term metabolic effects of malnutrition: Liver steatosis and insulin resistance following early-life protein restriction
Source: PLoS One. 2018 Jul 2;13(7):e0199916. doi: 10.1371/journal.pone.0199916 (PMC6028108; doi:10.1371/journal.pone.0199916)
Supplement: S15 Data — (XLS) [file pone.0199916.s015.xls]

## Sheet: Plate 2 PAI_TGFBeta_TIMP1_analy
SDS 2.4	AQ Results	1
Filename	Plate 2 PAI_TGFBeta_TIMP1
PlateID
Assay Type	Absolute Quantification
Run DateTime	2015-12-21 11:10:53
Operator
ThermalCycleParams
Sample Information
Well	Sample Name	Detector Name	Reporter	Task	Ct	Tm Value	Tm Type	Quantity	Qty Mean	Qty StdDev	Ct Median	Ct Mean	Ct StdDev	Ct Type	Template Name	Baseline Type	Baseline Start	Baseline Stop	Threshold Type	Threshold	FOS	HMD	LME	EW	BPR	NAW	HNS	HRN	EAF	BAF	TAF	CAF
1	1 (11-1)	PAI-1	SYBR	Unknown	26.9223	83.4	Auto Tm	41.5979	43.918	6.28945	26.9223	26.8662	0.163614	Manual Ct		Manual	15	20	Manual	0.295948
25	1 (11-1)	PAI-1	SYBR	Unknown	26.9945	83.4	Auto Tm	39.1182	43.918	6.28945	26.9223	26.8662	0.163614	Manual Ct		Manual	15	20	Manual	0.295948
49	1 (11-1)	PAI-1	SYBR	Unknown	26.682	83.6	Auto Tm	51.038	43.918	6.28945	26.9223	26.8662	0.163614	Manual Ct		Manual	15	20	Manual	0.295948
10	10 (17-1)	PAI-1	SYBR	Unknown	25.9626	84.1	Auto Tm	94.1471	90.9939	3.11058	26.0037	26.0031	0.0401529	Manual Ct		Manual	15	20	Manual	0.295948
34	10 (17-1)	PAI-1	SYBR	Unknown	26.0429	84.1	Auto Tm	87.9278	90.9939	3.11058	26.0037	26.0031	0.0401529	Manual Ct		Manual	15	20	Manual	0.295948
58	10 (17-1)	PAI-1	SYBR	Unknown	26.0037	84.1	Auto Tm	90.9067	90.9939	3.11058	26.0037	26.0031	0.0401529	Manual Ct		Manual	15	20	Manual	0.295948
11	11 (17-2)	PAI-1	SYBR	Unknown	24.8416	84.1	Auto Tm	244.432	245.401	21.3922	24.8416	24.8399	0.102409	Manual Ct		Manual	15	20	Manual	0.295948
35	11 (17-2)	PAI-1	SYBR	Unknown	24.9415	84.1	Auto Tm	224.509	245.401	21.3922	24.8416	24.8399	0.102409	Manual Ct		Manual	15	20	Manual	0.295948
59	11 (17-2)	PAI-1	SYBR	Unknown	24.7367	84.1	Auto Tm	267.261	245.401	21.3922	24.8416	24.8399	0.102409	Manual Ct		Manual	15	20	Manual	0.295948
12	12 (18-1)	PAI-1	SYBR	Unknown	26.984	84.1	Auto Tm	39.4672	41.0641	2.55752	26.9768	26.9389	0.0719643	Manual Ct		Manual	15	20	Manual	0.295948
36	12 (18-1)	PAI-1	SYBR	Unknown	26.9768	84.1	Auto Tm	39.7112	41.0641	2.55752	26.9768	26.9389	0.0719643	Manual Ct		Manual	15	20	Manual	0.295948
60	12 (18-1)	PAI-1	SYBR	Unknown	26.8559	84.1	Auto Tm	44.0139	41.0641	2.55752	26.9768	26.9389	0.0719643	Manual Ct		Manual	15	20	Manual	0.295948
13	13 (19-1)	PAI-1	SYBR	Unknown	25.9853	84.1	Auto Tm	92.3412	80.8894	11.5313	26.1386	26.149	0.169033	Manual Ct		Manual	15	20	Manual	0.295948
37	13 (19-1)	PAI-1	SYBR	Unknown	26.3229	84.1	Auto Tm	69.2802	80.8894	11.5313	26.1386	26.149	0.169033	Manual Ct		Manual	15	20	Manual	0.295948
61	13 (19-1)	PAI-1	SYBR	Unknown	26.1386	84.1	Auto Tm	81.0467	80.8894	11.5313	26.1386	26.149	0.169033	Manual Ct		Manual	15	20	Manual	0.295948
14	14 (20-1)	PAI-1	SYBR	Unknown	27.6	84	Auto Tm	23.3638	22.2629	1.06088	27.6612	27.6576	0.0558758	Manual Ct		Manual	15	20	Manual	0.295948
38	14 (20-1)	PAI-1	SYBR	Unknown	27.7116	84	Auto Tm	21.2471	22.2629	1.06088	27.6612	27.6576	0.0558758	Manual Ct		Manual	15	20	Manual	0.295948
62	14 (20-1)	PAI-1	SYBR	Unknown	27.6612	84	Auto Tm	22.1777	22.2629	1.06088	27.6612	27.6576	0.0558758	Manual Ct		Manual	15	20	Manual	0.295948
15	15 (21-1)	PAI-1	SYBR	Unknown	26.7366	84	Auto Tm	48.7187	50.8912	7.07278	26.7366	26.6927	0.159607	Manual Ct		Manual	15	20	Manual	0.295948
39	15 (21-1)	PAI-1	SYBR	Unknown	26.8257	84	Auto Tm	45.1595	50.8912	7.07278	26.7366	26.6927	0.159607	Manual Ct		Manual	15	20	Manual	0.295948
63	15 (21-1)	PAI-1	SYBR	Unknown	26.5157	84	Auto Tm	58.7954	50.8912	7.07278	26.7366	26.6927	0.159607	Manual Ct		Manual	15	20	Manual	0.295948
16	16 (21-2)	PAI-1	SYBR	Unknown	26.986	83.8	Auto Tm	39.4029	45.0492	7.55362	26.9077	26.8392	0.190586	Manual Ct		Manual	15	20	Manual	0.295948
40	16 (21-2)	PAI-1	SYBR	Unknown	26.9077	84	Auto Tm	42.1151	45.0492	7.55362	26.9077	26.8392	0.190586	Manual Ct		Manual	15	20	Manual	0.295948
64	16 (21-2)	PAI-1	SYBR	Unknown	26.6238	84	Auto Tm	53.6297	45.0492	7.55362	26.9077	26.8392	0.190586	Manual Ct		Manual	15	20	Manual	0.295948
17	17 (22-1)	PAI-1	SYBR	Unknown	28.15	84	Auto Tm	14.6306	17.3036	3.27377	28.0212	27.9664	0.216335	Manual Ct		Manual	15	20	Manual	0.295948
41	17 (22-1)	PAI-1	SYBR	Unknown	28.0212	84	Auto Tm	16.3252	17.3036	3.27377	28.0212	27.9664	0.216335	Manual Ct		Manual	15	20	Manual	0.295948
65	17 (22-1)	PAI-1	SYBR	Unknown	27.7279	84	Auto Tm	20.955	17.3036	3.27377	28.0212	27.9664	0.216335	Manual Ct		Manual	15	20	Manual	0.295948
18	18 (23-1)	PAI-1	SYBR	Unknown	27.7482	84	Auto Tm	20.5965	21.3036	2.55063	27.7482	27.714	0.138126	Manual Ct		Manual	15	20	Manual	0.295948
42	18 (23-1)	PAI-1	SYBR	Unknown	27.8318	84	Auto Tm	19.1811	21.3036	2.55063	27.7482	27.714	0.138126	Manual Ct		Manual	15	20	Manual	0.295948
66	18 (23-1)	PAI-1	SYBR	Unknown	27.562	84	Auto Tm	24.1332	21.3036	2.55063	27.7482	27.714	0.138126	Manual Ct		Manual	15	20	Manual	0.295948
19	19 (23-2)	PAI-1	SYBR	Unknown	26.0065	84	Auto Tm	90.6896	85.2852	5.91441	26.0662	26.0806	0.0822656	Manual Ct		Manual	15	20	Manual	0.295948
43	19 (23-2)	PAI-1	SYBR	Unknown	26.1692	84	Auto Tm	78.9672	85.2852	5.91441	26.0662	26.0806	0.0822656	Manual Ct		Manual	15	20	Manual	0.295948
67	19 (23-2)	PAI-1	SYBR	Unknown	26.0662	84	Auto Tm	86.1989	85.2852	5.91441	26.0662	26.0806	0.0822656	Manual Ct		Manual	15	20	Manual	0.295948
2	2 (11-2)	PAI-1	SYBR	Unknown	25.7879	83.6	Auto Tm	109.242	109.999	10.1546	25.7879	25.7831	0.108249	Manual Ct		Manual	15	20	Manual	0.295948
26	2 (11-2)	PAI-1	SYBR	Unknown	25.8888	83.6	Auto Tm	100.245	109.999	10.1546	25.7879	25.7831	0.108249	Manual Ct		Manual	15	20	Manual	0.295948
50	2 (11-2)	PAI-1	SYBR	Unknown	25.6725	83.6	Auto Tm	120.512	109.999	10.1546	25.7879	25.7831	0.108249	Manual Ct		Manual	15	20	Manual	0.295948
20	20 (24-1)	PAI-1	SYBR	Unknown	27.4454	83.7	Auto Tm	26.651	26.5185	2.54449	27.4454	27.4549	0.113551	Manual Ct		Manual	15	20	Manual	0.295948
44	20 (24-1)	PAI-1	SYBR	Unknown	27.5729	83.7	Auto Tm	23.9103	26.5185	2.54449	27.4454	27.4549	0.113551	Manual Ct		Manual	15	20	Manual	0.295948
68	20 (24-1)	PAI-1	SYBR	Unknown	27.3464	84	Auto Tm	28.9941	26.5185	2.54449	27.4454	27.4549	0.113551	Manual Ct		Manual	15	20	Manual	0.295948
21	21 (24-2)	PAI-1	SYBR	Unknown	27.2549	83.7	Auto Tm	31.3409	31.9031	3.61188	27.2549	27.239	0.131918	Manual Ct		Manual	15	20	Manual	0.295948
45	21 (24-2)	PAI-1	SYBR	Unknown	27.3622	83.7	Auto Tm	28.6053	31.9031	3.61188	27.2549	27.239	0.131918	Manual Ct		Manual	15	20	Manual	0.295948
69	21 (24-2)	PAI-1	SYBR	Unknown	27.0998	84	Auto Tm	35.7631	31.9031	3.61188	27.2549	27.239	0.131918	Manual Ct		Manual	15	20	Manual	0.295948
22	22 (25-2)	PAI-1	SYBR	Unknown	26.1631	83.7	Auto Tm	79.3783	82.9911	5.07812	26.1422	26.1122	0.0708212	Manual Ct		Manual	15	20	Manual	0.295948
46	22 (25-2)	PAI-1	SYBR	Unknown	26.1422	83.7	Auto Tm	80.7976	82.9911	5.07812	26.1422	26.1122	0.0708212	Manual Ct		Manual	15	20	Manual	0.295948
70	22 (25-2)	PAI-1	SYBR	Unknown	26.0313	83.7	Auto Tm	88.7972	82.9911	5.07812	26.1422	26.1122	0.0708212	Manual Ct		Manual	15	20	Manual	0.295948
23	23 (26-1)	PAI-1	SYBR	Unknown	26.6205	83.7	Auto Tm	53.7808	51.1714	2.37219	26.6924	26.6797	0.0540707	Manual Ct		Manual	15	20	Manual	0.295948
47	23 (26-1)	PAI-1	SYBR	Unknown	26.7264	83.7	Auto Tm	49.1453	51.1714	2.37219	26.6924	26.6797	0.0540707	Manual Ct		Manual	15	20	Manual	0.295948
71	23 (26-1)	PAI-1	SYBR	Unknown	26.6924	83.7	Auto Tm	50.5881	51.1714	2.37219	26.6924	26.6797	0.0540707	Manual Ct		Manual	15	20	Manual	0.295948
24	24 (26-2)	PAI-1	SYBR	Unknown	27.5173	83.4	Auto Tm	25.0688	33.8548	12.4254	27.2052	27.2052	0.441312	Manual Ct		Manual	15	20	Manual	0.295948
72	24 (26-2)	PAI-1	SYBR	Unknown	26.8932	83.7	Auto Tm	42.6409	33.8548	12.4254	27.2052	27.2052	0.441312	Manual Ct		Manual	15	20	Manual	0.295948
72	24 (26-2)	PAI-1	SYBR	Unknown	26.8932	83.7	Auto Tm	42.6409	33.8548	12.4254	27.2052	27.2052	0.441312	Manual Ct		Manual	15	20	Manual	0.295948
73	25 (27-1)	PAI-1	SYBR	Unknown	28.4423	83.6	Auto Tm	11.4077	12.5121	1.14619	28.3412	28.337	0.107457	Manual Ct		Manual	15	20	Manual	0.295948
97	25 (27-1)	PAI-1	SYBR	Unknown	28.3412	83.6	Auto Tm	12.4326	12.5121	1.14619	28.3412	28.337	0.107457	Manual Ct		Manual	15	20	Manual	0.295948
121	25 (27-1)	PAI-1	SYBR	Unknown	28.2275	83.6	Auto Tm	13.6959	12.5121	1.14619	28.3412	28.337	0.107457	Manual Ct		Manual	15	20	Manual	0.295948
74	26 (27-2)	PAI-1	SYBR	Unknown	27.8001	83.6	Auto Tm	19.7054	19.7083	1.24038	27.8001	27.8015	0.0740482	Manual Ct		Manual	15	20	Manual	0.295948
98	26 (27-2)	PAI-1	SYBR	Unknown	27.8762	83.6	Auto Tm	18.4693	19.7083	1.24038	27.8001	27.8015	0.0740482	Manual Ct		Manual	15	20	Manual	0.295948
122	26 (27-2)	PAI-1	SYBR	Unknown	27.7282	83.9	Auto Tm	20.9501	19.7083	1.24038	27.8001	27.8015	0.0740482	Manual Ct		Manual	15	20	Manual	0.295948
75	27 (27-3)	PAI-1	SYBR	Unknown	28.0678	83.6	Auto Tm	15.6905	14.809	1.1551	28.1024	28.1382	0.0935554	Manual Ct		Manual	15	20	Manual	0.295948
99	27 (27-3)	PAI-1	SYBR	Unknown	28.2444	83.9	Auto Tm	13.5014	14.809	1.1551	28.1024	28.1382	0.0935554	Manual Ct		Manual	15	20	Manual	0.295948
123	27 (27-3)	PAI-1	SYBR	Unknown	28.1024	83.9	Auto Tm	15.2351	14.809	1.1551	28.1024	28.1382	0.0935554	Manual Ct		Manual	15	20	Manual	0.295948
76	28 (28-1)	PAI-1	SYBR	Unknown	28.3008	83.9	Auto Tm	12.8685	10.9082	1.84898	28.5219	28.5061	0.197901	Manual Ct		Manual	15	20	Manual	0.295948
100	28 (28-1)	PAI-1	SYBR	Unknown	28.6956	83.9	Auto Tm	9.19556	10.9082	1.84898	28.5219	28.5061	0.197901	Manual Ct		Manual	15	20	Manual	0.295948
124	28 (28-1)	PAI-1	SYBR	Unknown	28.5219	83.9	Auto Tm	10.6604	10.9082	1.84898	28.5219	28.5061	0.197901	Manual Ct		Manual	15	20	Manual	0.295948
77	29 (28-2)	PAI-1	SYBR	Unknown	27.9939	83.9	Auto Tm	16.7093	17.9475	1.70759	27.9573	27.9134	0.109371	Manual Ct		Manual	15	20	Manual	0.295948
101	29 (28-2)	PAI-1	SYBR	Unknown	27.9573	83.9	Auto Tm	17.2376	17.9475	1.70759	27.9573	27.9134	0.109371	Manual Ct		Manual	15	20	Manual	0.295948
125	29 (28-2)	PAI-1	SYBR	Unknown	27.7888	83.9	Auto Tm	19.8955	17.9475	1.70759	27.9573	27.9134	0.109371	Manual Ct		Manual	15	20	Manual	0.295948
3	3 (12-1)	PAI-1	SYBR	Unknown	26.8765	83.6	Auto Tm	43.2488	43.2687	3.53825	26.8765	26.8786	0.0962865	Manual Ct		Manual	15	20	Manual	0.295948
27	3 (12-1)	PAI-1	SYBR	Unknown	26.9759	83.6	Auto Tm	39.7404	43.2687	3.53825	26.8765	26.8786	0.0962865	Manual Ct		Manual	15	20	Manual	0.295948
51	3 (12-1)	PAI-1	SYBR	Unknown	26.7834	83.9	Auto Tm	46.8169	43.2687	3.53825	26.8765	26.8786	0.0962865	Manual Ct		Manual	15	20	Manual	0.295948
78	30 (28-3)	PAI-1	SYBR	Unknown	27.8271	83.9	Auto Tm	19.2583	18.361	1.67764	27.8271	27.8865	0.110483	Manual Ct		Manual	15	20	Manual	0.295948
102	30 (28-3)	PAI-1	SYBR	Unknown	28.014	83.9	Auto Tm	16.4255	18.361	1.67764	27.8271	27.8865	0.110483	Manual Ct		Manual	15	20	Manual	0.295948
126	30 (28-3)	PAI-1	SYBR	Unknown	27.8185	83.9	Auto Tm	19.3991	18.361	1.67764	27.8271	27.8865	0.110483	Manual Ct		Manual	15	20	Manual	0.295948
79	31 (29-1)	PAI-1	SYBR	Unknown	23.6389	84.1	Auto Tm	680.357	744.703	94.7772	23.6051	23.5388	0.145063	Manual Ct		Manual	15	20	Manual	0.295948
103	31 (29-1)	PAI-1	SYBR	Unknown	23.6051	84.1	Auto Tm	700.211	744.703	94.7772	23.6051	23.5388	0.145063	Manual Ct		Manual	15	20	Manual	0.295948
127	31 (29-1)	PAI-1	SYBR	Unknown	23.3724	84.1	Auto Tm	853.54	744.703	94.7772	23.6051	23.5388	0.145063	Manual Ct		Manual	15	20	Manual	0.295948
80	32 (29-2)	PAI-1	SYBR	Unknown	25.2973	84.1	Auto Tm	165.854	164.032	3.16661	25.2973	25.3104	0.022811	Manual Ct		Manual	15	20	Manual	0.295948
104	32 (29-2)	PAI-1	SYBR	Unknown	25.3367	84.1	Auto Tm	160.375	164.032	3.16661	25.2973	25.3104	0.022811	Manual Ct		Manual	15	20	Manual	0.295948
128	32 (29-2)	PAI-1	SYBR	Unknown	25.2972	84.1	Auto Tm	165.867	164.032	3.16661	25.2973	25.3104	0.022811	Manual Ct		Manual	15	20	Manual	0.295948
81	33 (30-1)	PAI-1	SYBR	Unknown	27.0916	84.1	Auto Tm	36.0158	42.1256	7.04825	26.953	26.9182	0.193173	Manual Ct		Manual	15	20	Manual	0.295948
105	33 (30-1)	PAI-1	SYBR	Unknown	26.953	84.1	Auto Tm	40.5243	42.1256	7.04825	26.953	26.9182	0.193173	Manual Ct		Manual	15	20	Manual	0.295948
129	33 (30-1)	PAI-1	SYBR	Unknown	26.71	84.1	Auto Tm	49.8368	42.1256	7.04825	26.953	26.9182	0.193173	Manual Ct		Manual	15	20	Manual	0.295948
82	34 (30-2)	PAI-1	SYBR	Unknown	24.714	84.1	Auto Tm	272.483	300.013	26.7177	24.5942	24.604	0.105392	Manual Ct		Manual	15	20	Manual	0.295948
106	34 (30-2)	PAI-1	SYBR	Unknown	24.5942	84.1	Auto Tm	301.719	300.013	26.7177	24.5942	24.604	0.105392	Manual Ct		Manual	15	20	Manual	0.295948
130	34 (30-2)	PAI-1	SYBR	Unknown	24.5039	84.1	Auto Tm	325.837	300.013	26.7177	24.5942	24.604	0.105392	Manual Ct		Manual	15	20	Manual	0.295948
83	35 (31-1)	PAI-1	SYBR	Unknown	25.1568	84.1	Auto Tm	186.912	169.218	17.5804	25.2753	25.2779	0.122437	Manual Ct		Manual	15	20	Manual	0.295948
107	35 (31-1)	PAI-1	SYBR	Unknown	25.4017	84.1	Auto Tm	151.754	169.218	17.5804	25.2753	25.2779	0.122437	Manual Ct		Manual	15	20	Manual	0.295948
131	35 (31-1)	PAI-1	SYBR	Unknown	25.2753	84.1	Auto Tm	168.987	169.218	17.5804	25.2753	25.2779	0.122437	Manual Ct		Manual	15	20	Manual	0.295948
84	36 (31-2)	PAI-1	SYBR	Unknown	25.3271	84.1	Auto Tm	161.691	192.765	27.7859	25.0692	25.1292	0.175838	Manual Ct		Manual	15	20	Manual	0.295948
108	36 (31-2)	PAI-1	SYBR	Unknown	25.0692	84.3	Auto Tm	201.381	192.765	27.7859	25.0692	25.1292	0.175838	Manual Ct		Manual	15	20	Manual	0.295948
132	36 (31-2)	PAI-1	SYBR	Unknown	24.9911	84.3	Auto Tm	215.222	192.765	27.7859	25.0692	25.1292	0.175838	Manual Ct		Manual	15	20	Manual	0.295948
85	37 (32-1)	PAI-1	SYBR	Unknown	29.113	84.1	Auto Tm	6.44592	8.08087	2.55372	29.0549	28.8835	0.348415	Manual Ct		Manual	15	20	Manual	0.295948
109	37 (32-1)	PAI-1	SYBR	Unknown	29.0549	84.1	Auto Tm	6.77311	8.08087	2.55372	29.0549	28.8835	0.348415	Manual Ct		Manual	15	20	Manual	0.295948
133	37 (32-1)	PAI-1	SYBR	Unknown	28.4826	84.3	Auto Tm	11.0236	8.08087	2.55372	29.0549	28.8835	0.348415	Manual Ct		Manual	15	20	Manual	0.295948
86	38 (A)	PAI-1	SYBR	Unknown	28.2933	84	Auto Tm	12.9501	13.531	1.61683	28.2933	28.2472	0.137112	Manual Ct		Manual	15	20	Manual	0.295948
110	38 (A)	PAI-1	SYBR	Unknown	28.3553	84	Auto Tm	12.2849	13.531	1.61683	28.2933	28.2472	0.137112	Manual Ct		Manual	15	20	Manual	0.295948
134	38 (A)	PAI-1	SYBR	Unknown	28.093	84	Auto Tm	15.358	13.531	1.61683	28.2933	28.2472	0.137112	Manual Ct		Manual	15	20	Manual	0.295948
87	39 (G)	PAI-1	SYBR	Unknown	27.9788	84	Auto Tm	16.9253	17.1541	4.02541	27.9788	27.9849	0.27871	Manual Ct		Manual	15	20	Manual	0.295948
111	39 (G)	PAI-1	SYBR	Unknown	28.2666	84	Auto Tm	13.248	17.1541	4.02541	27.9788	27.9849	0.27871	Manual Ct		Manual	15	20	Manual	0.295948
135	39 (G)	PAI-1	SYBR	Unknown	27.7093	84	Auto Tm	21.2891	17.1541	4.02541	27.9788	27.9849	0.27871	Manual Ct		Manual	15	20	Manual	0.295948
4	4 (12-2)	PAI-1	SYBR	Unknown	24.2222	83.9	Auto Tm	414.1	415.306	54.5476	24.2222	24.2256	0.154986	Manual Ct		Manual	15	20	Manual	0.295948
28	4 (12-2)	PAI-1	SYBR	Unknown	24.3823	83.9	Auto Tm	361.371	415.306	54.5476	24.2222	24.2256	0.154986	Manual Ct		Manual	15	20	Manual	0.295948
52	4 (12-2)	PAI-1	SYBR	Unknown	24.0723	83.9	Auto Tm	470.446	415.306	54.5476	24.2222	24.2256	0.154986	Manual Ct		Manual	15	20	Manual	0.295948
88	40 (H)	PAI-1	SYBR	Unknown	27.8407	84	Auto Tm	19.0359	22.3036	3.29048	27.657	27.6632	0.174505	Manual Ct		Manual	15	20	Manual	0.295948
112	40 (H)	PAI-1	SYBR	Unknown	27.657	84	Auto Tm	22.2587	22.3036	3.29048	27.657	27.6632	0.174505	Manual Ct		Manual	15	20	Manual	0.295948
136	40 (H)	PAI-1	SYBR	Unknown	27.4919	84	Auto Tm	25.6164	22.3036	3.29048	27.657	27.6632	0.174505	Manual Ct		Manual	15	20	Manual	0.295948
5	5 (13-1)	PAI-1	SYBR	Unknown	27.6777	83.6	Auto Tm	21.8696	23.052	3.08556	27.6777	27.6226	0.153011	Manual Ct		Manual	15	20	Manual	0.295948
29	5 (13-1)	PAI-1	SYBR	Unknown	27.7404	83.9	Auto Tm	20.7326	23.052	3.08556	27.6777	27.6226	0.153011	Manual Ct		Manual	15	20	Manual	0.295948
53	5 (13-1)	PAI-1	SYBR	Unknown	27.4497	83.9	Auto Tm	26.5539	23.052	3.08556	27.6777	27.6226	0.153011	Manual Ct		Manual	15	20	Manual	0.295948
6	6 (14-1)	PAI-1	SYBR	Unknown	28.9251	83.9	Auto Tm	7.56404	9.60799	2.01717	28.6374	28.6618	0.25195	Manual Ct		Manual	15	20	Manual	0.295948
30	6 (14-1)	PAI-1	SYBR	Unknown	28.6374	83.9	Auto Tm	9.66267	9.60799	2.01717	28.6374	28.6618	0.25195	Manual Ct		Manual	15	20	Manual	0.295948
54	6 (14-1)	PAI-1	SYBR	Unknown	28.423	83.9	Auto Tm	11.5973	9.60799	2.01717	28.6374	28.6618	0.25195	Manual Ct		Manual	15	20	Manual	0.295948
7	7 (15-1)	PAI-1	SYBR	Unknown	26.4317	83.9	Auto Tm	63.155	67.1258	5.72531	26.4063	26.3628	0.0981385	Manual Ct		Manual	15	20	Manual	0.295948
31	7 (15-1)	PAI-1	SYBR	Unknown	26.4063	83.9	Auto Tm	64.5338	67.1258	5.72531	26.4063	26.3628	0.0981385	Manual Ct		Manual	15	20	Manual	0.295948
55	7 (15-1)	PAI-1	SYBR	Unknown	26.2504	83.9	Auto Tm	73.6887	67.1258	5.72531	26.4063	26.3628	0.0981385	Manual Ct		Manual	15	20	Manual	0.295948
8	8 (15-2)	PAI-1	SYBR	Unknown	27.0685	83.9	Auto Tm	36.7306	36.4615	4.28661	27.0685	27.0826	0.13962	Manual Ct		Manual	15	20	Manual	0.295948
32	8 (15-2)	PAI-1	SYBR	Unknown	27.2288	83.9	Auto Tm	32.0467	36.4615	4.28661	27.0685	27.0826	0.13962	Manual Ct		Manual	15	20	Manual	0.295948
56	8 (15-2)	PAI-1	SYBR	Unknown	26.9506	84.1	Auto Tm	40.6072	36.4615	4.28661	27.0685	27.0826	0.13962	Manual Ct		Manual	15	20	Manual	0.295948
9	9 (16-1)	PAI-1	SYBR	Unknown	27.5173	84.1	Auto Tm	25.0687	29.4476	4.32881	27.3241	27.3367	0.174588	Manual Ct		Manual	15	20	Manual	0.295948
33	9 (16-1)	PAI-1	SYBR	Unknown	27.3241	84.1	Auto Tm	29.5497	29.4476	4.32881	27.3241	27.3367	0.174588	Manual Ct		Manual	15	20	Manual	0.295948
57	9 (16-1)	PAI-1	SYBR	Unknown	27.1688	84.1	Auto Tm	33.7245	29.4476	4.32881	27.3241	27.3367	0.174588	Manual Ct		Manual	15	20	Manual	0.295948
366	Gene 1 Standard (1)	PAI-1	SYBR	Standard	31.3596	83.3	Auto Tm	1						Manual Ct		Manual	15	20	Manual	0.295948
363	Gene 1 Standard (10)	PAI-1	SYBR	Standard	28.5699	83.3	Auto Tm	10						Manual Ct		Manual	15	20	Manual	0.295948
364	Gene 1 Standard (10)	PAI-1	SYBR	Standard	28.5099	83.6	Auto Tm	10						Manual Ct		Manual	15	20	Manual	0.295948
361	Gene 1 Standard (100)	PAI-1	SYBR	Standard	25.9316	84.2	Auto Tm	100						Manual Ct		Manual	15	20	Manual	0.295948
362	Gene 1 Standard (100)	PAI-1	SYBR	Standard	25.909	84.1	Auto Tm	100						Manual Ct		Manual	15	20	Manual	0.295948
379	NTC Gene 1	PAI-1	SYBR	NTC	Undetermined	61.9	Auto Tm	0						Manual Ct		Manual	15	20	Manual	0.295948						TRUE
382	RT Negative 1	PAI-1	SYBR	NTC	Undetermined	61.8	Auto Tm	0						Manual Ct		Manual	15	20	Manual	0.295948						TRUE
Slope	-2.70536	cycles/log decade
Y-Intercept		31.3024
R^2		0.999343
Well	Sample Name	Detector Name	Reporter	Task	Ct	Tm Value	Tm Type	Quantity	Qty Mean	Qty StdDev	Ct Median	Ct Mean	Ct StdDev	Ct Type	Template Name	Baseline Type	Baseline Start	Baseline Stop	Threshold Type	Threshold	FOS	HMD	LME	EW	BPR	NAW	HNS	HRN	EAF	BAF	TAF	CAF
89	1 (11-1)	TGF-Beta 1	SYBR	Unknown	27.1572	89.4	Auto Tm	107.185	115.052	6.81309	26.9882	27.0444	0.0976663	Manual Ct		Manual	5	19	Manual	0.444998
113	1 (11-1)	TGF-Beta 1	SYBR	Unknown	26.9879	89.4	Auto Tm	118.999	115.052	6.81309	26.9882	27.0444	0.0976663	Manual Ct		Manual	5	19	Manual	0.444998
137	1 (11-1)	TGF-Beta 1	SYBR	Unknown	26.9882	89.4	Auto Tm	118.972	115.052	6.81309	26.9882	27.0444	0.0976663	Manual Ct		Manual	5	19	Manual	0.444998
146	10 (17-1)	TGF-Beta 1	SYBR	Unknown	25.4951	89.3	Auto Tm	299.105	314.836	23.3149	25.47	25.415	0.117702	Manual Ct		Manual	5	19	Manual	0.444998
170	10 (17-1)	TGF-Beta 1	SYBR	Unknown	25.2798	89.3	Auto Tm	341.622	314.836	23.3149	25.47	25.415	0.117702	Manual Ct		Manual	5	19	Manual	0.444998
194	10 (17-1)	TGF-Beta 1	SYBR	Unknown	25.47	89.3	Auto Tm	303.781	314.836	23.3149	25.47	25.415	0.117702	Manual Ct		Manual	5	19	Manual	0.444998
147	11 (17-2)	TGF-Beta 1	SYBR	Unknown	24.4734	89.3	Auto Tm	562.07	560.641	4.99478	24.4734	24.4776	0.0144549	Manual Ct		Manual	5	19	Manual	0.444998
171	11 (17-2)	TGF-Beta 1	SYBR	Unknown	24.4656	89.3	Auto Tm	564.765	560.641	4.99478	24.4734	24.4776	0.0144549	Manual Ct		Manual	5	19	Manual	0.444998
195	11 (17-2)	TGF-Beta 1	SYBR	Unknown	24.4936	89.3	Auto Tm	555.087	560.641	4.99478	24.4734	24.4776	0.0144549	Manual Ct		Manual	5	19	Manual	0.444998
148	12 (18-1)	TGF-Beta 1	SYBR	Unknown	26.5427	89.3	Auto Tm	156.64	156.806	2.25098	26.5427	26.5411	0.023233	Manual Ct		Manual	5	19	Manual	0.444998
172	12 (18-1)	TGF-Beta 1	SYBR	Unknown	26.5171	89.3	Auto Tm	159.136	156.806	2.25098	26.5427	26.5411	0.023233	Manual Ct		Manual	5	19	Manual	0.444998
196	12 (18-1)	TGF-Beta 1	SYBR	Unknown	26.5635	89.3	Auto Tm	154.643	156.806	2.25098	26.5427	26.5411	0.023233	Manual Ct		Manual	5	19	Manual	0.444998
149	13 (19-1)	TGF-Beta 1	SYBR	Unknown	25.1744	89.3	Auto Tm	364.6	356.833	18.0977	25.1744	25.2107	0.0833115	Manual Ct		Manual	5	19	Manual	0.444998
173	13 (19-1)	TGF-Beta 1	SYBR	Unknown	25.306	89.3	Auto Tm	336.148	356.833	18.0977	25.1744	25.2107	0.0833115	Manual Ct		Manual	5	19	Manual	0.444998
197	13 (19-1)	TGF-Beta 1	SYBR	Unknown	25.1517	89.3	Auto Tm	369.751	356.833	18.0977	25.1744	25.2107	0.0833115	Manual Ct		Manual	5	19	Manual	0.444998
150	14 (20-1)	TGF-Beta 1	SYBR	Unknown	26.4839	89.3	Auto Tm	162.431	157.775	9.54617	26.4839	26.5331	0.0997737	Manual Ct		Manual	5	19	Manual	0.444998
174	14 (20-1)	TGF-Beta 1	SYBR	Unknown	26.6479	89.3	Auto Tm	146.794	157.775	9.54617	26.4839	26.5331	0.0997737	Manual Ct		Manual	5	19	Manual	0.444998
198	14 (20-1)	TGF-Beta 1	SYBR	Unknown	26.4674	89.3	Auto Tm	164.1	157.775	9.54617	26.4839	26.5331	0.0997737	Manual Ct		Manual	5	19	Manual	0.444998
151	15 (21-1)	TGF-Beta 1	SYBR	Unknown	27.5465	89.2	Auto Tm	84.2854	80.3626	5.58525	27.5746	27.6263	0.114846	Manual Ct		Manual	5	19	Manual	0.444998
175	15 (21-1)	TGF-Beta 1	SYBR	Unknown	27.5746	89.5	Auto Tm	82.8344	80.3626	5.58525	27.5746	27.6263	0.114846	Manual Ct		Manual	5	19	Manual	0.444998
199	15 (21-1)	TGF-Beta 1	SYBR	Unknown	27.758	89.5	Auto Tm	73.9679	80.3626	5.58525	27.5746	27.6263	0.114846	Manual Ct		Manual	5	19	Manual	0.444998
152	16 (21-2)	TGF-Beta 1	SYBR	Unknown	27.0911	89.5	Auto Tm	111.652	109.522	7.91831	27.0911	27.1252	0.118907	Manual Ct		Manual	5	19	Manual	0.444998
176	16 (21-2)	TGF-Beta 1	SYBR	Unknown	27.2574	89.5	Auto Tm	100.756	109.522	7.91831	27.0911	27.1252	0.118907	Manual Ct		Manual	5	19	Manual	0.444998
200	16 (21-2)	TGF-Beta 1	SYBR	Unknown	27.027	89.5	Auto Tm	116.157	109.522	7.91831	27.0911	27.1252	0.118907	Manual Ct		Manual	5	19	Manual	0.444998
153	17 (22-1)	TGF-Beta 1	SYBR	Unknown	28.1045	89.5	Auto Tm	59.7203	64.1797	5.79811	28.0416	27.9922	0.1436	Manual Ct		Manual	5	19	Manual	0.444998
177	17 (22-1)	TGF-Beta 1	SYBR	Unknown	27.8304	89.5	Auto Tm	70.7342	64.1797	5.79811	28.0416	27.9922	0.1436	Manual Ct		Manual	5	19	Manual	0.444998
201	17 (22-1)	TGF-Beta 1	SYBR	Unknown	28.0416	89.5	Auto Tm	62.0847	64.1797	5.79811	28.0416	27.9922	0.1436	Manual Ct		Manual	5	19	Manual	0.444998
154	18 (23-1)	TGF-Beta 1	SYBR	Unknown	29.1795	89.5	Auto Tm	30.7509	26.9121	3.32461	29.5136	29.4034	0.193885	Manual Ct		Manual	5	19	Manual	0.444998
178	18 (23-1)	TGF-Beta 1	SYBR	Unknown	29.5171	89.5	Auto Tm	24.9656	26.9121	3.32461	29.5136	29.4034	0.193885	Manual Ct		Manual	5	19	Manual	0.444998
202	18 (23-1)	TGF-Beta 1	SYBR	Unknown	29.5136	89.5	Auto Tm	25.0198	26.9121	3.32461	29.5136	29.4034	0.193885	Manual Ct		Manual	5	19	Manual	0.444998
155	19 (23-2)	TGF-Beta 1	SYBR	Unknown	28.3962	89.5	Auto Tm	49.8781	43.4542	5.80895	28.6779	28.6289	0.21248	Manual Ct		Manual	5	19	Manual	0.444998
179	19 (23-2)	TGF-Beta 1	SYBR	Unknown	28.8126	89.5	Auto Tm	38.5708	43.4542	5.80895	28.6779	28.6289	0.21248	Manual Ct		Manual	5	19	Manual	0.444998
203	19 (23-2)	TGF-Beta 1	SYBR	Unknown	28.6779	89.5	Auto Tm	41.9136	43.4542	5.80895	28.6779	28.6289	0.21248	Manual Ct		Manual	5	19	Manual	0.444998
90	2 (11-2)	TGF-Beta 1	SYBR	Unknown	25.6738	89.4	Auto Tm	267.853	259.949	7.14389	25.7343	25.7227	0.0442946	Manual Ct		Manual	5	19	Manual	0.444998
114	2 (11-2)	TGF-Beta 1	SYBR	Unknown	25.7343	89.4	Auto Tm	258.044	259.949	7.14389	25.7343	25.7227	0.0442946	Manual Ct		Manual	5	19	Manual	0.444998
138	2 (11-2)	TGF-Beta 1	SYBR	Unknown	25.7602	89.4	Auto Tm	253.951	259.949	7.14389	25.7343	25.7227	0.0442946	Manual Ct		Manual	5	19	Manual	0.444998
156	20 (24-1)	TGF-Beta 1	SYBR	Unknown	28.5233	89.5	Auto Tm	46.1129	36.3478	8.53897	29.0826	28.9367	0.363192	Manual Ct		Manual	5	19	Manual	0.444998
180	20 (24-1)	TGF-Beta 1	SYBR	Unknown	29.0826	89.5	Auto Tm	32.647	36.3478	8.53897	29.0826	28.9367	0.363192	Manual Ct		Manual	5	19	Manual	0.444998
204	20 (24-1)	TGF-Beta 1	SYBR	Unknown	29.2043	89.5	Auto Tm	30.2835	36.3478	8.53897	29.0826	28.9367	0.363192	Manual Ct		Manual	5	19	Manual	0.444998
157	21 (24-2)	TGF-Beta 1	SYBR	Unknown	27.8769	89.5	Auto Tm	68.7293	80.3457	12.2251	27.6471	27.6365	0.245947	Manual Ct		Manual	5	19	Manual	0.444998
181	21 (24-2)	TGF-Beta 1	SYBR	Unknown	27.6471	89.5	Auto Tm	79.208	80.3457	12.2251	27.6471	27.6365	0.245947	Manual Ct		Manual	5	19	Manual	0.444998
205	21 (24-2)	TGF-Beta 1	SYBR	Unknown	27.3854	89.5	Auto Tm	93.0999	80.3457	12.2251	27.6471	27.6365	0.245947	Manual Ct		Manual	5	19	Manual	0.444998
158	22 (25-2)	TGF-Beta 1	SYBR	Unknown	27.619	89.5	Auto Tm	80.5969	72.8705	9.02783	27.7341	27.7908	0.206095	Manual Ct		Manual	5	19	Manual	0.444998
182	22 (25-2)	TGF-Beta 1	SYBR	Unknown	27.7341	89.5	Auto Tm	75.0678	72.8705	9.02783	27.7341	27.7908	0.206095	Manual Ct		Manual	5	19	Manual	0.444998
206	22 (25-2)	TGF-Beta 1	SYBR	Unknown	28.0193	89.5	Auto Tm	62.9469	72.8705	9.02783	27.7341	27.7908	0.206095	Manual Ct		Manual	5	19	Manual	0.444998
159	23 (26-1)	TGF-Beta 1	SYBR	Unknown	27.895	89.4	Auto Tm	67.9664	69.366	1.23026	27.8506	27.8622	0.0288559	Manual Ct		Manual	5	19	Manual	0.444998
183	23 (26-1)	TGF-Beta 1	SYBR	Unknown	27.8506	89.4	Auto Tm	69.8553	69.366	1.23026	27.8506	27.8622	0.0288559	Manual Ct		Manual	5	19	Manual	0.444998
207	23 (26-1)	TGF-Beta 1	SYBR	Unknown	27.8409	89.4	Auto Tm	70.2763	69.366	1.23026	27.8506	27.8622	0.0288559	Manual Ct		Manual	5	19	Manual	0.444998
160	24 (26-2)	TGF-Beta 1	SYBR	Unknown	29.2483	89.4	Auto Tm	29.4714	30.6309	5.24311	29.2483	29.2013	0.272566	Manual Ct		Manual	5	19	Manual	0.444998
184	24 (26-2)	TGF-Beta 1	SYBR	Unknown	28.9083	89.4	Auto Tm	36.3567	30.6309	5.24311	29.2483	29.2013	0.272566	Manual Ct		Manual	5	19	Manual	0.444998
208	24 (26-2)	TGF-Beta 1	SYBR	Unknown	29.4473	89.4	Auto Tm	26.0645	30.6309	5.24311	29.2483	29.2013	0.272566	Manual Ct		Manual	5	19	Manual	0.444998
161	25 (27-1)	TGF-Beta 1	SYBR	Unknown	27.4119	89.4	Auto Tm	91.586	83.6113	10.9651	27.474	27.5693	0.220928	Manual Ct		Manual	5	19	Manual	0.444998
185	25 (27-1)	TGF-Beta 1	SYBR	Unknown	27.8219	89.4	Auto Tm	71.1071	83.6113	10.9651	27.474	27.5693	0.220928	Manual Ct		Manual	5	19	Manual	0.444998
209	25 (27-1)	TGF-Beta 1	SYBR	Unknown	27.474	89.4	Auto Tm	88.1409	83.6113	10.9651	27.474	27.5693	0.220928	Manual Ct		Manual	5	19	Manual	0.444998
162	26 (27-2)	TGF-Beta 1	SYBR	Unknown	27.1134	89.4	Auto Tm	110.126	104.929	7.14267	27.1468	27.1942	0.112359	Manual Ct		Manual	5	19	Manual	0.444998
186	26 (27-2)	TGF-Beta 1	SYBR	Unknown	27.3225	89.4	Auto Tm	96.7841	104.929	7.14267	27.1468	27.1942	0.112359	Manual Ct		Manual	5	19	Manual	0.444998
210	26 (27-2)	TGF-Beta 1	SYBR	Unknown	27.1468	89.4	Auto Tm	107.876	104.929	7.14267	27.1468	27.1942	0.112359	Manual Ct		Manual	5	19	Manual	0.444998
163	27 (27-3)	TGF-Beta 1	SYBR	Unknown	27.0869	89.4	Auto Tm	111.938	108.128	6.53652	27.088	27.145	0.0997417	Manual Ct		Manual	5	19	Manual	0.444998
187	27 (27-3)	TGF-Beta 1	SYBR	Unknown	27.088	89.4	Auto Tm	111.865	108.128	6.53652	27.088	27.145	0.0997417	Manual Ct		Manual	5	19	Manual	0.444998
211	27 (27-3)	TGF-Beta 1	SYBR	Unknown	27.2602	89.4	Auto Tm	100.581	108.128	6.53652	27.088	27.145	0.0997417	Manual Ct		Manual	5	19	Manual	0.444998
164	28 (28-1)	TGF-Beta 1	SYBR	Unknown	28.9154	89.4	Auto Tm	36.198	31.2019	4.69794	29.191	29.1681	0.242024	Manual Ct		Manual	5	19	Manual	0.444998
188	28 (28-1)	TGF-Beta 1	SYBR	Unknown	29.3978	89.4	Auto Tm	26.8737	31.2019	4.69794	29.191	29.1681	0.242024	Manual Ct		Manual	5	19	Manual	0.444998
212	28 (28-1)	TGF-Beta 1	SYBR	Unknown	29.191	89.4	Auto Tm	30.534	31.2019	4.69794	29.191	29.1681	0.242024	Manual Ct		Manual	5	19	Manual	0.444998
165	29 (28-2)	TGF-Beta 1	SYBR	Unknown	27.1919	89.4	Auto Tm	104.917	106.855	5.2287	27.1919	27.1635	0.078386	Manual Ct		Manual	5	19	Manual	0.444998
189	29 (28-2)	TGF-Beta 1	SYBR	Unknown	27.0749	89.4	Auto Tm	112.776	106.855	5.2287	27.1919	27.1635	0.078386	Manual Ct		Manual	5	19	Manual	0.444998
213	29 (28-2)	TGF-Beta 1	SYBR	Unknown	27.2237	89.4	Auto Tm	102.872	106.855	5.2287	27.1919	27.1635	0.078386	Manual Ct		Manual	5	19	Manual	0.444998
91	3 (12-1)	TGF-Beta 1	SYBR	Unknown	28.3067	89.4	Auto Tm	52.7106	47.9652	4.10971	28.5406	28.4634	0.135659	Manual Ct		Manual	5	19	Manual	0.444998
115	3 (12-1)	TGF-Beta 1	SYBR	Unknown	28.5406	89.4	Auto Tm	45.6222	47.9652	4.10971	28.5406	28.4634	0.135659	Manual Ct		Manual	5	19	Manual	0.444998
139	3 (12-1)	TGF-Beta 1	SYBR	Unknown	28.5427	89.4	Auto Tm	45.5629	47.9652	4.10971	28.5406	28.4634	0.135659	Manual Ct		Manual	5	19	Manual	0.444998
166	30 (28-3)	TGF-Beta 1	SYBR	Unknown	27.0403	89.4	Auto Tm	115.206	103.53	12.2357	27.1971	27.2211	0.193882	Manual Ct		Manual	5	19	Manual	0.444998
190	30 (28-3)	TGF-Beta 1	SYBR	Unknown	27.4259	89.4	Auto Tm	90.8028	103.53	12.2357	27.1971	27.2211	0.193882	Manual Ct		Manual	5	19	Manual	0.444998
214	30 (28-3)	TGF-Beta 1	SYBR	Unknown	27.1971	89.4	Auto Tm	104.58	103.53	12.2357	27.1971	27.2211	0.193882	Manual Ct		Manual	5	19	Manual	0.444998
167	31 (29-1)	TGF-Beta 1	SYBR	Unknown	25.6959	89.4	Auto Tm	264.231	258.287	6.28835	25.7287	25.7331	0.0395128	Manual Ct		Manual	5	19	Manual	0.444998
191	31 (29-1)	TGF-Beta 1	SYBR	Unknown	25.7746	89.4	Auto Tm	251.703	258.287	6.28835	25.7287	25.7331	0.0395128	Manual Ct		Manual	5	19	Manual	0.444998
215	31 (29-1)	TGF-Beta 1	SYBR	Unknown	25.7287	89.4	Auto Tm	258.925	258.287	6.28835	25.7287	25.7331	0.0395128	Manual Ct		Manual	5	19	Manual	0.444998
168	32 (29-2)	TGF-Beta 1	SYBR	Unknown	25.7558	89.1	Auto Tm	254.634	259.787	7.2882	25.7237	25.7237	0.0454431	Manual Ct		Manual	5	19	Manual	0.444998
216	32 (29-2)	TGF-Beta 1	SYBR	Unknown	25.6915	89.4	Auto Tm	264.941	259.787	7.2882	25.7237	25.7237	0.0454431	Manual Ct		Manual	5	19	Manual	0.444998
216	32 (29-2)	TGF-Beta 1	SYBR	Unknown	25.6915	89.4	Auto Tm	264.941	259.787	7.2882	25.7237	25.7237	0.0454431	Manual Ct		Manual	5	19	Manual	0.444998
217	33 (30-1)	TGF-Beta 1	SYBR	Unknown	27.7868	89.3	Auto Tm	72.6633	82.7088	11.1935	27.6171	27.5868	0.216738	Manual Ct		Manual	5	19	Manual	0.444998
241	33 (30-1)	TGF-Beta 1	SYBR	Unknown	27.6171	89.3	Auto Tm	80.688	82.7088	11.1935	27.6171	27.5868	0.216738	Manual Ct		Manual	5	19	Manual	0.444998
265	33 (30-1)	TGF-Beta 1	SYBR	Unknown	27.3565	89.3	Auto Tm	94.7751	82.7088	11.1935	27.6171	27.5868	0.216738	Manual Ct		Manual	5	19	Manual	0.444998
218	34 (30-2)	TGF-Beta 1	SYBR	Unknown	25.4927	89.3	Auto Tm	299.548	303.601	10.2032	25.4927	25.4715	0.0539927	Manual Ct		Manual	5	19	Manual	0.444998
242	34 (30-2)	TGF-Beta 1	SYBR	Unknown	25.4102	89.3	Auto Tm	315.208	303.601	10.2032	25.4927	25.4715	0.0539927	Manual Ct		Manual	5	19	Manual	0.444998
266	34 (30-2)	TGF-Beta 1	SYBR	Unknown	25.5117	89	Auto Tm	296.047	303.601	10.2032	25.4927	25.4715	0.0539927	Manual Ct		Manual	5	19	Manual	0.444998
219	35 (31-1)	TGF-Beta 1	SYBR	Unknown	26.1321	89.3	Auto Tm	201.84	207.713	6.23089	26.0908	26.0862	0.0484859	Manual Ct		Manual	5	19	Manual	0.444998
243	35 (31-1)	TGF-Beta 1	SYBR	Unknown	26.0908	89.3	Auto Tm	207.052	207.713	6.23089	26.0908	26.0862	0.0484859	Manual Ct		Manual	5	19	Manual	0.444998
267	35 (31-1)	TGF-Beta 1	SYBR	Unknown	26.0355	89.3	Auto Tm	214.249	207.713	6.23089	26.0908	26.0862	0.0484859	Manual Ct		Manual	5	19	Manual	0.444998
220	36 (31-2)	TGF-Beta 1	SYBR	Unknown	25.9733	89.3	Auto Tm	222.633	213.849	7.92964	26.0549	26.0393	0.0596652	Manual Ct		Manual	5	19	Manual	0.444998
244	36 (31-2)	TGF-Beta 1	SYBR	Unknown	26.0549	89.3	Auto Tm	211.695	213.849	7.92964	26.0549	26.0393	0.0596652	Manual Ct		Manual	5	19	Manual	0.444998
268	36 (31-2)	TGF-Beta 1	SYBR	Unknown	26.0895	89.3	Auto Tm	207.218	213.849	7.92964	26.0549	26.0393	0.0596652	Manual Ct		Manual	5	19	Manual	0.444998
221	37 (32-1)	TGF-Beta 1	SYBR	Unknown	28.6794	89.3	Auto Tm	41.8748	35.1703	5.84201	29.0917	28.9762	0.259106	Manual Ct		Manual	5	19	Manual	0.444998
245	37 (32-1)	TGF-Beta 1	SYBR	Unknown	29.1575	89.3	Auto Tm	31.1721	35.1703	5.84201	29.0917	28.9762	0.259106	Manual Ct		Manual	5	19	Manual	0.444998
269	37 (32-1)	TGF-Beta 1	SYBR	Unknown	29.0917	89.3	Auto Tm	32.4641	35.1703	5.84201	29.0917	28.9762	0.259106	Manual Ct		Manual	5	19	Manual	0.444998
222	38 (A)	TGF-Beta 1	SYBR	Unknown	30.1972	89.3	Auto Tm	16.4044	23.1204	8.00698	29.7991	29.7041	0.546859	Manual Ct		Manual	5	19	Manual	0.444998
246	38 (A)	TGF-Beta 1	SYBR	Unknown	29.7991	89.3	Auto Tm	20.9753	23.1204	8.00698	29.7991	29.7041	0.546859	Manual Ct		Manual	5	19	Manual	0.444998
270	38 (A)	TGF-Beta 1	SYBR	Unknown	29.116	74.6	Auto Tm	31.9814	23.1204	8.00698	29.7991	29.7041	0.546859	Manual Ct		Manual	5	19	Manual	0.444998
223	39 (G)	TGF-Beta 1	SYBR	Unknown	29.5227	89.5	Auto Tm	24.8787	27.9955	2.90492	29.3038	29.3375	0.170867	Manual Ct		Manual	5	19	Manual	0.444998
247	39 (G)	TGF-Beta 1	SYBR	Unknown	29.186	89.2	Auto Tm	30.6276	27.9955	2.90492	29.3038	29.3375	0.170867	Manual Ct		Manual	5	19	Manual	0.444998
271	39 (G)	TGF-Beta 1	SYBR	Unknown	29.3038	89.2	Auto Tm	28.48	27.9955	2.90492	29.3038	29.3375	0.170867	Manual Ct		Manual	5	19	Manual	0.444998
92	4 (12-2)	TGF-Beta 1	SYBR	Unknown	26.3439	89.4	Auto Tm	177.098	167.507	11.1601	26.4086	26.4365	0.109295	Manual Ct		Manual	5	19	Manual	0.444998
116	4 (12-2)	TGF-Beta 1	SYBR	Unknown	26.5571	89.4	Auto Tm	155.258	167.507	11.1601	26.4086	26.4365	0.109295	Manual Ct		Manual	5	19	Manual	0.444998
140	4 (12-2)	TGF-Beta 1	SYBR	Unknown	26.4086	89.4	Auto Tm	170.165	167.507	11.1601	26.4086	26.4365	0.109295	Manual Ct		Manual	5	19	Manual	0.444998
224	40 (H)	TGF-Beta 1	SYBR	Unknown	27.3378	89.5	Auto Tm	95.877	92.2993	10.1235	27.3378	27.4061	0.182955	Manual Ct		Manual	5	19	Manual	0.444998
248	40 (H)	TGF-Beta 1	SYBR	Unknown	27.2672	89.5	Auto Tm	100.148	92.2993	10.1235	27.3378	27.4061	0.182955	Manual Ct		Manual	5	19	Manual	0.444998
272	40 (H)	TGF-Beta 1	SYBR	Unknown	27.6134	89.5	Auto Tm	80.8728	92.2993	10.1235	27.3378	27.4061	0.182955	Manual Ct		Manual	5	19	Manual	0.444998
93	5 (13-1)	TGF-Beta 1	SYBR	Unknown	29.2053	89.4	Auto Tm	30.2657	26.803	3.51442	29.396	29.4115	0.214357	Manual Ct		Manual	5	19	Manual	0.444998
117	5 (13-1)	TGF-Beta 1	SYBR	Unknown	29.6332	89.1	Auto Tm	23.239	26.803	3.51442	29.396	29.4115	0.214357	Manual Ct		Manual	5	19	Manual	0.444998
141	5 (13-1)	TGF-Beta 1	SYBR	Unknown	29.396	89.4	Auto Tm	26.9043	26.803	3.51442	29.396	29.4115	0.214357	Manual Ct		Manual	5	19	Manual	0.444998
94	6 (14-1)	TGF-Beta 1	SYBR	Unknown	26.6471	89.1	Auto Tm	146.862	170.337	32.3079	26.5394	26.4254	0.295622	Manual Ct		Manual	5	19	Manual	0.444998
118	6 (14-1)	TGF-Beta 1	SYBR	Unknown	26.0898	89.1	Auto Tm	207.184	170.337	32.3079	26.5394	26.4254	0.295622	Manual Ct		Manual	5	19	Manual	0.444998
142	6 (14-1)	TGF-Beta 1	SYBR	Unknown	26.5394	89.1	Auto Tm	156.964	170.337	32.3079	26.5394	26.4254	0.295622	Manual Ct		Manual	5	19	Manual	0.444998
95	7 (15-1)	TGF-Beta 1	SYBR	Unknown	26.3828	89.1	Auto Tm	172.895	179.923	28.2543	26.3828	26.3313	0.249498	Manual Ct		Manual	5	19	Manual	0.444998
119	7 (15-1)	TGF-Beta 1	SYBR	Unknown	26.551	88.8	Auto Tm	155.845	179.923	28.2543	26.3828	26.3313	0.249498	Manual Ct		Manual	5	19	Manual	0.444998
143	7 (15-1)	TGF-Beta 1	SYBR	Unknown	26.06	89.1	Auto Tm	211.027	179.923	28.2543	26.3828	26.3313	0.249498	Manual Ct		Manual	5	19	Manual	0.444998
96	8 (15-2)	TGF-Beta 1	SYBR	Unknown	27.8914	89.1	Auto Tm	68.1196	60.2208	7.43708	28.119	28.0991	0.198606	Manual Ct		Manual	5	19	Manual	0.444998
120	8 (15-2)	TGF-Beta 1	SYBR	Unknown	28.2871	89.1	Auto Tm	53.353	60.2208	7.43708	28.119	28.0991	0.198606	Manual Ct		Manual	5	19	Manual	0.444998
144	8 (15-2)	TGF-Beta 1	SYBR	Unknown	28.119	89.1	Auto Tm	59.1897	60.2208	7.43708	28.119	28.0991	0.198606	Manual Ct		Manual	5	19	Manual	0.444998
145	9 (16-1)	TGF-Beta 1	SYBR	Unknown	27.9529	89.3	Auto Tm	65.5801	48.8712	14.5421	28.6762	28.4735	0.454568	Manual Ct		Manual	5	19	Manual	0.444998
169	9 (16-1)	TGF-Beta 1	SYBR	Unknown	28.6762	89.3	Auto Tm	41.9599	48.8712	14.5421	28.6762	28.4735	0.454568	Manual Ct		Manual	5	19	Manual	0.444998
193	9 (16-1)	TGF-Beta 1	SYBR	Unknown	28.7916	89.3	Auto Tm	39.0736	48.8712	14.5421	28.6762	28.4735	0.454568	Manual Ct		Manual	5	19	Manual	0.444998
371	Gene 2 Standard (1)	TGF-Beta 1	SYBR	Standard	34.6477	89.2	Auto Tm	1						Manual Ct		Manual	5	19	Manual	0.444998
370	Gene 2 Standard (10)	TGF-Beta 1	SYBR	Standard	31.1598	89.2	Auto Tm	10						Manual Ct		Manual	5	19	Manual	0.444998
367	Gene 2 Standard (100)	TGF-Beta 1	SYBR	Standard	27.1891	89.8	Auto Tm	100						Manual Ct		Manual	5	19	Manual	0.444998
380	NTC Gene 2	TGF-Beta 1	SYBR	NTC	Undetermined	63.2	Auto Tm	0						Manual Ct		Manual	5	19	Manual	0.444998						TRUE
383	RT Negative 2	TGF-Beta 1	SYBR	NTC	Undetermined	61.8	Auto Tm	0						Manual Ct		Manual	5	19	Manual	0.444998						TRUE
Slope	-3.7293	cycles/log decade
Y-Intercept		34.7282
R^2		0.998605
Well	Sample Name	Detector Name	Reporter	Task	Ct	Tm Value	Tm Type	Quantity	Qty Mean	Qty StdDev	Ct Median	Ct Mean	Ct StdDev	Ct Type	Template Name	Baseline Type	Baseline Start	Baseline Stop	Threshold Type	Threshold	FOS	HMD	LME	EW	BPR	NAW	HNS	HRN	EAF	BAF	TAF	CAF
225	1 (11-1)	TIMP1	SYBR	Unknown	30.8738	84.6	Auto Tm	37.8187	34.9317	7.38314	30.8738	31.0102	0.322477	Manual Ct		Manual	10	20	Manual	0.388493
249	1 (11-1)	TIMP1	SYBR	Unknown	30.7784	84.9	Auto Tm	40.4351	34.9317	7.38314	30.8738	31.0102	0.322477	Manual Ct		Manual	10	20	Manual	0.388493
273	1 (11-1)	TIMP1	SYBR	Unknown	31.3785	84.6	Auto Tm	26.5413	34.9317	7.38314	30.8738	31.0102	0.322477	Manual Ct		Manual	10	20	Manual	0.388493
234	10 (17-1)	TIMP1	SYBR	Unknown	27.4211	84.8	Auto Tm	426.27	438.099	14.5241	27.3964	27.3826	0.0469509	Manual Ct		Manual	10	20	Manual	0.388493
258	10 (17-1)	TIMP1	SYBR	Unknown	27.3303	84.8	Auto Tm	454.309	438.099	14.5241	27.3964	27.3826	0.0469509	Manual Ct		Manual	10	20	Manual	0.388493
282	10 (17-1)	TIMP1	SYBR	Unknown	27.3964	84.8	Auto Tm	433.718	438.099	14.5241	27.3964	27.3826	0.0469509	Manual Ct		Manual	10	20	Manual	0.388493
235	11 (17-2)	TIMP1	SYBR	Unknown	25.972	84.8	Auto Tm	1178.19	1151.4	31.6256	25.9948	26.0051	0.0393549	Manual Ct		Manual	10	20	Manual	0.388493
259	11 (17-2)	TIMP1	SYBR	Unknown	25.9948	84.8	Auto Tm	1159.48	1151.4	31.6256	25.9948	26.0051	0.0393549	Manual Ct		Manual	10	20	Manual	0.388493
283	11 (17-2)	TIMP1	SYBR	Unknown	26.0486	84.8	Auto Tm	1116.51	1151.4	31.6256	25.9948	26.0051	0.0393549	Manual Ct		Manual	10	20	Manual	0.388493
236	12 (18-1)	TIMP1	SYBR	Unknown	31.1341	84.5	Auto Tm	31.5062	36.7978	6.04828	30.9641	30.9253	0.230564	Manual Ct		Manual	10	20	Manual	0.388493
260	12 (18-1)	TIMP1	SYBR	Unknown	30.9641	84.5	Auto Tm	35.4963	36.7978	6.04828	30.9641	30.9253	0.230564	Manual Ct		Manual	10	20	Manual	0.388493
284	12 (18-1)	TIMP1	SYBR	Unknown	30.6779	84.5	Auto Tm	43.3909	36.7978	6.04828	30.9641	30.9253	0.230564	Manual Ct		Manual	10	20	Manual	0.388493
237	13 (19-1)	TIMP1	SYBR	Unknown	28.3558	84.5	Auto Tm	221.26	206.878	12.9928	28.4759	28.4534	0.088592	Manual Ct		Manual	10	20	Manual	0.388493
261	13 (19-1)	TIMP1	SYBR	Unknown	28.4759	84.5	Auto Tm	203.386	206.878	12.9928	28.4759	28.4534	0.088592	Manual Ct		Manual	10	20	Manual	0.388493
285	13 (19-1)	TIMP1	SYBR	Unknown	28.5287	84.5	Auto Tm	195.988	206.878	12.9928	28.4759	28.4534	0.088592	Manual Ct		Manual	10	20	Manual	0.388493
238	14 (20-1)	TIMP1	SYBR	Unknown	31.642	84.5	Auto Tm	22.061	22.2521	4.57459	31.642	31.6501	0.295842	Manual Ct		Manual	10	20	Manual	0.388493
262	14 (20-1)	TIMP1	SYBR	Unknown	31.3584	84.5	Auto Tm	26.9192	22.2521	4.57459	31.642	31.6501	0.295842	Manual Ct		Manual	10	20	Manual	0.388493
286	14 (20-1)	TIMP1	SYBR	Unknown	31.9499	84.5	Auto Tm	17.776	22.2521	4.57459	31.642	31.6501	0.295842	Manual Ct		Manual	10	20	Manual	0.388493
239	15 (21-1)	TIMP1	SYBR	Unknown	29.6706	84.5	Auto Tm	87.9652	83.98	11.7598	29.6706	29.7464	0.207375	Manual Ct		Manual	10	20	Manual	0.388493
263	15 (21-1)	TIMP1	SYBR	Unknown	29.5877	84.5	Auto Tm	93.2293	83.98	11.7598	29.6706	29.7464	0.207375	Manual Ct		Manual	10	20	Manual	0.388493
287	15 (21-1)	TIMP1	SYBR	Unknown	29.9811	84.5	Auto Tm	70.7455	83.98	11.7598	29.6706	29.7464	0.207375	Manual Ct		Manual	10	20	Manual	0.388493
240	16 (21-2)	TIMP1	SYBR	Unknown	29.8257	84.5	Auto Tm	78.8943	78.9195	2.51271	29.8257	29.8257	0.0453892	Manual Ct		Manual	10	20	Manual	0.388493
264	16 (21-2)	TIMP1	SYBR	Unknown	29.7803	84.5	Auto Tm	81.4447	78.9195	2.51271	29.8257	29.8257	0.0453892	Manual Ct		Manual	10	20	Manual	0.388493
288	16 (21-2)	TIMP1	SYBR	Unknown	29.8711	84.5	Auto Tm	76.4194	78.9195	2.51271	29.8257	29.8257	0.0453892	Manual Ct		Manual	10	20	Manual	0.388493
289	17 (22-1)	TIMP1	SYBR	Unknown	32.3142	84.2	Auto Tm	13.7671	14.2539	1.62401	32.3142	32.2706	0.159326	Manual Ct		Manual	10	20	Manual	0.388493
313	17 (22-1)	TIMP1	SYBR	Unknown	32.0941	84.2	Auto Tm	16.0657	14.2539	1.62401	32.3142	32.2706	0.159326	Manual Ct		Manual	10	20	Manual	0.388493
337	17 (22-1)	TIMP1	SYBR	Unknown	32.4037	84.2	Auto Tm	12.929	14.2539	1.62401	32.3142	32.2706	0.159326	Manual Ct		Manual	10	20	Manual	0.388493
290	18 (23-1)	TIMP1	SYBR	Unknown	30.8853	84.4	Auto Tm	37.5146	41.4865	10.1623	30.8853	30.7688	0.334332	Manual Ct		Manual	10	20	Manual	0.388493
314	18 (23-1)	TIMP1	SYBR	Unknown	30.3918	84.1	Auto Tm	53.0349	41.4865	10.1623	30.8853	30.7688	0.334332	Manual Ct		Manual	10	20	Manual	0.388493
338	18 (23-1)	TIMP1	SYBR	Unknown	31.0293	84.1	Auto Tm	33.91	41.4865	10.1623	30.8853	30.7688	0.334332	Manual Ct		Manual	10	20	Manual	0.388493
291	19 (23-2)	TIMP1	SYBR	Unknown	29.256	84.4	Auto Tm	117.661	133.178	18.438	29.1324	29.0883	0.1936	Manual Ct		Manual	10	20	Manual	0.388493
315	19 (23-2)	TIMP1	SYBR	Unknown	29.1324	84.4	Auto Tm	128.313	133.178	18.438	29.1324	29.0883	0.1936	Manual Ct		Manual	10	20	Manual	0.388493
339	19 (23-2)	TIMP1	SYBR	Unknown	28.8764	84.4	Auto Tm	153.561	133.178	18.438	29.1324	29.0883	0.1936	Manual Ct		Manual	10	20	Manual	0.388493
226	2 (11-2)	TIMP1	SYBR	Unknown	28.9715	84.9	Auto Tm	143.648	129.79	13.2781	29.1299	29.1211	0.145346	Manual Ct		Manual	10	20	Manual	0.388493
250	2 (11-2)	TIMP1	SYBR	Unknown	29.1299	84.9	Auto Tm	128.543	129.79	13.2781	29.1299	29.1211	0.145346	Manual Ct		Manual	10	20	Manual	0.388493
274	2 (11-2)	TIMP1	SYBR	Unknown	29.2618	84.9	Auto Tm	117.179	129.79	13.2781	29.1299	29.1211	0.145346	Manual Ct		Manual	10	20	Manual	0.388493
292	20 (24-1)	TIMP1	SYBR	Unknown	30.9527	84.4	Auto Tm	35.7817	29.0094	7.10397	31.2215	31.2818	0.363015	Manual Ct		Manual	10	20	Manual	0.388493
316	20 (24-1)	TIMP1	SYBR	Unknown	31.6712	84.4	Auto Tm	21.6147	29.0094	7.10397	31.2215	31.2818	0.363015	Manual Ct		Manual	10	20	Manual	0.388493
340	20 (24-1)	TIMP1	SYBR	Unknown	31.2215	84.4	Auto Tm	29.6317	29.0094	7.10397	31.2215	31.2818	0.363015	Manual Ct		Manual	10	20	Manual	0.388493
293	21 (24-2)	TIMP1	SYBR	Unknown	30.5527	84.7	Auto Tm	47.3731	45.7814	1.58866	30.6016	30.602	0.0494796	Manual Ct		Manual	10	20	Manual	0.388493
317	21 (24-2)	TIMP1	SYBR	Unknown	30.6517	84.4	Auto Tm	44.1958	45.7814	1.58866	30.6016	30.602	0.0494796	Manual Ct		Manual	10	20	Manual	0.388493
341	21 (24-2)	TIMP1	SYBR	Unknown	30.6016	84.4	Auto Tm	45.7751	45.7814	1.58866	30.6016	30.602	0.0494796	Manual Ct		Manual	10	20	Manual	0.388493
294	22 (25-2)	TIMP1	SYBR	Unknown	27.5498	84.7	Auto Tm	389.475	421.955	40.6709	27.4807	27.4399	0.134945	Manual Ct		Manual	10	20	Manual	0.388493
318	22 (25-2)	TIMP1	SYBR	Unknown	27.2893	84.7	Auto Tm	467.57	421.955	40.6709	27.4807	27.4399	0.134945	Manual Ct		Manual	10	20	Manual	0.388493
342	22 (25-2)	TIMP1	SYBR	Unknown	27.4807	84.7	Auto Tm	408.818	421.955	40.6709	27.4807	27.4399	0.134945	Manual Ct		Manual	10	20	Manual	0.388493
295	23 (26-1)	TIMP1	SYBR	Unknown	30.4804	84.6	Auto Tm	49.8395	35.9632	12.15	31.1656	30.9959	0.455098	Manual Ct		Manual	10	20	Manual	0.388493
319	23 (26-1)	TIMP1	SYBR	Unknown	31.3418	84.6	Auto Tm	27.2338	35.9632	12.15	31.1656	30.9959	0.455098	Manual Ct		Manual	10	20	Manual	0.388493
343	23 (26-1)	TIMP1	SYBR	Unknown	31.1656	84.6	Auto Tm	30.8164	35.9632	12.15	31.1656	30.9959	0.455098	Manual Ct		Manual	10	20	Manual	0.388493
296	24 (26-2)	TIMP1	SYBR	Unknown	31.8006	84.6	Auto Tm	19.7389	24.1915	3.96748	31.4364	31.5242	0.244579	Manual Ct		Manual	10	20	Manual	0.388493
320	24 (26-2)	TIMP1	SYBR	Unknown	31.4364	84.6	Auto Tm	25.4842	24.1915	3.96748	31.4364	31.5242	0.244579	Manual Ct		Manual	10	20	Manual	0.388493
344	24 (26-2)	TIMP1	SYBR	Unknown	31.3357	84.6	Auto Tm	27.3514	24.1915	3.96748	31.4364	31.5242	0.244579	Manual Ct		Manual	10	20	Manual	0.388493
297	25 (27-1)	TIMP1	SYBR	Unknown	30.6731	84.6	Auto Tm	43.5369	28.9418	13.3041	31.4191	31.355	0.652219	Manual Ct		Manual	10	20	Manual	0.388493
321	25 (27-1)	TIMP1	SYBR	Unknown	31.9728	84.6	Auto Tm	17.4927	28.9418	13.3041	31.4191	31.355	0.652219	Manual Ct		Manual	10	20	Manual	0.388493
345	25 (27-1)	TIMP1	SYBR	Unknown	31.4191	84.6	Auto Tm	25.7957	28.9418	13.3041	31.4191	31.355	0.652219	Manual Ct		Manual	10	20	Manual	0.388493
298	26 (27-2)	TIMP1	SYBR	Unknown	30.9297	84.9	Auto Tm	36.3641	30.8425	7.23045	31.0464	31.1933	0.360363	Manual Ct		Manual	10	20	Manual	0.388493
322	26 (27-2)	TIMP1	SYBR	Unknown	31.0464	84.9	Auto Tm	33.5051	30.8425	7.23045	31.0464	31.1933	0.360363	Manual Ct		Manual	10	20	Manual	0.388493
346	26 (27-2)	TIMP1	SYBR	Unknown	31.604	84.6	Auto Tm	22.6583	30.8425	7.23045	31.0464	31.1933	0.360363	Manual Ct		Manual	10	20	Manual	0.388493
299	27 (27-3)	TIMP1	SYBR	Unknown	32.3341	84.9	Auto Tm	13.5756	15.852	5.52616	32.3341	32.1669	0.470082	Manual Ct		Manual	10	20	Manual	0.388493
323	27 (27-3)	TIMP1	SYBR	Unknown	32.5306	84.9	Auto Tm	11.8276	15.852	5.52616	32.3341	32.1669	0.470082	Manual Ct		Manual	10	20	Manual	0.388493
347	27 (27-3)	TIMP1	SYBR	Unknown	31.6361	84.9	Auto Tm	22.1527	15.852	5.52616	32.3341	32.1669	0.470082	Manual Ct		Manual	10	20	Manual	0.388493
300	28 (28-1)	TIMP1	SYBR	Unknown	32.5081	84.9	Auto Tm	12.0159	14.7884	7.58606	32.5081	32.3304	0.698928	Manual Ct		Manual	10	20	Manual	0.388493
324	28 (28-1)	TIMP1	SYBR	Unknown	31.5598	84.9	Auto Tm	23.3707	14.7884	7.58606	32.5081	32.3304	0.698928	Manual Ct		Manual	10	20	Manual	0.388493
348	28 (28-1)	TIMP1	SYBR	Unknown	32.9234	84.9	Auto Tm	8.97863	14.7884	7.58606	32.5081	32.3304	0.698928	Manual Ct		Manual	10	20	Manual	0.388493
301	29 (28-2)	TIMP1	SYBR	Unknown	31.7548	84.8	Auto Tm	20.3827	17.258	4.42175	31.8406	32.0273	0.40002	Manual Ct		Manual	10	20	Manual	0.388493
325	29 (28-2)	TIMP1	SYBR	Unknown	31.8406	84.8	Auto Tm	19.1927	17.258	4.42175	31.8406	32.0273	0.40002	Manual Ct		Manual	10	20	Manual	0.388493
349	29 (28-2)	TIMP1	SYBR	Unknown	32.4866	84.8	Auto Tm	12.1986	17.258	4.42175	31.8406	32.0273	0.40002	Manual Ct		Manual	10	20	Manual	0.388493
227	3 (12-1)	TIMP1	SYBR	Unknown	29.8794	84.9	Auto Tm	75.9778	69.7004	6.77278	29.984	30.0069	0.14032	Manual Ct		Manual	10	20	Manual	0.388493
251	3 (12-1)	TIMP1	SYBR	Unknown	29.984	84.9	Auto Tm	70.6009	69.7004	6.77278	29.984	30.0069	0.14032	Manual Ct		Manual	10	20	Manual	0.388493
275	3 (12-1)	TIMP1	SYBR	Unknown	30.1572	84.9	Auto Tm	62.5224	69.7004	6.77278	29.984	30.0069	0.14032	Manual Ct		Manual	10	20	Manual	0.388493
302	30 (28-3)	TIMP1	SYBR	Unknown	32.0815	84.8	Auto Tm	16.2078	16.2352	1.66083	32.0815	32.0841	0.146204	Manual Ct		Manual	10	20	Manual	0.388493
326	30 (28-3)	TIMP1	SYBR	Unknown	31.9392	84.8	Auto Tm	17.9095	16.2352	1.66083	32.0815	32.0841	0.146204	Manual Ct		Manual	10	20	Manual	0.388493
350	30 (28-3)	TIMP1	SYBR	Unknown	32.2316	84.8	Auto Tm	14.5882	16.2352	1.66083	32.0815	32.0841	0.146204	Manual Ct		Manual	10	20	Manual	0.388493
303	31 (29-1)	TIMP1	SYBR	Unknown	27.7076	84.8	Auto Tm	348.643	428.251	69.4156	27.3127	27.4279	0.243516	Manual Ct		Manual	10	20	Manual	0.388493
327	31 (29-1)	TIMP1	SYBR	Unknown	27.3127	84.8	Auto Tm	459.967	428.251	69.4156	27.3127	27.4279	0.243516	Manual Ct		Manual	10	20	Manual	0.388493
351	31 (29-1)	TIMP1	SYBR	Unknown	27.2634	84.8	Auto Tm	476.144	428.251	69.4156	27.3127	27.4279	0.243516	Manual Ct		Manual	10	20	Manual	0.388493
304	32 (29-2)	TIMP1	SYBR	Unknown	29.1889	84.8	Auto Tm	123.327	114.492	11.4435	29.2448	29.2998	0.146323	Manual Ct		Manual	10	20	Manual	0.388493
328	32 (29-2)	TIMP1	SYBR	Unknown	29.2448	84.8	Auto Tm	118.585	114.492	11.4435	29.2448	29.2998	0.146323	Manual Ct		Manual	10	20	Manual	0.388493
352	32 (29-2)	TIMP1	SYBR	Unknown	29.4656	84.8	Auto Tm	101.565	114.492	11.4435	29.2448	29.2998	0.146323	Manual Ct		Manual	10	20	Manual	0.388493
305	33 (30-1)	TIMP1	SYBR	Unknown	32.6885	84.6	Auto Tm	10.5875	14.1282	3.95364	32.3524	32.314	0.39507	Manual Ct		Manual	10	20	Manual	0.388493
329	33 (30-1)	TIMP1	SYBR	Unknown	31.9011	84.6	Auto Tm	18.3943	14.1282	3.95364	32.3524	32.314	0.39507	Manual Ct		Manual	10	20	Manual	0.388493
353	33 (30-1)	TIMP1	SYBR	Unknown	32.3524	84.6	Auto Tm	13.4027	14.1282	3.95364	32.3524	32.314	0.39507	Manual Ct		Manual	10	20	Manual	0.388493
306	34 (30-2)	TIMP1	SYBR	Unknown	25.339	84.8	Auto Tm	1836.88	1761.75	111.978	25.3558	25.4005	0.09232	Manual Ct		Manual	10	20	Manual	0.388493
330	34 (30-2)	TIMP1	SYBR	Unknown	25.5066	84.8	Auto Tm	1633.05	1761.75	111.978	25.3558	25.4005	0.09232	Manual Ct		Manual	10	20	Manual	0.388493
354	34 (30-2)	TIMP1	SYBR	Unknown	25.3558	84.8	Auto Tm	1815.32	1761.75	111.978	25.3558	25.4005	0.09232	Manual Ct		Manual	10	20	Manual	0.388493
307	35 (31-1)	TIMP1	SYBR	Unknown	29.3206	84.5	Auto Tm	112.443	107.011	22.5869	29.3206	29.4139	0.317031	Manual Ct		Manual	10	20	Manual	0.388493
331	35 (31-1)	TIMP1	SYBR	Unknown	29.154	84.5	Auto Tm	126.387	107.011	22.5869	29.3206	29.4139	0.317031	Manual Ct		Manual	10	20	Manual	0.388493
355	35 (31-1)	TIMP1	SYBR	Unknown	29.7671	84.5	Auto Tm	82.2035	107.011	22.5869	29.3206	29.4139	0.317031	Manual Ct		Manual	10	20	Manual	0.388493
308	36 (31-2)	TIMP1	SYBR	Unknown	29.0953	84.5	Auto Tm	131.701	118.195	23.5689	29.0953	29.2703	0.305037	Manual Ct		Manual	10	20	Manual	0.388493
332	36 (31-2)	TIMP1	SYBR	Unknown	29.6225	84.5	Auto Tm	90.9799	118.195	23.5689	29.0953	29.2703	0.305037	Manual Ct		Manual	10	20	Manual	0.388493
356	36 (31-2)	TIMP1	SYBR	Unknown	29.0931	84.5	Auto Tm	131.903	118.195	23.5689	29.0953	29.2703	0.305037	Manual Ct		Manual	10	20	Manual	0.388493
309	37 (32-1)	TIMP1	SYBR	Unknown	30.9136	84.5	Auto Tm	36.7755	24.8845	10.3184	31.8114	31.5448	0.548786	Manual Ct		Manual	10	20	Manual	0.388493
333	37 (32-1)	TIMP1	SYBR	Unknown	31.8114	84.5	Auto Tm	19.589	24.8845	10.3184	31.8114	31.5448	0.548786	Manual Ct		Manual	10	20	Manual	0.388493
357	37 (32-1)	TIMP1	SYBR	Unknown	31.9093	84.5	Auto Tm	18.289	24.8845	10.3184	31.8114	31.5448	0.548786	Manual Ct		Manual	10	20	Manual	0.388493
310	38 (A)	TIMP1	SYBR	Unknown	32.5876	84.5	Auto Tm	11.3641	15.5059	6.39956	32.4774	32.2184	0.546768	Manual Ct		Manual	10	20	Manual	0.388493
334	38 (A)	TIMP1	SYBR	Unknown	32.4774	84.2	Auto Tm	12.2771	15.5059	6.39956	32.4774	32.2184	0.546768	Manual Ct		Manual	10	20	Manual	0.388493
358	38 (A)	TIMP1	SYBR	Unknown	31.5903	84.5	Auto Tm	22.8767	15.5059	6.39956	32.4774	32.2184	0.546768	Manual Ct		Manual	10	20	Manual	0.388493
311	39 (G)	TIMP1	SYBR	Unknown	31.9412	84.5	Auto Tm	17.884	16.7655	2.12045	31.9412	32.0413	0.187852	Manual Ct		Manual	10	20	Manual	0.388493
335	39 (G)	TIMP1	SYBR	Unknown	31.9247	84.2	Auto Tm	18.0925	16.7655	2.12045	31.9412	32.0413	0.187852	Manual Ct		Manual	10	20	Manual	0.388493
359	39 (G)	TIMP1	SYBR	Unknown	32.258	84.2	Auto Tm	14.32	16.7655	2.12045	31.9412	32.0413	0.187852	Manual Ct		Manual	10	20	Manual	0.388493
228	4 (12-2)	TIMP1	SYBR	Unknown	29.0919	84.9	Auto Tm	132.013	127.12	7.24104	29.1078	29.1473	0.0825589	Manual Ct		Manual	10	20	Manual	0.388493
252	4 (12-2)	TIMP1	SYBR	Unknown	29.2422	84.9	Auto Tm	118.802	127.12	7.24104	29.1078	29.1473	0.0825589	Manual Ct		Manual	10	20	Manual	0.388493
276	4 (12-2)	TIMP1	SYBR	Unknown	29.1078	84.9	Auto Tm	130.547	127.12	7.24104	29.1078	29.1473	0.0825589	Manual Ct		Manual	10	20	Manual	0.388493
312	40 (H)	TIMP1	SYBR	Unknown	30.5422	84.2	Auto Tm	47.7249	46.1765	11.6682	30.5422	30.6216	0.378424	Manual Ct		Manual	10	20	Manual	0.388493
336	40 (H)	TIMP1	SYBR	Unknown	30.2892	84.2	Auto Tm	56.9932	46.1765	11.6682	30.5422	30.6216	0.378424	Manual Ct		Manual	10	20	Manual	0.388493
360	40 (H)	TIMP1	SYBR	Unknown	31.0334	84.2	Auto Tm	33.8114	46.1765	11.6682	30.5422	30.6216	0.378424	Manual Ct		Manual	10	20	Manual	0.388493
229	5 (13-1)	TIMP1	SYBR	Unknown	31.4778	84.8	Auto Tm	24.7545	19.1379	5.36949	31.885	31.8825	0.403389	Manual Ct		Manual	10	20	Manual	0.388493
253	5 (13-1)	TIMP1	SYBR	Unknown	31.885	84.8	Auto Tm	18.6039	19.1379	5.36949	31.885	31.8825	0.403389	Manual Ct		Manual	10	20	Manual	0.388493
277	5 (13-1)	TIMP1	SYBR	Unknown	32.2846	84.8	Auto Tm	14.0554	19.1379	5.36949	31.885	31.8825	0.403389	Manual Ct		Manual	10	20	Manual	0.388493
230	6 (14-1)	TIMP1	SYBR	Unknown	31.9791	84.8	Auto Tm	17.4147	13.8026	3.48159	32.3394	32.3411	0.362749	Manual Ct		Manual	10	20	Manual	0.388493
254	6 (14-1)	TIMP1	SYBR	Unknown	32.3394	84.8	Auto Tm	13.525	13.8026	3.48159	32.3394	32.3411	0.362749	Manual Ct		Manual	10	20	Manual	0.388493
278	6 (14-1)	TIMP1	SYBR	Unknown	32.7046	84.8	Auto Tm	10.4681	13.8026	3.48159	32.3394	32.3411	0.362749	Manual Ct		Manual	10	20	Manual	0.388493
231	7 (15-1)	TIMP1	SYBR	Unknown	29.1675	84.8	Auto Tm	125.198	133.974	8.04847	29.0525	29.0726	0.0865393	Manual Ct		Manual	10	20	Manual	0.388493
255	7 (15-1)	TIMP1	SYBR	Unknown	29.0525	84.8	Auto Tm	135.712	133.974	8.04847	29.0525	29.0726	0.0865393	Manual Ct		Manual	10	20	Manual	0.388493
279	7 (15-1)	TIMP1	SYBR	Unknown	28.9979	84.8	Auto Tm	141.011	133.974	8.04847	29.0525	29.0726	0.0865393	Manual Ct		Manual	10	20	Manual	0.388493
232	8 (15-2)	TIMP1	SYBR	Unknown	28.3057	84.8	Auto Tm	229.165	239.849	9.25653	28.2111	28.2415	0.0556483	Manual Ct		Manual	10	20	Manual	0.388493
256	8 (15-2)	TIMP1	SYBR	Unknown	28.2111	84.8	Auto Tm	244.903	239.849	9.25653	28.2111	28.2415	0.0556483	Manual Ct		Manual	10	20	Manual	0.388493
280	8 (15-2)	TIMP1	SYBR	Unknown	28.2077	84.8	Auto Tm	245.478	239.849	9.25653	28.2111	28.2415	0.0556483	Manual Ct		Manual	10	20	Manual	0.388493
233	9 (16-1)	TIMP1	SYBR	Unknown	30.5301	84.8	Auto Tm	48.1298	37.7014	9.8085	30.9317	30.9103	0.369909	Manual Ct		Manual	10	20	Manual	0.388493
257	9 (16-1)	TIMP1	SYBR	Unknown	31.269	84.8	Auto Tm	28.6606	37.7014	9.8085	30.9317	30.9103	0.369909	Manual Ct		Manual	10	20	Manual	0.388493
281	9 (16-1)	TIMP1	SYBR	Unknown	30.9317	84.8	Auto Tm	36.3138	37.7014	9.8085	30.9317	30.9103	0.369909	Manual Ct		Manual	10	20	Manual	0.388493
375	Gene 3 Standard (10)	TIMP1	SYBR	Standard	33.4405	84.6	Auto Tm	10						Manual Ct		Manual	10	20	Manual	0.388493
376	Gene 3 Standard (10)	TIMP1	SYBR	Standard	32.0992	84.6	Auto Tm	10						Manual Ct		Manual	10	20	Manual	0.388493
373	Gene 3 Standard (100)	TIMP1	SYBR	Standard	29.4516	85.4	Auto Tm	100						Manual Ct		Manual	10	20	Manual	0.388493
374	Gene 3 Standard (100)	TIMP1	SYBR	Standard	29.524	85.4	Auto Tm	100						Manual Ct		Manual	10	20	Manual	0.388493
381	NTC Gene 3	TIMP1	SYBR	NTC	39.2535	76.3	Auto Tm	0.105812						Manual Ct		Manual	10	20	Manual	0.388493
384	RT Negative 3	TIMP1	SYBR	NTC	Undetermined	61.8	Auto Tm	0						Manual Ct		Manual	10	20	Manual	0.388493						TRUE
Slope	-3.28207	cycles/log decade
Y-Intercept		36.0519
R^2		0.92272
NAP	LPL

## Sheet: 18S
Well	Sample Name	Detector Name	Reporter	Task	Ct	Tm Value	Tm Type	Quantity	Qty Mean	Qty StdDev	Ct Median	Ct Mean	Ct StdDev	Ct Type	Template Name	Baseline Type	Baseline Start	Baseline Stop	Threshold Type	Threshold	FOS	HMD	LME	EW	BPR	NAW	HNS	HRN	EAF	BAF	TAF	CAF
1	1 (11-1)	18S	SYBR	Unknown	9.63127	83.3	Auto Tm	13.8672	16.1897	2.13568	9.38393	9.42882	0.184145	Automatic Ct		Automatic			Automatic	0.886246
25	1 (11-1)	18S	SYBR	Unknown	9.27128	83.3	Auto Tm	18.0691	16.1897	2.13568	9.38393	9.42882	0.184145	Automatic Ct		Automatic			Automatic	0.886246
49	1 (11-1)	18S	SYBR	Unknown	9.38393	83.3	Auto Tm	16.6328	16.1897	2.13568	9.38393	9.42882	0.184145	Automatic Ct		Automatic			Automatic	0.886246
10	10 (17-1)	18S	SYBR	Unknown	9.04365	83.8	Auto Tm	21.3608	21.7315	0.493422	9.03215	9.02049	0.0307153	Automatic Ct		Automatic			Automatic	0.886246
34	10 (17-1)	18S	SYBR	Unknown	8.98564	83.8	Auto Tm	22.2916	21.7315	0.493422	9.03215	9.02049	0.0307153	Automatic Ct		Automatic			Automatic	0.886246
58	10 (17-1)	18S	SYBR	Unknown	9.03215	83.8	Auto Tm	21.5422	21.7315	0.493422	9.03215	9.02049	0.0307153	Automatic Ct		Automatic			Automatic	0.886246
11	11 (17-2)	18S	SYBR	Unknown	9.19777	83.8	Auto Tm	19.0726	20.1731	0.988688	9.10222	9.12257	0.0673702	Automatic Ct		Automatic			Automatic	0.886246
35	11 (17-2)	18S	SYBR	Unknown	9.06772	83.8	Auto Tm	20.9862	20.1731	0.988688	9.10222	9.12257	0.0673702	Automatic Ct		Automatic			Automatic	0.886246
59	11 (17-2)	18S	SYBR	Unknown	9.10222	83.8	Auto Tm	20.4606	20.1731	0.988688	9.10222	9.12257	0.0673702	Automatic Ct		Automatic			Automatic	0.886246
12	12 (18-1)	18S	SYBR	Unknown	9.32189	83.7	Auto Tm	17.4091	18.462	1.48193	9.29013	9.24486	0.107091	Automatic Ct		Automatic			Automatic	0.886246
36	12 (18-1)	18S	SYBR	Unknown	9.29013	83.7	Auto Tm	17.8203	18.462	1.48193	9.29013	9.24486	0.107091	Automatic Ct		Automatic			Automatic	0.886246
60	12 (18-1)	18S	SYBR	Unknown	9.12257	84	Auto Tm	20.1566	18.462	1.48193	9.29013	9.24486	0.107091	Automatic Ct		Automatic			Automatic	0.886246
13	13 (19-1)	18S	SYBR	Unknown	9.4661	83.7	Auto Tm	15.6577	17.4224	1.93751	9.34516	9.32639	0.149973	Automatic Ct		Automatic			Automatic	0.886246
37	13 (19-1)	18S	SYBR	Unknown	9.16792	83.7	Auto Tm	19.4957	17.4224	1.93751	9.34516	9.32639	0.149973	Automatic Ct		Automatic			Automatic	0.886246
61	13 (19-1)	18S	SYBR	Unknown	9.34516	84	Auto Tm	17.1138	17.4224	1.93751	9.34516	9.32639	0.149973	Automatic Ct		Automatic			Automatic	0.886246
14	14 (20-1)	18S	SYBR	Unknown	9.21907	83.7	Auto Tm	18.7761	17.1726	1.64559	9.33409	9.3447	0.13125	Automatic Ct		Automatic			Automatic	0.886246
38	14 (20-1)	18S	SYBR	Unknown	9.48093	83.7	Auto Tm	15.488	17.1726	1.64559	9.33409	9.3447	0.13125	Automatic Ct		Automatic			Automatic	0.886246
62	14 (20-1)	18S	SYBR	Unknown	9.33409	83.7	Auto Tm	17.2536	17.1726	1.64559	9.33409	9.3447	0.13125	Automatic Ct		Automatic			Automatic	0.886246
15	15 (21-1)	18S	SYBR	Unknown	9.03276	83.7	Auto Tm	21.5326	20.5432	1.00666	9.09451	9.09783	0.066791	Automatic Ct		Automatic			Automatic	0.886246
39	15 (21-1)	18S	SYBR	Unknown	9.16622	83.7	Auto Tm	19.5201	20.5432	1.00666	9.09451	9.09783	0.066791	Automatic Ct		Automatic			Automatic	0.886246
63	15 (21-1)	18S	SYBR	Unknown	9.09451	83.7	Auto Tm	20.5769	20.5432	1.00666	9.09451	9.09783	0.066791	Automatic Ct		Automatic			Automatic	0.886246
16	16 (21-2)	18S	SYBR	Unknown	9.04887	83.7	Auto Tm	21.279	21.0915	0.516678	9.04887	9.06118	0.0335185	Automatic Ct		Automatic			Automatic	0.886246
40	16 (21-2)	18S	SYBR	Unknown	9.09911	83.7	Auto Tm	20.5073	21.0915	0.516678	9.04887	9.06118	0.0335185	Automatic Ct		Automatic			Automatic	0.886246
64	16 (21-2)	18S	SYBR	Unknown	9.03556	83.7	Auto Tm	21.4883	21.0915	0.516678	9.04887	9.06118	0.0335185	Automatic Ct		Automatic			Automatic	0.886246
17	17 (22-1)	18S	SYBR	Unknown	9.15862	83.7	Auto Tm	19.6295	20.6215	1.53378	9.14363	9.09401	0.0992181	Automatic Ct		Automatic			Automatic	0.886246
41	17 (22-1)	18S	SYBR	Unknown	8.97977	83.7	Auto Tm	22.3881	20.6215	1.53378	9.14363	9.09401	0.0992181	Automatic Ct		Automatic			Automatic	0.886246
65	17 (22-1)	18S	SYBR	Unknown	9.14363	83.7	Auto Tm	19.847	20.6215	1.53378	9.14363	9.09401	0.0992181	Automatic Ct		Automatic			Automatic	0.886246
18	18 (23-1)	18S	SYBR	Unknown	8.64044	83.7	Auto Tm	28.7321	27.0621	1.46798	8.75152	8.72319	0.0728471	Automatic Ct		Automatic			Automatic	0.886246
42	18 (23-1)	18S	SYBR	Unknown	8.75152	83.7	Auto Tm	26.4788	27.0621	1.46798	8.75152	8.72319	0.0728471	Automatic Ct		Automatic			Automatic	0.886246
66	18 (23-1)	18S	SYBR	Unknown	8.77762	83.7	Auto Tm	25.9755	27.0621	1.46798	8.75152	8.72319	0.0728471	Automatic Ct		Automatic			Automatic	0.886246
19	19 (23-2)	18S	SYBR	Unknown	8.6485	83.7	Auto Tm	28.5623	26.8298	1.83845	8.7237	8.73576	0.093869	Automatic Ct		Automatic			Automatic	0.886246
43	19 (23-2)	18S	SYBR	Unknown	8.83507	83.7	Auto Tm	24.9011	26.8298	1.83845	8.7237	8.73576	0.093869	Automatic Ct		Automatic			Automatic	0.886246
67	19 (23-2)	18S	SYBR	Unknown	8.7237	83.7	Auto Tm	27.0259	26.8298	1.83845	8.7237	8.73576	0.093869	Automatic Ct		Automatic			Automatic	0.886246
2	2 (11-2)	18S	SYBR	Unknown	9.32398	83.3	Auto Tm	17.3824	17.3774	0.802031	9.32398	9.32533	0.0628381	Automatic Ct		Automatic			Automatic	0.886246
26	2 (11-2)	18S	SYBR	Unknown	9.38884	83.3	Auto Tm	16.5729	17.3774	0.802031	9.32398	9.32533	0.0628381	Automatic Ct		Automatic			Automatic	0.886246
50	2 (11-2)	18S	SYBR	Unknown	9.26319	83.3	Auto Tm	18.1769	17.3774	0.802031	9.32398	9.32533	0.0628381	Automatic Ct		Automatic			Automatic	0.886246
20	20 (24-1)	18S	SYBR	Unknown	9.31033	83.7	Auto Tm	17.5577	16.5327	0.892613	9.42703	9.39344	0.0724158	Automatic Ct		Automatic			Automatic	0.886246
44	20 (24-1)	18S	SYBR	Unknown	9.44296	83.7	Auto Tm	15.9264	16.5327	0.892613	9.42703	9.39344	0.0724158	Automatic Ct		Automatic			Automatic	0.886246
68	20 (24-1)	18S	SYBR	Unknown	9.42703	83.7	Auto Tm	16.114	16.5327	0.892613	9.42703	9.39344	0.0724158	Automatic Ct		Automatic			Automatic	0.886246
21	21 (24-2)	18S	SYBR	Unknown	8.98127	83.4	Auto Tm	22.3634	19.9769	2.30661	9.1463	9.14079	0.156832	Automatic Ct		Automatic			Automatic	0.886246
45	21 (24-2)	18S	SYBR	Unknown	9.29479	83.7	Auto Tm	17.7594	19.9769	2.30661	9.1463	9.14079	0.156832	Automatic Ct		Automatic			Automatic	0.886246
69	21 (24-2)	18S	SYBR	Unknown	9.1463	83.4	Auto Tm	19.808	19.9769	2.30661	9.1463	9.14079	0.156832	Automatic Ct		Automatic			Automatic	0.886246
22	22 (25-2)	18S	SYBR	Unknown	8.93314	83.4	Auto Tm	23.1689	21.364	2.88094	8.95012	9.0522	0.191711	Automatic Ct		Automatic			Automatic	0.886246
46	22 (25-2)	18S	SYBR	Unknown	9.27336	83.4	Auto Tm	18.0415	21.364	2.88094	8.95012	9.0522	0.191711	Automatic Ct		Automatic			Automatic	0.886246
70	22 (25-2)	18S	SYBR	Unknown	8.95012	83.4	Auto Tm	22.8815	21.364	2.88094	8.95012	9.0522	0.191711	Automatic Ct		Automatic			Automatic	0.886246
23	23 (26-1)	18S	SYBR	Unknown	9.20599	83.4	Auto Tm	18.9576	18.4871	0.790384	9.20803	9.24101	0.0589026	Automatic Ct		Automatic			Automatic	0.886246
47	23 (26-1)	18S	SYBR	Unknown	9.20803	83.4	Auto Tm	18.9291	18.4871	0.790384	9.20803	9.24101	0.0589026	Automatic Ct		Automatic			Automatic	0.886246
71	23 (26-1)	18S	SYBR	Unknown	9.30902	83.4	Auto Tm	17.5746	18.4871	0.790384	9.20803	9.24101	0.0589026	Automatic Ct		Automatic			Automatic	0.886246
24	24 (26-2)	18S	SYBR	Unknown	8.96121	83.4	Auto Tm	22.6957	23.8143	1.16374	8.90066	8.89685	0.0663462	Automatic Ct		Automatic			Automatic	0.886246
48	24 (26-2)	18S	SYBR	Unknown	8.90066	83.4	Auto Tm	23.7289	23.8143	1.16374	8.90066	8.89685	0.0663462	Automatic Ct		Automatic			Automatic	0.886246
72	24 (26-2)	18S	SYBR	Unknown	8.82868	83.4	Auto Tm	25.0184	23.8143	1.16374	8.90066	8.89685	0.0663462	Automatic Ct		Automatic			Automatic	0.886246
73	25 (27-1)	18S	SYBR	Unknown	8.98256	83.3	Auto Tm	22.3422	22.2552	0.12302	8.98787	8.98787	0.00751832	Automatic Ct		Automatic			Automatic	0.886246
97	25 (27-1)	18S	SYBR	Unknown	8.99319	83.3	Auto Tm	22.1683	22.2552	0.12302	8.98787	8.98787	0.00751832	Automatic Ct		Automatic			Automatic	0.886246
97	25 (27-1)	18S	SYBR	Unknown	8.99319	83.3	Auto Tm	22.1683	22.2552	0.12302	8.98787	8.98787	0.00751832	Automatic Ct		Automatic			Automatic	0.886246
74	26 (27-2)	18S	SYBR	Unknown	8.96789	83.3	Auto Tm	22.5845	22.5366	0.59893	8.96789	8.97109	0.0362131	Automatic Ct		Automatic			Automatic	0.886246
98	26 (27-2)	18S	SYBR	Unknown	9.0088	83.3	Auto Tm	21.9152	22.5366	0.59893	8.96789	8.97109	0.0362131	Automatic Ct		Automatic			Automatic	0.886246
122	26 (27-2)	18S	SYBR	Unknown	8.93659	83.6	Auto Tm	23.1102	22.5366	0.59893	8.96789	8.97109	0.0362131	Automatic Ct		Automatic			Automatic	0.886246
75	27 (27-3)	18S	SYBR	Unknown	8.96901	83.6	Auto Tm	22.5658	22.7935	0.471468	8.96901	8.95555	0.0279754	Automatic Ct		Automatic			Automatic	0.886246
99	27 (27-3)	18S	SYBR	Unknown	8.92339	83.6	Auto Tm	23.3356	22.7935	0.471468	8.96901	8.95555	0.0279754	Automatic Ct		Automatic			Automatic	0.886246
123	27 (27-3)	18S	SYBR	Unknown	8.97425	83.6	Auto Tm	22.4791	22.7935	0.471468	8.96901	8.95555	0.0279754	Automatic Ct		Automatic			Automatic	0.886246
76	28 (28-1)	18S	SYBR	Unknown	8.85434	83.6	Auto Tm	24.5508	23.4873	1.00663	8.92187	8.91541	0.0581018	Automatic Ct		Automatic			Automatic	0.886246
100	28 (28-1)	18S	SYBR	Unknown	8.97001	83.6	Auto Tm	22.5494	23.4873	1.00663	8.92187	8.91541	0.0581018	Automatic Ct		Automatic			Automatic	0.886246
124	28 (28-1)	18S	SYBR	Unknown	8.92187	83.6	Auto Tm	23.3616	23.4873	1.00663	8.92187	8.91541	0.0581018	Automatic Ct		Automatic			Automatic	0.886246
77	29 (28-2)	18S	SYBR	Unknown	9.12457	83.6	Auto Tm	20.1271	20.5837	0.401936	9.08377	9.09423	0.0266907	Automatic Ct		Automatic			Automatic	0.886246
101	29 (28-2)	18S	SYBR	Unknown	9.07436	83.6	Auto Tm	20.884	20.5837	0.401936	9.08377	9.09423	0.0266907	Automatic Ct		Automatic			Automatic	0.886246
125	29 (28-2)	18S	SYBR	Unknown	9.08377	83.6	Auto Tm	20.74	20.5837	0.401936	9.08377	9.09423	0.0266907	Automatic Ct		Automatic			Automatic	0.886246
3	3 (12-1)	18S	SYBR	Unknown	8.83667	83.3	Auto Tm	24.8719	29.3828	4.3537	8.59462	8.62016	0.204942	Automatic Ct		Automatic			Automatic	0.886246
27	3 (12-1)	18S	SYBR	Unknown	8.59462	83.6	Auto Tm	29.7165	29.3828	4.3537	8.59462	8.62016	0.204942	Automatic Ct		Automatic			Automatic	0.886246
51	3 (12-1)	18S	SYBR	Unknown	8.42918	83.6	Auto Tm	33.5601	29.3828	4.3537	8.59462	8.62016	0.204942	Automatic Ct		Automatic			Automatic	0.886246
78	30 (28-3)	18S	SYBR	Unknown	9.24804	83.6	Auto Tm	18.3804	18.557	0.621433	9.24804	9.23554	0.0452664	Automatic Ct		Automatic			Automatic	0.886246
102	30 (28-3)	18S	SYBR	Unknown	9.27324	83.6	Auto Tm	18.0431	18.557	0.621433	9.24804	9.23554	0.0452664	Automatic Ct		Automatic			Automatic	0.886246
126	30 (28-3)	18S	SYBR	Unknown	9.18534	83.8	Auto Tm	19.2477	18.557	0.621433	9.24804	9.23554	0.0452664	Automatic Ct		Automatic			Automatic	0.886246
79	31 (29-1)	18S	SYBR	Unknown	9.31098	83.8	Auto Tm	17.5492	17.5716	1.43402	9.31098	9.31227	0.111171	Automatic Ct		Automatic			Automatic	0.886246
103	31 (29-1)	18S	SYBR	Unknown	9.42408	83.8	Auto Tm	16.1489	17.5716	1.43402	9.31098	9.31227	0.111171	Automatic Ct		Automatic			Automatic	0.886246
127	31 (29-1)	18S	SYBR	Unknown	9.20175	83.8	Auto Tm	19.0167	17.5716	1.43402	9.31098	9.31227	0.111171	Automatic Ct		Automatic			Automatic	0.886246
80	32 (29-2)	18S	SYBR	Unknown	9.18764	83.8	Auto Tm	19.2151	20.2815	0.962765	9.09676	9.11521	0.0651961	Automatic Ct		Automatic			Automatic	0.886246
104	32 (29-2)	18S	SYBR	Unknown	9.06122	83.8	Auto Tm	21.0867	20.2815	0.962765	9.09676	9.11521	0.0651961	Automatic Ct		Automatic			Automatic	0.886246
128	32 (29-2)	18S	SYBR	Unknown	9.09676	83.8	Auto Tm	20.5428	20.2815	0.962765	9.09676	9.11521	0.0651961	Automatic Ct		Automatic			Automatic	0.886246
81	33 (30-1)	18S	SYBR	Unknown	8.60982	83.8	Auto Tm	29.3862	28.5	1.33378	8.6209	8.65248	0.0645301	Automatic Ct		Automatic			Automatic	0.886246
105	33 (30-1)	18S	SYBR	Unknown	8.72672	83.8	Auto Tm	26.9661	28.5	1.33378	8.6209	8.65248	0.0645301	Automatic Ct		Automatic			Automatic	0.886246
129	33 (30-1)	18S	SYBR	Unknown	8.6209	83.8	Auto Tm	29.1479	28.5	1.33378	8.6209	8.65248	0.0645301	Automatic Ct		Automatic			Automatic	0.886246
82	34 (30-2)	18S	SYBR	Unknown	8.97195	83.8	Auto Tm	22.5172	22.8563	0.545357	8.96898	8.95187	0.0322376	Automatic Ct		Automatic			Automatic	0.886246
106	34 (30-2)	18S	SYBR	Unknown	8.96898	83.8	Auto Tm	22.5663	22.8563	0.545357	8.96898	8.95187	0.0322376	Automatic Ct		Automatic			Automatic	0.886246
130	34 (30-2)	18S	SYBR	Unknown	8.91469	83.8	Auto Tm	23.4854	22.8563	0.545357	8.96898	8.95187	0.0322376	Automatic Ct		Automatic			Automatic	0.886246
83	35 (31-1)	18S	SYBR	Unknown	9.1378	84	Auto Tm	19.9322	20.5437	0.539695	9.08342	9.09702	0.035966	Automatic Ct		Automatic			Automatic	0.886246
107	35 (31-1)	18S	SYBR	Unknown	9.08342	83.8	Auto Tm	20.7454	20.5437	0.539695	9.08342	9.09702	0.035966	Automatic Ct		Automatic			Automatic	0.886246
131	35 (31-1)	18S	SYBR	Unknown	9.06984	84	Auto Tm	20.9535	20.5437	0.539695	9.08342	9.09702	0.035966	Automatic Ct		Automatic			Automatic	0.886246
84	36 (31-2)	18S	SYBR	Unknown	9.24182	83.7	Auto Tm	18.4647	18.3761	0.465485	9.24182	9.24865	0.0345816	Automatic Ct		Automatic			Automatic	0.886246
108	36 (31-2)	18S	SYBR	Unknown	9.28614	84	Auto Tm	17.8727	18.3761	0.465485	9.24182	9.24865	0.0345816	Automatic Ct		Automatic			Automatic	0.886246
132	36 (31-2)	18S	SYBR	Unknown	9.218	84	Auto Tm	18.7909	18.3761	0.465485	9.24182	9.24865	0.0345816	Automatic Ct		Automatic			Automatic	0.886246
85	37 (32-1)	18S	SYBR	Unknown	8.79561	84	Auto Tm	25.6343	26.1516	1.4541	8.79561	8.76981	0.0747253	Automatic Ct		Automatic			Automatic	0.886246
109	37 (32-1)	18S	SYBR	Unknown	8.82822	84	Auto Tm	25.027	26.1516	1.4541	8.79561	8.76981	0.0747253	Automatic Ct		Automatic			Automatic	0.886246
133	37 (32-1)	18S	SYBR	Unknown	8.6856	84	Auto Tm	27.7937	26.1516	1.4541	8.79561	8.76981	0.0747253	Automatic Ct		Automatic			Automatic	0.886246
86	38 (A)	18S	SYBR	Unknown	9.26059	84	Auto Tm	18.2116	18.1276	0.524263	9.26059	9.26726	0.0394811	Automatic Ct		Automatic			Automatic	0.886246
110	38 (A)	18S	SYBR	Unknown	9.23154	84	Auto Tm	18.6047	18.1276	0.524263	9.26059	9.26726	0.0394811	Automatic Ct		Automatic			Automatic	0.886246
134	38 (A)	18S	SYBR	Unknown	9.30965	84	Auto Tm	17.5664	18.1276	0.524263	9.26059	9.26726	0.0394811	Automatic Ct		Automatic			Automatic	0.886246
87	39 (G)	18S	SYBR	Unknown	8.56485	83.7	Auto Tm	30.3741	33.7358	5.15008	8.52973	8.43215	0.200204	Automatic Ct		Automatic			Automatic	0.886246
111	39 (G)	18S	SYBR	Unknown	8.52973	83.7	Auto Tm	31.1685	33.7358	5.15008	8.52973	8.43215	0.200204	Automatic Ct		Automatic			Automatic	0.886246
135	39 (G)	18S	SYBR	Unknown	8.20186	84	Auto Tm	39.6649	33.7358	5.15008	8.52973	8.43215	0.200204	Automatic Ct		Automatic			Automatic	0.886246
4	4 (12-2)	18S	SYBR	Unknown	9.25991	83.3	Auto Tm	18.2207	18.8159	0.515598	9.19582	9.21654	0.0375738	Automatic Ct		Automatic			Automatic	0.886246
28	4 (12-2)	18S	SYBR	Unknown	9.19389	83.6	Auto Tm	19.127	18.8159	0.515598	9.19582	9.21654	0.0375738	Automatic Ct		Automatic			Automatic	0.886246
52	4 (12-2)	18S	SYBR	Unknown	9.19582	83.6	Auto Tm	19.0999	18.8159	0.515598	9.19582	9.21654	0.0375738	Automatic Ct		Automatic			Automatic	0.886246
88	40 (H)	18S	SYBR	Unknown	8.98976	84	Auto Tm	22.2242	30.5612	14.8677	8.98976	8.65338	0.609152	Automatic Ct		Automatic			Automatic	0.886246
112	40 (H)	18S	SYBR	Unknown	9.02018	83.7	Auto Tm	21.7327	30.5612	14.8677	8.98976	8.65338	0.609152	Automatic Ct		Automatic			Automatic	0.886246
136	40 (H)	18S	SYBR	Unknown	7.95021	83.7	Auto Tm	47.7266	30.5612	14.8677	8.98976	8.65338	0.609152	Automatic Ct		Automatic			Automatic	0.886246
5	5 (13-1)	18S	SYBR	Unknown	8.47139	83.6	Auto Tm	32.5347	31.6372	2.28604	8.47139	8.51186	0.100233	Automatic Ct		Automatic			Automatic	0.886246
29	5 (13-1)	18S	SYBR	Unknown	8.626	83.6	Auto Tm	29.0386	31.6372	2.28604	8.47139	8.51186	0.100233	Automatic Ct		Automatic			Automatic	0.886246
53	5 (13-1)	18S	SYBR	Unknown	8.4382	83.6	Auto Tm	33.3383	31.6372	2.28604	8.47139	8.51186	0.100233	Automatic Ct		Automatic			Automatic	0.886246
6	6 (14-1)	18S	SYBR	Unknown	9.10725	83.6	Auto Tm	20.385	20.4911	0.799554	9.10725	9.10088	0.0528988	Automatic Ct		Automatic			Automatic	0.886246
30	6 (14-1)	18S	SYBR	Unknown	9.04509	83.6	Auto Tm	21.3384	20.4911	0.799554	9.10725	9.10088	0.0528988	Automatic Ct		Automatic			Automatic	0.886246
54	6 (14-1)	18S	SYBR	Unknown	9.15031	83.6	Auto Tm	19.7498	20.4911	0.799554	9.10725	9.10088	0.0528988	Automatic Ct		Automatic			Automatic	0.886246
7	7 (15-1)	18S	SYBR	Unknown	9.56006	83.5	Auto Tm	14.6126	15.311	1.48087	9.56006	9.50066	0.128441	Automatic Ct		Automatic			Automatic	0.886246
31	7 (15-1)	18S	SYBR	Unknown	9.35328	83.5	Auto Tm	17.0119	15.311	1.48087	9.56006	9.50066	0.128441	Automatic Ct		Automatic			Automatic	0.886246
55	7 (15-1)	18S	SYBR	Unknown	9.58866	83.8	Auto Tm	14.3085	15.311	1.48087	9.56006	9.50066	0.128441	Automatic Ct		Automatic			Automatic	0.886246
8	8 (15-2)	18S	SYBR	Unknown	9.23077	83.8	Auto Tm	18.6153	19.3291	0.629326	9.16289	9.18008	0.0446514	Automatic Ct		Automatic			Automatic	0.886246
32	8 (15-2)	18S	SYBR	Unknown	9.14658	83.8	Auto Tm	19.804	19.3291	0.629326	9.16289	9.18008	0.0446514	Automatic Ct		Automatic			Automatic	0.886246
56	8 (15-2)	18S	SYBR	Unknown	9.16289	83.8	Auto Tm	19.568	19.3291	0.629326	9.16289	9.18008	0.0446514	Automatic Ct		Automatic			Automatic	0.886246
9	9 (16-1)	18S	SYBR	Unknown	9.08601	83.8	Auto Tm	20.7059	19.7214	1.90964	9.08601	9.15669	0.135766	Automatic Ct		Automatic			Automatic	0.886246
33	9 (16-1)	18S	SYBR	Unknown	9.31322	83.8	Auto Tm	17.5204	19.7214	1.90964	9.08601	9.15669	0.135766	Automatic Ct		Automatic			Automatic	0.886246
57	9 (16-1)	18S	SYBR	Unknown	9.07085	83.8	Auto Tm	20.938	19.7214	1.90964	9.08601	9.15669	0.135766	Automatic Ct		Automatic			Automatic	0.886246
365	Gene 1 Standard (1)	18S	SYBR	Standard	13.2794	83	Auto Tm	1						Automatic Ct		Automatic			Automatic	0.886246
366	Gene 1 Standard (1)	18S	SYBR	Standard	13.319	83	Auto Tm	1						Automatic Ct		Automatic			Automatic	0.886246
363	Gene 1 Standard (10)	18S	SYBR	Standard	9.8299	83	Auto Tm	10						Automatic Ct		Automatic			Automatic	0.886246
364	Gene 1 Standard (10)	18S	SYBR	Standard	9.95618	83.3	Auto Tm	10						Automatic Ct		Automatic			Automatic	0.886246
362	Gene 1 Standard (100)	18S	SYBR	Standard	7.12707	83.8	Auto Tm	100						Automatic Ct		Automatic			Automatic	0.886246
379	NTC Gene 1	18S	SYBR	NTC	Undetermined	61.8	Auto Tm	0						Automatic Ct		Automatic			Automatic	0.886246						TRUE
382	RT Negative 1	18S	SYBR	NTC	21.979	83.9	Auto Tm	0.00158232						Automatic Ct		Automatic			Automatic	0.886246
Slope	-3.13179	cycles/log decade
Y-Intercept		13.2077
R^2		0.995438
		18S
	Mouse ID	Qty Mean
1	11-1 (4%+RC+HFHC)	16.1897
2	11-2 (4%+RC+HFHC)	17.3774
3	12-1 (18%+RC+HFHC)	29.3828
4	12-2 (18%+RC+HFHC)	18.8159
5	13-1 (4%+RC+RC)	31.6372
6	14-1 (18%+RC+RC)	20.4911
7	15-1 (4%+RC+HFHC)	15.311
8	15-2 (4%+RC+HFHC)	19.3291
9	16-1 (4%+RC+RC)	19.7214
10	17-1 (18%+RC+HFHC)	21.7315
11	17-2 (18%+RC+HFHC)	20.1731
12	18-1 (18%+RC+RC)	18.462
13	19-1 (4%+RC+HFHC)	17.4224
14	20-1 (4%+RC+RC)	17.1726
15	21-1 (4%+RC+HFHC)	20.5432
16	21-2 (4%+RC+HFHC)	21.0915
17	22-1 (4%+RC+RC)	20.6215
18	23-1 (4%+RC+HFHC)	27.0621
19	23-2 (4%+RC+HFHC)	26.8298
20	24-1 (4%+RC+RC)	16.5327
21	24-2 (4%+RC+RC)	19.9769
22	25-2 (18%+RC+HFHC)	21.364
23	26-1 (18%+RC+RC)	18.4871
24	26-2 (18%+RC+RC)	23.8143
25	27-1 (4%+RC - 5 WEEKS)	22.2552
26	27-2 (4%+RC - 5 WEEKS)	22.5366
27	27-3 (4%+RC - 5 WEEKS)	22.7935
28	28-1 (18%+RC - 4 WEEKS)	23.4873
29	28-2 (18%+RC - 4 WEEKS)	20.5837
30	28-3 (18%+RC - 4 WEEKS)	18.557
31	29-1 (4%- 4 WEEKS)	17.5716
32	29-2 (4%- 4 WEEKS)	20.2815
33	30-1 (18%- 4 WEEKS)	28.5
34	30-2 (18%- 4 WEEKS)	22.8563
35	31-1 (4%- 4 WEEKS)	20.5437
36	31-2 (4%- 4 WEEKS)	18.3761
37	32-1 (18%- 4 WEEKS)	26.1516
38	A (18%+RC+RC)	18.1276
39	G (18%+RC+RC)	33.7358
40	H (18%+RC+RC)	30.5612

## Sheet: PAI-1
Well	Sample Name	Detector Name	Reporter	Task	Ct	Tm Value	Tm Type	Quantity	Qty Mean	Qty StdDev	Ct Median	Ct Mean	Ct StdDev	Ct Type	Template Name	Baseline Type	Baseline Start	Baseline Stop	Threshold Type	Threshold	FOS	HMD	LME	EW	BPR	NAW	HNS	HRN	EAF	BAF	TAF	CAF
1	1 (11-1)	PAI-1	SYBR	Unknown	26.9223	83.4	Auto Tm	41.5979	43.918	6.28945	26.9223	26.8662	0.163614	Manual Ct		Manual	15	20	Manual	0.295948
25	1 (11-1)	PAI-1	SYBR	Unknown	26.9945	83.4	Auto Tm	39.1182	43.918	6.28945	26.9223	26.8662	0.163614	Manual Ct		Manual	15	20	Manual	0.295948
49	1 (11-1)	PAI-1	SYBR	Unknown	26.682	83.6	Auto Tm	51.038	43.918	6.28945	26.9223	26.8662	0.163614	Manual Ct		Manual	15	20	Manual	0.295948
10	10 (17-1)	PAI-1	SYBR	Unknown	25.9626	84.1	Auto Tm	94.1471	90.9939	3.11058	26.0037	26.0031	0.0401529	Manual Ct		Manual	15	20	Manual	0.295948
34	10 (17-1)	PAI-1	SYBR	Unknown	26.0429	84.1	Auto Tm	87.9278	90.9939	3.11058	26.0037	26.0031	0.0401529	Manual Ct		Manual	15	20	Manual	0.295948
58	10 (17-1)	PAI-1	SYBR	Unknown	26.0037	84.1	Auto Tm	90.9067	90.9939	3.11058	26.0037	26.0031	0.0401529	Manual Ct		Manual	15	20	Manual	0.295948
11	11 (17-2)	PAI-1	SYBR	Unknown	24.8416	84.1	Auto Tm	244.432	245.401	21.3922	24.8416	24.8399	0.102409	Manual Ct		Manual	15	20	Manual	0.295948
35	11 (17-2)	PAI-1	SYBR	Unknown	24.9415	84.1	Auto Tm	224.509	245.401	21.3922	24.8416	24.8399	0.102409	Manual Ct		Manual	15	20	Manual	0.295948
59	11 (17-2)	PAI-1	SYBR	Unknown	24.7367	84.1	Auto Tm	267.261	245.401	21.3922	24.8416	24.8399	0.102409	Manual Ct		Manual	15	20	Manual	0.295948
12	12 (18-1)	PAI-1	SYBR	Unknown	26.984	84.1	Auto Tm	39.4672	41.0641	2.55752	26.9768	26.9389	0.0719643	Manual Ct		Manual	15	20	Manual	0.295948
36	12 (18-1)	PAI-1	SYBR	Unknown	26.9768	84.1	Auto Tm	39.7112	41.0641	2.55752	26.9768	26.9389	0.0719643	Manual Ct		Manual	15	20	Manual	0.295948
60	12 (18-1)	PAI-1	SYBR	Unknown	26.8559	84.1	Auto Tm	44.0139	41.0641	2.55752	26.9768	26.9389	0.0719643	Manual Ct		Manual	15	20	Manual	0.295948
13	13 (19-1)	PAI-1	SYBR	Unknown	25.9853	84.1	Auto Tm	92.3412	80.8894	11.5313	26.1386	26.149	0.169033	Manual Ct		Manual	15	20	Manual	0.295948
37	13 (19-1)	PAI-1	SYBR	Unknown	26.3229	84.1	Auto Tm	69.2802	80.8894	11.5313	26.1386	26.149	0.169033	Manual Ct		Manual	15	20	Manual	0.295948
61	13 (19-1)	PAI-1	SYBR	Unknown	26.1386	84.1	Auto Tm	81.0467	80.8894	11.5313	26.1386	26.149	0.169033	Manual Ct		Manual	15	20	Manual	0.295948
14	14 (20-1)	PAI-1	SYBR	Unknown	27.6	84	Auto Tm	23.3638	22.2629	1.06088	27.6612	27.6576	0.0558758	Manual Ct		Manual	15	20	Manual	0.295948
38	14 (20-1)	PAI-1	SYBR	Unknown	27.7116	84	Auto Tm	21.2471	22.2629	1.06088	27.6612	27.6576	0.0558758	Manual Ct		Manual	15	20	Manual	0.295948
62	14 (20-1)	PAI-1	SYBR	Unknown	27.6612	84	Auto Tm	22.1777	22.2629	1.06088	27.6612	27.6576	0.0558758	Manual Ct		Manual	15	20	Manual	0.295948
15	15 (21-1)	PAI-1	SYBR	Unknown	26.7366	84	Auto Tm	48.7187	50.8912	7.07278	26.7366	26.6927	0.159607	Manual Ct		Manual	15	20	Manual	0.295948
39	15 (21-1)	PAI-1	SYBR	Unknown	26.8257	84	Auto Tm	45.1595	50.8912	7.07278	26.7366	26.6927	0.159607	Manual Ct		Manual	15	20	Manual	0.295948
63	15 (21-1)	PAI-1	SYBR	Unknown	26.5157	84	Auto Tm	58.7954	50.8912	7.07278	26.7366	26.6927	0.159607	Manual Ct		Manual	15	20	Manual	0.295948
16	16 (21-2)	PAI-1	SYBR	Unknown	26.986	83.8	Auto Tm	39.4029	45.0492	7.55362	26.9077	26.8392	0.190586	Manual Ct		Manual	15	20	Manual	0.295948
40	16 (21-2)	PAI-1	SYBR	Unknown	26.9077	84	Auto Tm	42.1151	45.0492	7.55362	26.9077	26.8392	0.190586	Manual Ct		Manual	15	20	Manual	0.295948
64	16 (21-2)	PAI-1	SYBR	Unknown	26.6238	84	Auto Tm	53.6297	45.0492	7.55362	26.9077	26.8392	0.190586	Manual Ct		Manual	15	20	Manual	0.295948
17	17 (22-1)	PAI-1	SYBR	Unknown	28.15	84	Auto Tm	14.6306	17.3036	3.27377	28.0212	27.9664	0.216335	Manual Ct		Manual	15	20	Manual	0.295948
41	17 (22-1)	PAI-1	SYBR	Unknown	28.0212	84	Auto Tm	16.3252	17.3036	3.27377	28.0212	27.9664	0.216335	Manual Ct		Manual	15	20	Manual	0.295948
65	17 (22-1)	PAI-1	SYBR	Unknown	27.7279	84	Auto Tm	20.955	17.3036	3.27377	28.0212	27.9664	0.216335	Manual Ct		Manual	15	20	Manual	0.295948
18	18 (23-1)	PAI-1	SYBR	Unknown	27.7482	84	Auto Tm	20.5965	21.3036	2.55063	27.7482	27.714	0.138126	Manual Ct		Manual	15	20	Manual	0.295948
42	18 (23-1)	PAI-1	SYBR	Unknown	27.8318	84	Auto Tm	19.1811	21.3036	2.55063	27.7482	27.714	0.138126	Manual Ct		Manual	15	20	Manual	0.295948
66	18 (23-1)	PAI-1	SYBR	Unknown	27.562	84	Auto Tm	24.1332	21.3036	2.55063	27.7482	27.714	0.138126	Manual Ct		Manual	15	20	Manual	0.295948
19	19 (23-2)	PAI-1	SYBR	Unknown	26.0065	84	Auto Tm	90.6896	85.2852	5.91441	26.0662	26.0806	0.0822656	Manual Ct		Manual	15	20	Manual	0.295948
43	19 (23-2)	PAI-1	SYBR	Unknown	26.1692	84	Auto Tm	78.9672	85.2852	5.91441	26.0662	26.0806	0.0822656	Manual Ct		Manual	15	20	Manual	0.295948
67	19 (23-2)	PAI-1	SYBR	Unknown	26.0662	84	Auto Tm	86.1989	85.2852	5.91441	26.0662	26.0806	0.0822656	Manual Ct		Manual	15	20	Manual	0.295948
2	2 (11-2)	PAI-1	SYBR	Unknown	25.7879	83.6	Auto Tm	109.242	109.999	10.1546	25.7879	25.7831	0.108249	Manual Ct		Manual	15	20	Manual	0.295948
26	2 (11-2)	PAI-1	SYBR	Unknown	25.8888	83.6	Auto Tm	100.245	109.999	10.1546	25.7879	25.7831	0.108249	Manual Ct		Manual	15	20	Manual	0.295948
50	2 (11-2)	PAI-1	SYBR	Unknown	25.6725	83.6	Auto Tm	120.512	109.999	10.1546	25.7879	25.7831	0.108249	Manual Ct		Manual	15	20	Manual	0.295948
20	20 (24-1)	PAI-1	SYBR	Unknown	27.4454	83.7	Auto Tm	26.651	26.5185	2.54449	27.4454	27.4549	0.113551	Manual Ct		Manual	15	20	Manual	0.295948
44	20 (24-1)	PAI-1	SYBR	Unknown	27.5729	83.7	Auto Tm	23.9103	26.5185	2.54449	27.4454	27.4549	0.113551	Manual Ct		Manual	15	20	Manual	0.295948
68	20 (24-1)	PAI-1	SYBR	Unknown	27.3464	84	Auto Tm	28.9941	26.5185	2.54449	27.4454	27.4549	0.113551	Manual Ct		Manual	15	20	Manual	0.295948
21	21 (24-2)	PAI-1	SYBR	Unknown	27.2549	83.7	Auto Tm	31.3409	31.9031	3.61188	27.2549	27.239	0.131918	Manual Ct		Manual	15	20	Manual	0.295948
45	21 (24-2)	PAI-1	SYBR	Unknown	27.3622	83.7	Auto Tm	28.6053	31.9031	3.61188	27.2549	27.239	0.131918	Manual Ct		Manual	15	20	Manual	0.295948
69	21 (24-2)	PAI-1	SYBR	Unknown	27.0998	84	Auto Tm	35.7631	31.9031	3.61188	27.2549	27.239	0.131918	Manual Ct		Manual	15	20	Manual	0.295948
22	22 (25-2)	PAI-1	SYBR	Unknown	26.1631	83.7	Auto Tm	79.3783	82.9911	5.07812	26.1422	26.1122	0.0708212	Manual Ct		Manual	15	20	Manual	0.295948
46	22 (25-2)	PAI-1	SYBR	Unknown	26.1422	83.7	Auto Tm	80.7976	82.9911	5.07812	26.1422	26.1122	0.0708212	Manual Ct		Manual	15	20	Manual	0.295948
70	22 (25-2)	PAI-1	SYBR	Unknown	26.0313	83.7	Auto Tm	88.7972	82.9911	5.07812	26.1422	26.1122	0.0708212	Manual Ct		Manual	15	20	Manual	0.295948
23	23 (26-1)	PAI-1	SYBR	Unknown	26.6205	83.7	Auto Tm	53.7808	51.1714	2.37219	26.6924	26.6797	0.0540707	Manual Ct		Manual	15	20	Manual	0.295948
47	23 (26-1)	PAI-1	SYBR	Unknown	26.7264	83.7	Auto Tm	49.1453	51.1714	2.37219	26.6924	26.6797	0.0540707	Manual Ct		Manual	15	20	Manual	0.295948
71	23 (26-1)	PAI-1	SYBR	Unknown	26.6924	83.7	Auto Tm	50.5881	51.1714	2.37219	26.6924	26.6797	0.0540707	Manual Ct		Manual	15	20	Manual	0.295948
24	24 (26-2)	PAI-1	SYBR	Unknown	27.5173	83.4	Auto Tm	25.0688	33.8548	12.4254	27.2052	27.2052	0.441312	Manual Ct		Manual	15	20	Manual	0.295948
72	24 (26-2)	PAI-1	SYBR	Unknown	26.8932	83.7	Auto Tm	42.6409	33.8548	12.4254	27.2052	27.2052	0.441312	Manual Ct		Manual	15	20	Manual	0.295948
72	24 (26-2)	PAI-1	SYBR	Unknown	26.8932	83.7	Auto Tm	42.6409	33.8548	12.4254	27.2052	27.2052	0.441312	Manual Ct		Manual	15	20	Manual	0.295948
73	25 (27-1)	PAI-1	SYBR	Unknown	28.4423	83.6	Auto Tm	11.4077	12.5121	1.14619	28.3412	28.337	0.107457	Manual Ct		Manual	15	20	Manual	0.295948
97	25 (27-1)	PAI-1	SYBR	Unknown	28.3412	83.6	Auto Tm	12.4326	12.5121	1.14619	28.3412	28.337	0.107457	Manual Ct		Manual	15	20	Manual	0.295948
121	25 (27-1)	PAI-1	SYBR	Unknown	28.2275	83.6	Auto Tm	13.6959	12.5121	1.14619	28.3412	28.337	0.107457	Manual Ct		Manual	15	20	Manual	0.295948
74	26 (27-2)	PAI-1	SYBR	Unknown	27.8001	83.6	Auto Tm	19.7054	19.7083	1.24038	27.8001	27.8015	0.0740482	Manual Ct		Manual	15	20	Manual	0.295948
98	26 (27-2)	PAI-1	SYBR	Unknown	27.8762	83.6	Auto Tm	18.4693	19.7083	1.24038	27.8001	27.8015	0.0740482	Manual Ct		Manual	15	20	Manual	0.295948
122	26 (27-2)	PAI-1	SYBR	Unknown	27.7282	83.9	Auto Tm	20.9501	19.7083	1.24038	27.8001	27.8015	0.0740482	Manual Ct		Manual	15	20	Manual	0.295948
75	27 (27-3)	PAI-1	SYBR	Unknown	28.0678	83.6	Auto Tm	15.6905	14.809	1.1551	28.1024	28.1382	0.0935554	Manual Ct		Manual	15	20	Manual	0.295948
99	27 (27-3)	PAI-1	SYBR	Unknown	28.2444	83.9	Auto Tm	13.5014	14.809	1.1551	28.1024	28.1382	0.0935554	Manual Ct		Manual	15	20	Manual	0.295948
123	27 (27-3)	PAI-1	SYBR	Unknown	28.1024	83.9	Auto Tm	15.2351	14.809	1.1551	28.1024	28.1382	0.0935554	Manual Ct		Manual	15	20	Manual	0.295948
76	28 (28-1)	PAI-1	SYBR	Unknown	28.3008	83.9	Auto Tm	12.8685	10.9082	1.84898	28.5219	28.5061	0.197901	Manual Ct		Manual	15	20	Manual	0.295948
100	28 (28-1)	PAI-1	SYBR	Unknown	28.6956	83.9	Auto Tm	9.19556	10.9082	1.84898	28.5219	28.5061	0.197901	Manual Ct		Manual	15	20	Manual	0.295948
124	28 (28-1)	PAI-1	SYBR	Unknown	28.5219	83.9	Auto Tm	10.6604	10.9082	1.84898	28.5219	28.5061	0.197901	Manual Ct		Manual	15	20	Manual	0.295948
77	29 (28-2)	PAI-1	SYBR	Unknown	27.9939	83.9	Auto Tm	16.7093	17.9475	1.70759	27.9573	27.9134	0.109371	Manual Ct		Manual	15	20	Manual	0.295948
101	29 (28-2)	PAI-1	SYBR	Unknown	27.9573	83.9	Auto Tm	17.2376	17.9475	1.70759	27.9573	27.9134	0.109371	Manual Ct		Manual	15	20	Manual	0.295948
125	29 (28-2)	PAI-1	SYBR	Unknown	27.7888	83.9	Auto Tm	19.8955	17.9475	1.70759	27.9573	27.9134	0.109371	Manual Ct		Manual	15	20	Manual	0.295948
3	3 (12-1)	PAI-1	SYBR	Unknown	26.8765	83.6	Auto Tm	43.2488	43.2687	3.53825	26.8765	26.8786	0.0962865	Manual Ct		Manual	15	20	Manual	0.295948
27	3 (12-1)	PAI-1	SYBR	Unknown	26.9759	83.6	Auto Tm	39.7404	43.2687	3.53825	26.8765	26.8786	0.0962865	Manual Ct		Manual	15	20	Manual	0.295948
51	3 (12-1)	PAI-1	SYBR	Unknown	26.7834	83.9	Auto Tm	46.8169	43.2687	3.53825	26.8765	26.8786	0.0962865	Manual Ct		Manual	15	20	Manual	0.295948
78	30 (28-3)	PAI-1	SYBR	Unknown	27.8271	83.9	Auto Tm	19.2583	18.361	1.67764	27.8271	27.8865	0.110483	Manual Ct		Manual	15	20	Manual	0.295948
102	30 (28-3)	PAI-1	SYBR	Unknown	28.014	83.9	Auto Tm	16.4255	18.361	1.67764	27.8271	27.8865	0.110483	Manual Ct		Manual	15	20	Manual	0.295948
126	30 (28-3)	PAI-1	SYBR	Unknown	27.8185	83.9	Auto Tm	19.3991	18.361	1.67764	27.8271	27.8865	0.110483	Manual Ct		Manual	15	20	Manual	0.295948
79	31 (29-1)	PAI-1	SYBR	Unknown	23.6389	84.1	Auto Tm	680.357	144.703	94.7772	23.6051	23.5388	0.145063	Manual Ct		Manual	15	20	Manual	0.295948
103	31 (29-1)	PAI-1	SYBR	Unknown	23.6051	84.1	Auto Tm	700.211	144.703	94.7772	23.6051	23.5388	0.145063	Manual Ct		Manual	15	20	Manual	0.295948
127	31 (29-1)	PAI-1	SYBR	Unknown	23.3724	84.1	Auto Tm	853.54	144.703	94.7772	23.6051	23.5388	0.145063	Manual Ct		Manual	15	20	Manual	0.295948
80	32 (29-2)	PAI-1	SYBR	Unknown	25.2973	84.1	Auto Tm	165.854	164.032	3.16661	25.2973	25.3104	0.022811	Manual Ct		Manual	15	20	Manual	0.295948
104	32 (29-2)	PAI-1	SYBR	Unknown	25.3367	84.1	Auto Tm	160.375	164.032	3.16661	25.2973	25.3104	0.022811	Manual Ct		Manual	15	20	Manual	0.295948
128	32 (29-2)	PAI-1	SYBR	Unknown	25.2972	84.1	Auto Tm	165.867	164.032	3.16661	25.2973	25.3104	0.022811	Manual Ct		Manual	15	20	Manual	0.295948
81	33 (30-1)	PAI-1	SYBR	Unknown	27.0916	84.1	Auto Tm	36.0158	42.1256	7.04825	26.953	26.9182	0.193173	Manual Ct		Manual	15	20	Manual	0.295948
105	33 (30-1)	PAI-1	SYBR	Unknown	26.953	84.1	Auto Tm	40.5243	42.1256	7.04825	26.953	26.9182	0.193173	Manual Ct		Manual	15	20	Manual	0.295948
129	33 (30-1)	PAI-1	SYBR	Unknown	26.71	84.1	Auto Tm	49.8368	42.1256	7.04825	26.953	26.9182	0.193173	Manual Ct		Manual	15	20	Manual	0.295948
82	34 (30-2)	PAI-1	SYBR	Unknown	24.714	84.1	Auto Tm	272.483	45.0129	26.7177	24.5942	24.604	0.105392	Manual Ct		Manual	15	20	Manual	0.295948
106	34 (30-2)	PAI-1	SYBR	Unknown	24.5942	84.1	Auto Tm	301.719	45.0129	26.7177	24.5942	24.604	0.105392	Manual Ct		Manual	15	20	Manual	0.295948
130	34 (30-2)	PAI-1	SYBR	Unknown	24.5039	84.1	Auto Tm	325.837	45.0129	26.7177	24.5942	24.604	0.105392	Manual Ct		Manual	15	20	Manual	0.295948
83	35 (31-1)	PAI-1	SYBR	Unknown	25.1568	84.1	Auto Tm	186.912	169.218	17.5804	25.2753	25.2779	0.122437	Manual Ct		Manual	15	20	Manual	0.295948
107	35 (31-1)	PAI-1	SYBR	Unknown	25.4017	84.1	Auto Tm	151.754	169.218	17.5804	25.2753	25.2779	0.122437	Manual Ct		Manual	15	20	Manual	0.295948
131	35 (31-1)	PAI-1	SYBR	Unknown	25.2753	84.1	Auto Tm	168.987	169.218	17.5804	25.2753	25.2779	0.122437	Manual Ct		Manual	15	20	Manual	0.295948
84	36 (31-2)	PAI-1	SYBR	Unknown	25.3271	84.1	Auto Tm	161.691	192.765	27.7859	25.0692	25.1292	0.175838	Manual Ct		Manual	15	20	Manual	0.295948
108	36 (31-2)	PAI-1	SYBR	Unknown	25.0692	84.3	Auto Tm	201.381	192.765	27.7859	25.0692	25.1292	0.175838	Manual Ct		Manual	15	20	Manual	0.295948
132	36 (31-2)	PAI-1	SYBR	Unknown	24.9911	84.3	Auto Tm	215.222	192.765	27.7859	25.0692	25.1292	0.175838	Manual Ct		Manual	15	20	Manual	0.295948
85	37 (32-1)	PAI-1	SYBR	Unknown	29.113	84.1	Auto Tm	6.44592	8.08087	2.55372	29.0549	28.8835	0.348415	Manual Ct		Manual	15	20	Manual	0.295948
109	37 (32-1)	PAI-1	SYBR	Unknown	29.0549	84.1	Auto Tm	6.77311	8.08087	2.55372	29.0549	28.8835	0.348415	Manual Ct		Manual	15	20	Manual	0.295948
133	37 (32-1)	PAI-1	SYBR	Unknown	28.4826	84.3	Auto Tm	11.0236	8.08087	2.55372	29.0549	28.8835	0.348415	Manual Ct		Manual	15	20	Manual	0.295948
86	38 (A)	PAI-1	SYBR	Unknown	28.2933	84	Auto Tm	12.9501	13.531	1.61683	28.2933	28.2472	0.137112	Manual Ct		Manual	15	20	Manual	0.295948
110	38 (A)	PAI-1	SYBR	Unknown	28.3553	84	Auto Tm	12.2849	13.531	1.61683	28.2933	28.2472	0.137112	Manual Ct		Manual	15	20	Manual	0.295948
134	38 (A)	PAI-1	SYBR	Unknown	28.093	84	Auto Tm	15.358	13.531	1.61683	28.2933	28.2472	0.137112	Manual Ct		Manual	15	20	Manual	0.295948
87	39 (G)	PAI-1	SYBR	Unknown	27.9788	84	Auto Tm	16.9253	17.1541	4.02541	27.9788	27.9849	0.27871	Manual Ct		Manual	15	20	Manual	0.295948
111	39 (G)	PAI-1	SYBR	Unknown	28.2666	84	Auto Tm	13.248	17.1541	4.02541	27.9788	27.9849	0.27871	Manual Ct		Manual	15	20	Manual	0.295948
135	39 (G)	PAI-1	SYBR	Unknown	27.7093	84	Auto Tm	21.2891	17.1541	4.02541	27.9788	27.9849	0.27871	Manual Ct		Manual	15	20	Manual	0.295948
4	4 (12-2)	PAI-1	SYBR	Unknown	24.2222	83.9	Auto Tm	414.1	415.306	54.5476	24.2222	24.2256	0.154986	Manual Ct		Manual	15	20	Manual	0.295948
28	4 (12-2)	PAI-1	SYBR	Unknown	24.3823	83.9	Auto Tm	361.371	415.306	54.5476	24.2222	24.2256	0.154986	Manual Ct		Manual	15	20	Manual	0.295948
52	4 (12-2)	PAI-1	SYBR	Unknown	24.0723	83.9	Auto Tm	470.446	415.306	54.5476	24.2222	24.2256	0.154986	Manual Ct		Manual	15	20	Manual	0.295948
88	40 (H)	PAI-1	SYBR	Unknown	27.8407	84	Auto Tm	19.0359	22.3036	3.29048	27.657	27.6632	0.174505	Manual Ct		Manual	15	20	Manual	0.295948
112	40 (H)	PAI-1	SYBR	Unknown	27.657	84	Auto Tm	22.2587	22.3036	3.29048	27.657	27.6632	0.174505	Manual Ct		Manual	15	20	Manual	0.295948
136	40 (H)	PAI-1	SYBR	Unknown	27.4919	84	Auto Tm	25.6164	22.3036	3.29048	27.657	27.6632	0.174505	Manual Ct		Manual	15	20	Manual	0.295948
5	5 (13-1)	PAI-1	SYBR	Unknown	27.6777	83.6	Auto Tm	21.8696	23.052	3.08556	27.6777	27.6226	0.153011	Manual Ct		Manual	15	20	Manual	0.295948
29	5 (13-1)	PAI-1	SYBR	Unknown	27.7404	83.9	Auto Tm	20.7326	23.052	3.08556	27.6777	27.6226	0.153011	Manual Ct		Manual	15	20	Manual	0.295948
53	5 (13-1)	PAI-1	SYBR	Unknown	27.4497	83.9	Auto Tm	26.5539	23.052	3.08556	27.6777	27.6226	0.153011	Manual Ct		Manual	15	20	Manual	0.295948
6	6 (14-1)	PAI-1	SYBR	Unknown	28.9251	83.9	Auto Tm	7.56404	9.60799	2.01717	28.6374	28.6618	0.25195	Manual Ct		Manual	15	20	Manual	0.295948
30	6 (14-1)	PAI-1	SYBR	Unknown	28.6374	83.9	Auto Tm	9.66267	9.60799	2.01717	28.6374	28.6618	0.25195	Manual Ct		Manual	15	20	Manual	0.295948
54	6 (14-1)	PAI-1	SYBR	Unknown	28.423	83.9	Auto Tm	11.5973	9.60799	2.01717	28.6374	28.6618	0.25195	Manual Ct		Manual	15	20	Manual	0.295948
7	7 (15-1)	PAI-1	SYBR	Unknown	26.4317	83.9	Auto Tm	63.155	67.1258	5.72531	26.4063	26.3628	0.0981385	Manual Ct		Manual	15	20	Manual	0.295948
31	7 (15-1)	PAI-1	SYBR	Unknown	26.4063	83.9	Auto Tm	64.5338	67.1258	5.72531	26.4063	26.3628	0.0981385	Manual Ct		Manual	15	20	Manual	0.295948
55	7 (15-1)	PAI-1	SYBR	Unknown	26.2504	83.9	Auto Tm	73.6887	67.1258	5.72531	26.4063	26.3628	0.0981385	Manual Ct		Manual	15	20	Manual	0.295948
8	8 (15-2)	PAI-1	SYBR	Unknown	27.0685	83.9	Auto Tm	36.7306	36.4615	4.28661	27.0685	27.0826	0.13962	Manual Ct		Manual	15	20	Manual	0.295948
32	8 (15-2)	PAI-1	SYBR	Unknown	27.2288	83.9	Auto Tm	32.0467	36.4615	4.28661	27.0685	27.0826	0.13962	Manual Ct		Manual	15	20	Manual	0.295948
56	8 (15-2)	PAI-1	SYBR	Unknown	26.9506	84.1	Auto Tm	40.6072	36.4615	4.28661	27.0685	27.0826	0.13962	Manual Ct		Manual	15	20	Manual	0.295948
9	9 (16-1)	PAI-1	SYBR	Unknown	27.5173	84.1	Auto Tm	25.0687	29.4476	4.32881	27.3241	27.3367	0.174588	Manual Ct		Manual	15	20	Manual	0.295948
33	9 (16-1)	PAI-1	SYBR	Unknown	27.3241	84.1	Auto Tm	29.5497	29.4476	4.32881	27.3241	27.3367	0.174588	Manual Ct		Manual	15	20	Manual	0.295948
57	9 (16-1)	PAI-1	SYBR	Unknown	27.1688	84.1	Auto Tm	33.7245	29.4476	4.32881	27.3241	27.3367	0.174588	Manual Ct		Manual	15	20	Manual	0.295948
366	Gene 1 Standard (1)	PAI-1	SYBR	Standard	31.3596	83.3	Auto Tm	1						Manual Ct		Manual	15	20	Manual	0.295948
363	Gene 1 Standard (10)	PAI-1	SYBR	Standard	28.5699	83.3	Auto Tm	10						Manual Ct		Manual	15	20	Manual	0.295948
364	Gene 1 Standard (10)	PAI-1	SYBR	Standard	28.5099	83.6	Auto Tm	10						Manual Ct		Manual	15	20	Manual	0.295948
361	Gene 1 Standard (100)	PAI-1	SYBR	Standard	25.9316	84.2	Auto Tm	100						Manual Ct		Manual	15	20	Manual	0.295948
362	Gene 1 Standard (100)	PAI-1	SYBR	Standard	25.909	84.1	Auto Tm	100						Manual Ct		Manual	15	20	Manual	0.295948
379	NTC Gene 1	PAI-1	SYBR	NTC	Undetermined	61.9	Auto Tm	0						Manual Ct		Manual	15	20	Manual	0.295948						TRUE
382	RT Negative 1	PAI-1	SYBR	NTC	Undetermined	61.8	Auto Tm	0						Manual Ct		Manual	15	20	Manual	0.295948						TRUE
Slope	-2.70536	cycles/log decade
Y-Intercept		31.3024
R^2		0.999343
		PAI	18S
	Mouse ID	Qty Mean	Qty Mean	Ratio	Normalized values	Mice groups										Mean	STDEV	SE
1	11-1 (4%+RC+HFHC)	43.918	16.1897	2.71271	0.82228	18%- 4 WEEKS	0.44804	0.596961	0.0936646							0.379555	0.258543	0.14927
2	11-2 (4%+RC+HFHC)	109.999	17.3774	6.33003	1.91876	4%- 4 WEEKS	2.4962	2.45157	2.49679	3.17973						2.65607	0.349745	0.174873	P = <0.001	***
3	12-1 (18%+RC+HFHC)	43.2687	29.3828	1.47258	0.446371
4	12-2 (18%+RC+HFHC)	415.306	18.8159	22.0721	6.69052	18%+RC - 4 WEEKS	0.140778	0.264299	0.299918							0.234998	0.0835181	0.0482192
5	13-1 (4%+RC+RC)	23.052	31.6372	0.728637	0.220865	4%+RC - 4 WEEKS	0.170417	0.265079	0.196938							0.210811	0.0488318	0.028193	P = 0.687
6	14-1 (18%+RC+RC)	9.60799	20.4911	0.468887	0.142129
7	15-1 (4%+RC+HFHC)	67.1258	15.311	4.38415	1.32893	18%+RC+RC	0.142129	0.674216	0.839023	0.430921	0.226259	0.154132	0.221218			0.383986	0.275739	0.10422
8	15-2 (4%+RC+HFHC)	36.4615	19.3291	1.88635	0.571793	18%+RC+HFHC			1.26922	3.68739	1.17751					2.04471	1.42334	0.636537	P = 0.010	**
9	16-1 (4%+RC+RC)	29.4476	19.7214	1.49318	0.452614
10	17-1 (18%+RC+HFHC)	90.9939	21.7315	4.18718	1.26922	4%+RC+RC	0.220865	0.452614	0.392972	0.254349	0.486207	0.484083				0.381848	0.117172	0.0478351
11	17-2 (18%+RC+HFHC)	245.401	20.1731	12.1647	3.68739	4%+RC+HFHC	0.82228	1.91876	1.32893	0.571793	1.40734	0.750915	0.647432	0.23862	0.963546	0.961069	0.510751	0.17025	P = 0.011	*
12	18-1 (18%+RC+RC)	41.0641	18.462	2.22425	0.674216
13	19-1 (4%+RC+HFHC)	80.8894	17.4224	4.64284	1.40734
14	20-1 (4%+RC+RC)	22.2629	17.1726	1.29642	0.392972										Mean		SE
15	21-1 (4%+RC+HFHC)	50.8912	20.5432	2.47728	0.750915										0.379555	1	0.14927	0.393276
16	21-2 (4%+RC+HFHC)	45.0492	21.0915	2.13589	0.647432										2.65607	6.99786	0.174873	0.460731
17	22-1 (4%+RC+RC)	17.3036	20.6215	0.839102	0.254349
18	23-1 (4%+RC+HFHC)	21.3036	27.0621	0.78721	0.23862										0.234998	0.619141	0.0482192	0.127041
19	23-2 (4%+RC+HFHC)	85.2852	26.8298	3.17875	0.963546										0.210811	0.555417	0.028193	0.0742791
20	24-1 (4%+RC+RC)	26.5185	16.5327	1.604	0.486207
21	24-2 (4%+RC+RC)	31.9031	19.9769	1.597	0.484083										0.383986	1.01167	0.10422	0.274584
22	25-2 (18%+RC+HFHC)	82.9911	21.364	3.88462	1.17751										2.04471	5.38711	0.636537	1.67706
23	26-1 (18%+RC+RC)	51.1714	18.4871	2.76795	0.839023
24	26-2 (18%+RC+RC)	33.8548	23.8143	1.42162	0.430921										0.381848	1.00604	0.0478351	0.126029
25	27-1 (4%+RC - 5 WEEKS)	12.5121	22.2552	0.562209	0.170417										0.961069	2.53209	0.17025	0.448552
26	27-2 (4%+RC - 5 WEEKS)	19.7083	22.5366	0.874498	0.265079
27	27-3 (4%+RC - 5 WEEKS)	14.809	22.7935	0.649702	0.196938
28	28-1 (18%+RC - 4 WEEKS)	10.9082	23.4873	0.464428	0.140778
29	28-2 (18%+RC - 4 WEEKS)	17.9475	20.5837	0.871926	0.264299
30	28-3 (18%+RC - 4 WEEKS)	18.361	18.557	0.989433	0.299918
31	29-1 (4%- 4 WEEKS)	144.703	17.5716	8.23501	2.4962
32	29-2 (4%- 4 WEEKS)	164.032	20.2815	8.08776	2.45157		0.44804	2.4962		0.140778	0.170417		0.142129	0.446371		0.220865	0.82228
33	30-1 (18%- 4 WEEKS)	42.1256	28.5	1.47809	0.44804		0.596961	2.45157		0.264299	0.265079		0.674216	6.69052		0.452614	1.91876
34	30-2 (18%- 4 WEEKS)	45.0129	22.8563	1.96938	0.596961		0.0936646	2.49679		0.299918	0.196938		0.839023	1.26922		0.392972	1.32893
35	31-1 (4%- 4 WEEKS)	169.218	20.5437	8.23696	2.49679			3.17973					0.430921	3.68739		0.254349	0.571793
36	31-2 (4%- 4 WEEKS)	192.765	18.3761	10.49	3.17973								0.226259	1.17751		0.486207	1.40734
37	32-1 (18%- 4 WEEKS)	8.08087	26.1516	0.309001	0.0936646								0.154132			0.484083	0.750915
38	A (18%+RC+RC)	13.531	18.1276	0.746432	0.226259								0.221218				0.647432
39	G (18%+RC+RC)	17.1541	33.7358	0.508484	0.154132												0.23862
40	H (18%+RC+RC)	22.3036	30.5612	0.729803	0.221218												0.963546
				3.29902

## Sheet: TGF-Beta
Well	Sample Name	Detector Name	Reporter	Task	Ct	Tm Value	Tm Type	Quantity	Qty Mean	Qty StdDev	Ct Median	Ct Mean	Ct StdDev	Ct Type	Template Name	Baseline Type	Baseline Start	Baseline Stop	Threshold Type	Threshold	FOS	HMD	LME	EW	BPR	NAW	HNS	HRN	EAF	BAF	TAF	CAF
89	1 (11-1)	TGF-Beta 1	SYBR	Unknown	27.1572	89.4	Auto Tm	107.185	115.052	6.81309	26.9882	27.0444	0.0976663	Manual Ct		Manual	5	19	Manual	0.444998
113	1 (11-1)	TGF-Beta 1	SYBR	Unknown	26.9879	89.4	Auto Tm	118.999	115.052	6.81309	26.9882	27.0444	0.0976663	Manual Ct		Manual	5	19	Manual	0.444998
137	1 (11-1)	TGF-Beta 1	SYBR	Unknown	26.9882	89.4	Auto Tm	118.972	115.052	6.81309	26.9882	27.0444	0.0976663	Manual Ct		Manual	5	19	Manual	0.444998
146	10 (17-1)	TGF-Beta 1	SYBR	Unknown	25.4951	89.3	Auto Tm	299.105	314.836	23.3149	25.47	25.415	0.117702	Manual Ct		Manual	5	19	Manual	0.444998
170	10 (17-1)	TGF-Beta 1	SYBR	Unknown	25.2798	89.3	Auto Tm	341.622	314.836	23.3149	25.47	25.415	0.117702	Manual Ct		Manual	5	19	Manual	0.444998
194	10 (17-1)	TGF-Beta 1	SYBR	Unknown	25.47	89.3	Auto Tm	303.781	314.836	23.3149	25.47	25.415	0.117702	Manual Ct		Manual	5	19	Manual	0.444998
147	11 (17-2)	TGF-Beta 1	SYBR	Unknown	24.4734	89.3	Auto Tm	562.07	560.641	4.99478	24.4734	24.4776	0.0144549	Manual Ct		Manual	5	19	Manual	0.444998
171	11 (17-2)	TGF-Beta 1	SYBR	Unknown	24.4656	89.3	Auto Tm	564.765	560.641	4.99478	24.4734	24.4776	0.0144549	Manual Ct		Manual	5	19	Manual	0.444998
195	11 (17-2)	TGF-Beta 1	SYBR	Unknown	24.4936	89.3	Auto Tm	555.087	560.641	4.99478	24.4734	24.4776	0.0144549	Manual Ct		Manual	5	19	Manual	0.444998
148	12 (18-1)	TGF-Beta 1	SYBR	Unknown	26.5427	89.3	Auto Tm	156.64	156.806	2.25098	26.5427	26.5411	0.023233	Manual Ct		Manual	5	19	Manual	0.444998
172	12 (18-1)	TGF-Beta 1	SYBR	Unknown	26.5171	89.3	Auto Tm	159.136	156.806	2.25098	26.5427	26.5411	0.023233	Manual Ct		Manual	5	19	Manual	0.444998
196	12 (18-1)	TGF-Beta 1	SYBR	Unknown	26.5635	89.3	Auto Tm	154.643	156.806	2.25098	26.5427	26.5411	0.023233	Manual Ct		Manual	5	19	Manual	0.444998
149	13 (19-1)	TGF-Beta 1	SYBR	Unknown	25.1744	89.3	Auto Tm	364.6	356.833	18.0977	25.1744	25.2107	0.0833115	Manual Ct		Manual	5	19	Manual	0.444998
173	13 (19-1)	TGF-Beta 1	SYBR	Unknown	25.306	89.3	Auto Tm	336.148	356.833	18.0977	25.1744	25.2107	0.0833115	Manual Ct		Manual	5	19	Manual	0.444998
197	13 (19-1)	TGF-Beta 1	SYBR	Unknown	25.1517	89.3	Auto Tm	369.751	356.833	18.0977	25.1744	25.2107	0.0833115	Manual Ct		Manual	5	19	Manual	0.444998
150	14 (20-1)	TGF-Beta 1	SYBR	Unknown	26.4839	89.3	Auto Tm	162.431	157.775	9.54617	26.4839	26.5331	0.0997737	Manual Ct		Manual	5	19	Manual	0.444998
174	14 (20-1)	TGF-Beta 1	SYBR	Unknown	26.6479	89.3	Auto Tm	146.794	157.775	9.54617	26.4839	26.5331	0.0997737	Manual Ct		Manual	5	19	Manual	0.444998
198	14 (20-1)	TGF-Beta 1	SYBR	Unknown	26.4674	89.3	Auto Tm	164.1	157.775	9.54617	26.4839	26.5331	0.0997737	Manual Ct		Manual	5	19	Manual	0.444998
151	15 (21-1)	TGF-Beta 1	SYBR	Unknown	27.5465	89.2	Auto Tm	84.2854	80.3626	5.58525	27.5746	27.6263	0.114846	Manual Ct		Manual	5	19	Manual	0.444998
175	15 (21-1)	TGF-Beta 1	SYBR	Unknown	27.5746	89.5	Auto Tm	82.8344	80.3626	5.58525	27.5746	27.6263	0.114846	Manual Ct		Manual	5	19	Manual	0.444998
199	15 (21-1)	TGF-Beta 1	SYBR	Unknown	27.758	89.5	Auto Tm	73.9679	80.3626	5.58525	27.5746	27.6263	0.114846	Manual Ct		Manual	5	19	Manual	0.444998
152	16 (21-2)	TGF-Beta 1	SYBR	Unknown	27.0911	89.5	Auto Tm	111.652	109.522	7.91831	27.0911	27.1252	0.118907	Manual Ct		Manual	5	19	Manual	0.444998
176	16 (21-2)	TGF-Beta 1	SYBR	Unknown	27.2574	89.5	Auto Tm	100.756	109.522	7.91831	27.0911	27.1252	0.118907	Manual Ct		Manual	5	19	Manual	0.444998
200	16 (21-2)	TGF-Beta 1	SYBR	Unknown	27.027	89.5	Auto Tm	116.157	109.522	7.91831	27.0911	27.1252	0.118907	Manual Ct		Manual	5	19	Manual	0.444998
153	17 (22-1)	TGF-Beta 1	SYBR	Unknown	28.1045	89.5	Auto Tm	59.7203	64.1797	5.79811	28.0416	27.9922	0.1436	Manual Ct		Manual	5	19	Manual	0.444998
177	17 (22-1)	TGF-Beta 1	SYBR	Unknown	27.8304	89.5	Auto Tm	70.7342	64.1797	5.79811	28.0416	27.9922	0.1436	Manual Ct		Manual	5	19	Manual	0.444998
201	17 (22-1)	TGF-Beta 1	SYBR	Unknown	28.0416	89.5	Auto Tm	62.0847	64.1797	5.79811	28.0416	27.9922	0.1436	Manual Ct		Manual	5	19	Manual	0.444998
154	18 (23-1)	TGF-Beta 1	SYBR	Unknown	29.1795	89.5	Auto Tm	30.7509	26.9121	3.32461	29.5136	29.4034	0.193885	Manual Ct		Manual	5	19	Manual	0.444998
178	18 (23-1)	TGF-Beta 1	SYBR	Unknown	29.5171	89.5	Auto Tm	24.9656	26.9121	3.32461	29.5136	29.4034	0.193885	Manual Ct		Manual	5	19	Manual	0.444998
202	18 (23-1)	TGF-Beta 1	SYBR	Unknown	29.5136	89.5	Auto Tm	25.0198	26.9121	3.32461	29.5136	29.4034	0.193885	Manual Ct		Manual	5	19	Manual	0.444998
155	19 (23-2)	TGF-Beta 1	SYBR	Unknown	28.3962	89.5	Auto Tm	49.8781	43.4542	5.80895	28.6779	28.6289	0.21248	Manual Ct		Manual	5	19	Manual	0.444998
179	19 (23-2)	TGF-Beta 1	SYBR	Unknown	28.8126	89.5	Auto Tm	38.5708	43.4542	5.80895	28.6779	28.6289	0.21248	Manual Ct		Manual	5	19	Manual	0.444998
203	19 (23-2)	TGF-Beta 1	SYBR	Unknown	28.6779	89.5	Auto Tm	41.9136	43.4542	5.80895	28.6779	28.6289	0.21248	Manual Ct		Manual	5	19	Manual	0.444998
90	2 (11-2)	TGF-Beta 1	SYBR	Unknown	25.6738	89.4	Auto Tm	267.853	259.949	7.14389	25.7343	25.7227	0.0442946	Manual Ct		Manual	5	19	Manual	0.444998
114	2 (11-2)	TGF-Beta 1	SYBR	Unknown	25.7343	89.4	Auto Tm	258.044	259.949	7.14389	25.7343	25.7227	0.0442946	Manual Ct		Manual	5	19	Manual	0.444998
138	2 (11-2)	TGF-Beta 1	SYBR	Unknown	25.7602	89.4	Auto Tm	253.951	259.949	7.14389	25.7343	25.7227	0.0442946	Manual Ct		Manual	5	19	Manual	0.444998
156	20 (24-1)	TGF-Beta 1	SYBR	Unknown	28.5233	89.5	Auto Tm	46.1129	36.3478	8.53897	29.0826	28.9367	0.363192	Manual Ct		Manual	5	19	Manual	0.444998
180	20 (24-1)	TGF-Beta 1	SYBR	Unknown	29.0826	89.5	Auto Tm	32.647	36.3478	8.53897	29.0826	28.9367	0.363192	Manual Ct		Manual	5	19	Manual	0.444998
204	20 (24-1)	TGF-Beta 1	SYBR	Unknown	29.2043	89.5	Auto Tm	30.2835	36.3478	8.53897	29.0826	28.9367	0.363192	Manual Ct		Manual	5	19	Manual	0.444998
157	21 (24-2)	TGF-Beta 1	SYBR	Unknown	27.8769	89.5	Auto Tm	68.7293	80.3457	12.2251	27.6471	27.6365	0.245947	Manual Ct		Manual	5	19	Manual	0.444998
181	21 (24-2)	TGF-Beta 1	SYBR	Unknown	27.6471	89.5	Auto Tm	79.208	80.3457	12.2251	27.6471	27.6365	0.245947	Manual Ct		Manual	5	19	Manual	0.444998
205	21 (24-2)	TGF-Beta 1	SYBR	Unknown	27.3854	89.5	Auto Tm	93.0999	80.3457	12.2251	27.6471	27.6365	0.245947	Manual Ct		Manual	5	19	Manual	0.444998
158	22 (25-2)	TGF-Beta 1	SYBR	Unknown	27.619	89.5	Auto Tm	80.5969	72.8705	9.02783	27.7341	27.7908	0.206095	Manual Ct		Manual	5	19	Manual	0.444998
182	22 (25-2)	TGF-Beta 1	SYBR	Unknown	27.7341	89.5	Auto Tm	75.0678	72.8705	9.02783	27.7341	27.7908	0.206095	Manual Ct		Manual	5	19	Manual	0.444998
206	22 (25-2)	TGF-Beta 1	SYBR	Unknown	28.0193	89.5	Auto Tm	62.9469	72.8705	9.02783	27.7341	27.7908	0.206095	Manual Ct		Manual	5	19	Manual	0.444998
159	23 (26-1)	TGF-Beta 1	SYBR	Unknown	27.895	89.4	Auto Tm	67.9664	69.366	1.23026	27.8506	27.8622	0.0288559	Manual Ct		Manual	5	19	Manual	0.444998
183	23 (26-1)	TGF-Beta 1	SYBR	Unknown	27.8506	89.4	Auto Tm	69.8553	69.366	1.23026	27.8506	27.8622	0.0288559	Manual Ct		Manual	5	19	Manual	0.444998
207	23 (26-1)	TGF-Beta 1	SYBR	Unknown	27.8409	89.4	Auto Tm	70.2763	69.366	1.23026	27.8506	27.8622	0.0288559	Manual Ct		Manual	5	19	Manual	0.444998
160	24 (26-2)	TGF-Beta 1	SYBR	Unknown	29.2483	89.4	Auto Tm	29.4714	30.6309	5.24311	29.2483	29.2013	0.272566	Manual Ct		Manual	5	19	Manual	0.444998
184	24 (26-2)	TGF-Beta 1	SYBR	Unknown	28.9083	89.4	Auto Tm	36.3567	30.6309	5.24311	29.2483	29.2013	0.272566	Manual Ct		Manual	5	19	Manual	0.444998
208	24 (26-2)	TGF-Beta 1	SYBR	Unknown	29.4473	89.4	Auto Tm	26.0645	30.6309	5.24311	29.2483	29.2013	0.272566	Manual Ct		Manual	5	19	Manual	0.444998
161	25 (27-1)	TGF-Beta 1	SYBR	Unknown	27.4119	89.4	Auto Tm	91.586	83.6113	10.9651	27.474	27.5693	0.220928	Manual Ct		Manual	5	19	Manual	0.444998
185	25 (27-1)	TGF-Beta 1	SYBR	Unknown	27.8219	89.4	Auto Tm	71.1071	83.6113	10.9651	27.474	27.5693	0.220928	Manual Ct		Manual	5	19	Manual	0.444998
209	25 (27-1)	TGF-Beta 1	SYBR	Unknown	27.474	89.4	Auto Tm	88.1409	83.6113	10.9651	27.474	27.5693	0.220928	Manual Ct		Manual	5	19	Manual	0.444998
162	26 (27-2)	TGF-Beta 1	SYBR	Unknown	27.1134	89.4	Auto Tm	110.126	104.929	7.14267	27.1468	27.1942	0.112359	Manual Ct		Manual	5	19	Manual	0.444998
186	26 (27-2)	TGF-Beta 1	SYBR	Unknown	27.3225	89.4	Auto Tm	96.7841	104.929	7.14267	27.1468	27.1942	0.112359	Manual Ct		Manual	5	19	Manual	0.444998
210	26 (27-2)	TGF-Beta 1	SYBR	Unknown	27.1468	89.4	Auto Tm	107.876	104.929	7.14267	27.1468	27.1942	0.112359	Manual Ct		Manual	5	19	Manual	0.444998
163	27 (27-3)	TGF-Beta 1	SYBR	Unknown	27.0869	89.4	Auto Tm	111.938	108.128	6.53652	27.088	27.145	0.0997417	Manual Ct		Manual	5	19	Manual	0.444998
187	27 (27-3)	TGF-Beta 1	SYBR	Unknown	27.088	89.4	Auto Tm	111.865	108.128	6.53652	27.088	27.145	0.0997417	Manual Ct		Manual	5	19	Manual	0.444998
211	27 (27-3)	TGF-Beta 1	SYBR	Unknown	27.2602	89.4	Auto Tm	100.581	108.128	6.53652	27.088	27.145	0.0997417	Manual Ct		Manual	5	19	Manual	0.444998
164	28 (28-1)	TGF-Beta 1	SYBR	Unknown	28.9154	89.4	Auto Tm	36.198	31.2019	4.69794	29.191	29.1681	0.242024	Manual Ct		Manual	5	19	Manual	0.444998
188	28 (28-1)	TGF-Beta 1	SYBR	Unknown	29.3978	89.4	Auto Tm	26.8737	31.2019	4.69794	29.191	29.1681	0.242024	Manual Ct		Manual	5	19	Manual	0.444998
212	28 (28-1)	TGF-Beta 1	SYBR	Unknown	29.191	89.4	Auto Tm	30.534	31.2019	4.69794	29.191	29.1681	0.242024	Manual Ct		Manual	5	19	Manual	0.444998
165	29 (28-2)	TGF-Beta 1	SYBR	Unknown	27.1919	89.4	Auto Tm	104.917	106.855	5.2287	27.1919	27.1635	0.078386	Manual Ct		Manual	5	19	Manual	0.444998
189	29 (28-2)	TGF-Beta 1	SYBR	Unknown	27.0749	89.4	Auto Tm	112.776	106.855	5.2287	27.1919	27.1635	0.078386	Manual Ct		Manual	5	19	Manual	0.444998
213	29 (28-2)	TGF-Beta 1	SYBR	Unknown	27.2237	89.4	Auto Tm	102.872	106.855	5.2287	27.1919	27.1635	0.078386	Manual Ct		Manual	5	19	Manual	0.444998
91	3 (12-1)	TGF-Beta 1	SYBR	Unknown	28.3067	89.4	Auto Tm	52.7106	47.9652	4.10971	28.5406	28.4634	0.135659	Manual Ct		Manual	5	19	Manual	0.444998
115	3 (12-1)	TGF-Beta 1	SYBR	Unknown	28.5406	89.4	Auto Tm	45.6222	47.9652	4.10971	28.5406	28.4634	0.135659	Manual Ct		Manual	5	19	Manual	0.444998
139	3 (12-1)	TGF-Beta 1	SYBR	Unknown	28.5427	89.4	Auto Tm	45.5629	47.9652	4.10971	28.5406	28.4634	0.135659	Manual Ct		Manual	5	19	Manual	0.444998
166	30 (28-3)	TGF-Beta 1	SYBR	Unknown	27.0403	89.4	Auto Tm	115.206	103.53	12.2357	27.1971	27.2211	0.193882	Manual Ct		Manual	5	19	Manual	0.444998
190	30 (28-3)	TGF-Beta 1	SYBR	Unknown	27.4259	89.4	Auto Tm	90.8028	103.53	12.2357	27.1971	27.2211	0.193882	Manual Ct		Manual	5	19	Manual	0.444998
214	30 (28-3)	TGF-Beta 1	SYBR	Unknown	27.1971	89.4	Auto Tm	104.58	103.53	12.2357	27.1971	27.2211	0.193882	Manual Ct		Manual	5	19	Manual	0.444998
167	31 (29-1)	TGF-Beta 1	SYBR	Unknown	25.6959	89.4	Auto Tm	264.231	258.287	6.28835	25.7287	25.7331	0.0395128	Manual Ct		Manual	5	19	Manual	0.444998
191	31 (29-1)	TGF-Beta 1	SYBR	Unknown	25.7746	89.4	Auto Tm	251.703	258.287	6.28835	25.7287	25.7331	0.0395128	Manual Ct		Manual	5	19	Manual	0.444998
215	31 (29-1)	TGF-Beta 1	SYBR	Unknown	25.7287	89.4	Auto Tm	258.925	258.287	6.28835	25.7287	25.7331	0.0395128	Manual Ct		Manual	5	19	Manual	0.444998
168	32 (29-2)	TGF-Beta 1	SYBR	Unknown	25.7558	89.1	Auto Tm	254.634	259.787	7.2882	25.7237	25.7237	0.0454431	Manual Ct		Manual	5	19	Manual	0.444998
216	32 (29-2)	TGF-Beta 1	SYBR	Unknown	25.6915	89.4	Auto Tm	264.941	259.787	7.2882	25.7237	25.7237	0.0454431	Manual Ct		Manual	5	19	Manual	0.444998
216	32 (29-2)	TGF-Beta 1	SYBR	Unknown	25.6915	89.4	Auto Tm	264.941	259.787	7.2882	25.7237	25.7237	0.0454431	Manual Ct		Manual	5	19	Manual	0.444998
217	33 (30-1)	TGF-Beta 1	SYBR	Unknown	27.7868	89.3	Auto Tm	72.6633	82.7088	11.1935	27.6171	27.5868	0.216738	Manual Ct		Manual	5	19	Manual	0.444998
241	33 (30-1)	TGF-Beta 1	SYBR	Unknown	27.6171	89.3	Auto Tm	80.688	82.7088	11.1935	27.6171	27.5868	0.216738	Manual Ct		Manual	5	19	Manual	0.444998
265	33 (30-1)	TGF-Beta 1	SYBR	Unknown	27.3565	89.3	Auto Tm	94.7751	82.7088	11.1935	27.6171	27.5868	0.216738	Manual Ct		Manual	5	19	Manual	0.444998
218	34 (30-2)	TGF-Beta 1	SYBR	Unknown	25.4927	89.3	Auto Tm	299.548	93.6012	10.2032	25.4927	25.4715	0.0539927	Manual Ct		Manual	5	19	Manual	0.444998
242	34 (30-2)	TGF-Beta 1	SYBR	Unknown	25.4102	89.3	Auto Tm	315.208	93.6012	10.2032	25.4927	25.4715	0.0539927	Manual Ct		Manual	5	19	Manual	0.444998
266	34 (30-2)	TGF-Beta 1	SYBR	Unknown	25.5117	89	Auto Tm	296.047	93.6012	10.2032	25.4927	25.4715	0.0539927	Manual Ct		Manual	5	19	Manual	0.444998
219	35 (31-1)	TGF-Beta 1	SYBR	Unknown	26.1321	89.3	Auto Tm	201.84	207.713	6.23089	26.0908	26.0862	0.0484859	Manual Ct		Manual	5	19	Manual	0.444998
243	35 (31-1)	TGF-Beta 1	SYBR	Unknown	26.0908	89.3	Auto Tm	207.052	207.713	6.23089	26.0908	26.0862	0.0484859	Manual Ct		Manual	5	19	Manual	0.444998
267	35 (31-1)	TGF-Beta 1	SYBR	Unknown	26.0355	89.3	Auto Tm	214.249	207.713	6.23089	26.0908	26.0862	0.0484859	Manual Ct		Manual	5	19	Manual	0.444998
220	36 (31-2)	TGF-Beta 1	SYBR	Unknown	25.9733	89.3	Auto Tm	222.633	213.849	7.92964	26.0549	26.0393	0.0596652	Manual Ct		Manual	5	19	Manual	0.444998
244	36 (31-2)	TGF-Beta 1	SYBR	Unknown	26.0549	89.3	Auto Tm	211.695	213.849	7.92964	26.0549	26.0393	0.0596652	Manual Ct		Manual	5	19	Manual	0.444998
268	36 (31-2)	TGF-Beta 1	SYBR	Unknown	26.0895	89.3	Auto Tm	207.218	213.849	7.92964	26.0549	26.0393	0.0596652	Manual Ct		Manual	5	19	Manual	0.444998
221	37 (32-1)	TGF-Beta 1	SYBR	Unknown	28.6794	89.3	Auto Tm	41.8748	35.1703	5.84201	29.0917	28.9762	0.259106	Manual Ct		Manual	5	19	Manual	0.444998
245	37 (32-1)	TGF-Beta 1	SYBR	Unknown	29.1575	89.3	Auto Tm	31.1721	35.1703	5.84201	29.0917	28.9762	0.259106	Manual Ct		Manual	5	19	Manual	0.444998
269	37 (32-1)	TGF-Beta 1	SYBR	Unknown	29.0917	89.3	Auto Tm	32.4641	35.1703	5.84201	29.0917	28.9762	0.259106	Manual Ct		Manual	5	19	Manual	0.444998
222	38 (A)	TGF-Beta 1	SYBR	Unknown	30.1972	89.3	Auto Tm	16.4044	23.1204	8.00698	29.7991	29.7041	0.546859	Manual Ct		Manual	5	19	Manual	0.444998
246	38 (A)	TGF-Beta 1	SYBR	Unknown	29.7991	89.3	Auto Tm	20.9753	23.1204	8.00698	29.7991	29.7041	0.546859	Manual Ct		Manual	5	19	Manual	0.444998
270	38 (A)	TGF-Beta 1	SYBR	Unknown	29.116	74.6	Auto Tm	31.9814	23.1204	8.00698	29.7991	29.7041	0.546859	Manual Ct		Manual	5	19	Manual	0.444998
223	39 (G)	TGF-Beta 1	SYBR	Unknown	29.5227	89.5	Auto Tm	24.8787	27.9955	2.90492	29.3038	29.3375	0.170867	Manual Ct		Manual	5	19	Manual	0.444998
247	39 (G)	TGF-Beta 1	SYBR	Unknown	29.186	89.2	Auto Tm	30.6276	27.9955	2.90492	29.3038	29.3375	0.170867	Manual Ct		Manual	5	19	Manual	0.444998
271	39 (G)	TGF-Beta 1	SYBR	Unknown	29.3038	89.2	Auto Tm	28.48	27.9955	2.90492	29.3038	29.3375	0.170867	Manual Ct		Manual	5	19	Manual	0.444998
92	4 (12-2)	TGF-Beta 1	SYBR	Unknown	26.3439	89.4	Auto Tm	177.098	167.507	11.1601	26.4086	26.4365	0.109295	Manual Ct		Manual	5	19	Manual	0.444998
116	4 (12-2)	TGF-Beta 1	SYBR	Unknown	26.5571	89.4	Auto Tm	155.258	167.507	11.1601	26.4086	26.4365	0.109295	Manual Ct		Manual	5	19	Manual	0.444998
140	4 (12-2)	TGF-Beta 1	SYBR	Unknown	26.4086	89.4	Auto Tm	170.165	167.507	11.1601	26.4086	26.4365	0.109295	Manual Ct		Manual	5	19	Manual	0.444998
224	40 (H)	TGF-Beta 1	SYBR	Unknown	27.3378	89.5	Auto Tm	95.877	92.2993	10.1235	27.3378	27.4061	0.182955	Manual Ct		Manual	5	19	Manual	0.444998
248	40 (H)	TGF-Beta 1	SYBR	Unknown	27.2672	89.5	Auto Tm	100.148	92.2993	10.1235	27.3378	27.4061	0.182955	Manual Ct		Manual	5	19	Manual	0.444998
272	40 (H)	TGF-Beta 1	SYBR	Unknown	27.6134	89.5	Auto Tm	80.8728	92.2993	10.1235	27.3378	27.4061	0.182955	Manual Ct		Manual	5	19	Manual	0.444998
93	5 (13-1)	TGF-Beta 1	SYBR	Unknown	29.2053	89.4	Auto Tm	30.2657	26.803	3.51442	29.396	29.4115	0.214357	Manual Ct		Manual	5	19	Manual	0.444998
117	5 (13-1)	TGF-Beta 1	SYBR	Unknown	29.6332	89.1	Auto Tm	23.239	26.803	3.51442	29.396	29.4115	0.214357	Manual Ct		Manual	5	19	Manual	0.444998
141	5 (13-1)	TGF-Beta 1	SYBR	Unknown	29.396	89.4	Auto Tm	26.9043	26.803	3.51442	29.396	29.4115	0.214357	Manual Ct		Manual	5	19	Manual	0.444998
94	6 (14-1)	TGF-Beta 1	SYBR	Unknown	26.6471	89.1	Auto Tm	146.862	170.337	32.3079	26.5394	26.4254	0.295622	Manual Ct		Manual	5	19	Manual	0.444998
118	6 (14-1)	TGF-Beta 1	SYBR	Unknown	26.0898	89.1	Auto Tm	207.184	170.337	32.3079	26.5394	26.4254	0.295622	Manual Ct		Manual	5	19	Manual	0.444998
142	6 (14-1)	TGF-Beta 1	SYBR	Unknown	26.5394	89.1	Auto Tm	156.964	170.337	32.3079	26.5394	26.4254	0.295622	Manual Ct		Manual	5	19	Manual	0.444998
95	7 (15-1)	TGF-Beta 1	SYBR	Unknown	26.3828	89.1	Auto Tm	172.895	179.923	28.2543	26.3828	26.3313	0.249498	Manual Ct		Manual	5	19	Manual	0.444998
119	7 (15-1)	TGF-Beta 1	SYBR	Unknown	26.551	88.8	Auto Tm	155.845	179.923	28.2543	26.3828	26.3313	0.249498	Manual Ct		Manual	5	19	Manual	0.444998
143	7 (15-1)	TGF-Beta 1	SYBR	Unknown	26.06	89.1	Auto Tm	211.027	179.923	28.2543	26.3828	26.3313	0.249498	Manual Ct		Manual	5	19	Manual	0.444998
96	8 (15-2)	TGF-Beta 1	SYBR	Unknown	27.8914	89.1	Auto Tm	68.1196	60.2208	7.43708	28.119	28.0991	0.198606	Manual Ct		Manual	5	19	Manual	0.444998
120	8 (15-2)	TGF-Beta 1	SYBR	Unknown	28.2871	89.1	Auto Tm	53.353	60.2208	7.43708	28.119	28.0991	0.198606	Manual Ct		Manual	5	19	Manual	0.444998
144	8 (15-2)	TGF-Beta 1	SYBR	Unknown	28.119	89.1	Auto Tm	59.1897	60.2208	7.43708	28.119	28.0991	0.198606	Manual Ct		Manual	5	19	Manual	0.444998
145	9 (16-1)	TGF-Beta 1	SYBR	Unknown	27.9529	89.3	Auto Tm	65.5801	48.8712	14.5421	28.6762	28.4735	0.454568	Manual Ct		Manual	5	19	Manual	0.444998
169	9 (16-1)	TGF-Beta 1	SYBR	Unknown	28.6762	89.3	Auto Tm	41.9599	48.8712	14.5421	28.6762	28.4735	0.454568	Manual Ct		Manual	5	19	Manual	0.444998
193	9 (16-1)	TGF-Beta 1	SYBR	Unknown	28.7916	89.3	Auto Tm	39.0736	48.8712	14.5421	28.6762	28.4735	0.454568	Manual Ct		Manual	5	19	Manual	0.444998
371	Gene 2 Standard (1)	TGF-Beta 1	SYBR	Standard	34.6477	89.2	Auto Tm	1						Manual Ct		Manual	5	19	Manual	0.444998
370	Gene 2 Standard (10)	TGF-Beta 1	SYBR	Standard	31.1598	89.2	Auto Tm	10						Manual Ct		Manual	5	19	Manual	0.444998
367	Gene 2 Standard (100)	TGF-Beta 1	SYBR	Standard	27.1891	89.8	Auto Tm	100						Manual Ct		Manual	5	19	Manual	0.444998
380	NTC Gene 2	TGF-Beta 1	SYBR	NTC	Undetermined	63.2	Auto Tm	0						Manual Ct		Manual	5	19	Manual	0.444998						TRUE
383	RT Negative 2	TGF-Beta 1	SYBR	NTC	Undetermined	61.8	Auto Tm	0						Manual Ct		Manual	5	19	Manual	0.444998						TRUE
Slope	-3.7293	cycles/log decade
Y-Intercept		34.7282
R^2		0.998605
		TGF-Beta 1	18S
	Mouse ID	Qty Mean	Qty Mean	Ratio	Normalized values	Mice groups										Mean	STDEV	SE
1	11-1 (4%+RC+HFHC)	115.052	16.1897	7.1065	1.10596	18%- 4 WEEKS	0.451636	0.63732	0.209296							0.432751	0.214636	0.12392
2	11-2 (4%+RC+HFHC)	259.949	17.3774	14.9591	2.32802	4%- 4 WEEKS	2.28756	1.99343	1.5735	1.81107						1.91639	0.30131	0.150655	P = <0.001	***
3	12-1 (18%+RC+HFHC)	47.9652	29.3828	1.63242	0.254048
4	12-2 (18%+RC+HFHC)	167.507	18.8159	8.90246	1.38545	18%+RC - 4 WEEKS	0.206743	0.807893	0.868237							0.627624	0.365741	0.21116
5	13-1 (4%+RC+RC)	26.803	31.6372	0.847199	0.131846	4%+RC - 4 WEEKS	0.584676	0.724583	0.73826							0.682506	0.0849992	0.0490743	P = 0.813
6	14-1 (18%+RC+RC)	170.337	20.4911	8.31272	1.29368
7	15-1 (4%+RC+HFHC)	179.923	15.311	11.7512	1.82879	18%+RC+RC	1.29368	1.3218	0.583929	0.200172	0.198489	0.129145	0.470014			0.599604	0.510248	0.192856
8	15-2 (4%+RC+HFHC)	60.2208	19.3291	3.11555	0.484861	18%+RC+HFHC		1.38545	2.25464		0.530826					1.39031	0.861915	0.38546	P = 0.036	*
9	16-1 (4%+RC+RC)	48.8712	19.7214	2.47808	0.385654
10	17-1 (18%+RC+HFHC)	314.836	21.7315	14.4875	2.25464	4%+RC+RC	0.131846	0.385654	1.42983	0.48435	0.342151	0.625917				0.566625	0.45334	0.185075
11	17-2 (18%+RC+HFHC)	560.641	20.1731	27.7915	4.32508	4%+RC+HFHC	1.10596	2.32802	1.82879	0.484861	3.18742	0.608791	0.808117	0.154763	0.252056	1.19542	1.03875	0.346249	P = 0.190
12	18-1 (18%+RC+RC)	156.806	18.462	8.49345	1.3218
13	19-1 (4%+RC+HFHC)	356.833	17.4224	20.4813	3.18742											Mean		SE
14	20-1 (4%+RC+RC)	157.775	17.1726	9.18762	1.42983											0.432751	1	0.12392	0.286355
15	21-1 (4%+RC+HFHC)	80.3626	20.5432	3.91188	0.608791											1.91639	4.42839	0.150655	0.348133
16	21-2 (4%+RC+HFHC)	109.522	21.0915	5.19269	0.808117
17	22-1 (4%+RC+RC)	64.1797	20.6215	3.11227	0.48435											0.627624	1.45031	0.21116	0.48795
18	23-1 (4%+RC+HFHC)	26.9121	27.0621	0.994456	0.154763											0.682506	1.57713	0.0490743	0.113401
19	23-2 (4%+RC+HFHC)	43.4542	26.8298	1.61963	0.252056
20	24-1 (4%+RC+RC)	36.3478	16.5327	2.19854	0.342151											0.599604	1.38556	0.192856	0.44565
21	24-2 (4%+RC+RC)	80.3457	19.9769	4.02193	0.625917											1.39031	3.21272	0.38546	0.890721
22	25-2 (18%+RC+HFHC)	72.8705	21.364	3.4109	0.530826
23	26-1 (18%+RC+RC)	69.366	18.4871	3.75213	0.583929											0.566625	1.30936	0.185075	0.427672
24	26-2 (18%+RC+RC)	30.6309	23.8143	1.28624	0.200172											1.19542	2.76238	0.346249	0.800111
25	27-1 (4%+RC - 5 WEEKS)	83.6113	22.2552	3.75693	0.584676
26	27-2 (4%+RC - 5 WEEKS)	104.929	22.5366	4.65592	0.724583
27	27-3 (4%+RC - 5 WEEKS)	108.128	22.7935	4.74381	0.73826
28	28-1 (18%+RC - 4 WEEKS)	31.2019	23.4873	1.32846	0.206743
29	28-2 (18%+RC - 4 WEEKS)	106.855	20.5837	5.19125	0.807893
30	28-3 (18%+RC - 4 WEEKS)	103.53	18.557	5.57899	0.868237
31	29-1 (4%- 4 WEEKS)	258.287	17.5716	14.6991	2.28756		0.451636	2.28756		0.206743	0.584676		1.29368	0.254048		0.131846	1.10596
32	29-2 (4%- 4 WEEKS)	259.787	20.2815	12.8091	1.99343		0.63732	1.99343		0.807893	0.724583		1.3218	1.38545		0.385654	2.32802
33	30-1 (18%- 4 WEEKS)	82.7088	28.5	2.90206	0.451636		0.209296	1.5735		0.868237	0.73826		0.583929	2.25464		1.42983	1.82879
34	30-2 (18%- 4 WEEKS)	93.6012	22.8563	4.0952	0.63732			1.81107					0.200172	4.32508		0.48435	0.484861
35	31-1 (4%- 4 WEEKS)	207.713	20.5437	10.1108	1.5735								0.198489	0.530826		0.342151	3.18742
36	31-2 (4%- 4 WEEKS)	213.849	18.3761	11.6373	1.81107								0.129145			0.625917	0.608791
37	32-1 (18%- 4 WEEKS)	35.1703	26.1516	1.34486	0.209296								0.470014				0.808117
38	A (18%+RC+RC)	23.1204	18.1276	1.27542	0.198489												0.154763
39	G (18%+RC+RC)	27.9955	33.7358	0.829843	0.129145												0.252056
40	H (18%+RC+RC)	92.2993	30.5612	3.02015	0.470014
				6.42566

## Sheet: TIMP1
Well	Sample Name	Detector Name	Reporter	Task	Ct	Tm Value	Tm Type	Quantity	Qty Mean	Qty StdDev	Ct Median	Ct Mean	Ct StdDev	Ct Type	Template Name	Baseline Type	Baseline Start	Baseline Stop	Threshold Type	Threshold	FOS	HMD	LME	EW	BPR	NAW	HNS	HRN	EAF	BAF	TAF	CAF
225	1 (11-1)	TIMP1	SYBR	Unknown	30.8738	84.6	Auto Tm	37.8187	34.9317	7.38314	30.8738	31.0102	0.322477	Manual Ct		Manual	10	20	Manual	0.388493
249	1 (11-1)	TIMP1	SYBR	Unknown	30.7784	84.9	Auto Tm	40.4351	34.9317	7.38314	30.8738	31.0102	0.322477	Manual Ct		Manual	10	20	Manual	0.388493
273	1 (11-1)	TIMP1	SYBR	Unknown	31.3785	84.6	Auto Tm	26.5413	34.9317	7.38314	30.8738	31.0102	0.322477	Manual Ct		Manual	10	20	Manual	0.388493
234	10 (17-1)	TIMP1	SYBR	Unknown	27.4211	84.8	Auto Tm	426.27	438.099	14.5241	27.3964	27.3826	0.0469509	Manual Ct		Manual	10	20	Manual	0.388493
258	10 (17-1)	TIMP1	SYBR	Unknown	27.3303	84.8	Auto Tm	454.309	438.099	14.5241	27.3964	27.3826	0.0469509	Manual Ct		Manual	10	20	Manual	0.388493
282	10 (17-1)	TIMP1	SYBR	Unknown	27.3964	84.8	Auto Tm	433.718	438.099	14.5241	27.3964	27.3826	0.0469509	Manual Ct		Manual	10	20	Manual	0.388493
235	11 (17-2)	TIMP1	SYBR	Unknown	25.972	84.8	Auto Tm	1178.19	1151.4	31.6256	25.9948	26.0051	0.0393549	Manual Ct		Manual	10	20	Manual	0.388493
259	11 (17-2)	TIMP1	SYBR	Unknown	25.9948	84.8	Auto Tm	1159.48	1151.4	31.6256	25.9948	26.0051	0.0393549	Manual Ct		Manual	10	20	Manual	0.388493
283	11 (17-2)	TIMP1	SYBR	Unknown	26.0486	84.8	Auto Tm	1116.51	1151.4	31.6256	25.9948	26.0051	0.0393549	Manual Ct		Manual	10	20	Manual	0.388493
236	12 (18-1)	TIMP1	SYBR	Unknown	31.1341	84.5	Auto Tm	31.5062	36.7978	6.04828	30.9641	30.9253	0.230564	Manual Ct		Manual	10	20	Manual	0.388493
260	12 (18-1)	TIMP1	SYBR	Unknown	30.9641	84.5	Auto Tm	35.4963	36.7978	6.04828	30.9641	30.9253	0.230564	Manual Ct		Manual	10	20	Manual	0.388493
284	12 (18-1)	TIMP1	SYBR	Unknown	30.6779	84.5	Auto Tm	43.3909	36.7978	6.04828	30.9641	30.9253	0.230564	Manual Ct		Manual	10	20	Manual	0.388493
237	13 (19-1)	TIMP1	SYBR	Unknown	28.3558	84.5	Auto Tm	221.26	206.878	12.9928	28.4759	28.4534	0.088592	Manual Ct		Manual	10	20	Manual	0.388493
261	13 (19-1)	TIMP1	SYBR	Unknown	28.4759	84.5	Auto Tm	203.386	206.878	12.9928	28.4759	28.4534	0.088592	Manual Ct		Manual	10	20	Manual	0.388493
285	13 (19-1)	TIMP1	SYBR	Unknown	28.5287	84.5	Auto Tm	195.988	206.878	12.9928	28.4759	28.4534	0.088592	Manual Ct		Manual	10	20	Manual	0.388493
238	14 (20-1)	TIMP1	SYBR	Unknown	31.642	84.5	Auto Tm	22.061	22.2521	4.57459	31.642	31.6501	0.295842	Manual Ct		Manual	10	20	Manual	0.388493
262	14 (20-1)	TIMP1	SYBR	Unknown	31.3584	84.5	Auto Tm	26.9192	22.2521	4.57459	31.642	31.6501	0.295842	Manual Ct		Manual	10	20	Manual	0.388493
286	14 (20-1)	TIMP1	SYBR	Unknown	31.9499	84.5	Auto Tm	17.776	22.2521	4.57459	31.642	31.6501	0.295842	Manual Ct		Manual	10	20	Manual	0.388493
239	15 (21-1)	TIMP1	SYBR	Unknown	29.6706	84.5	Auto Tm	87.9652	83.98	11.7598	29.6706	29.7464	0.207375	Manual Ct		Manual	10	20	Manual	0.388493
263	15 (21-1)	TIMP1	SYBR	Unknown	29.5877	84.5	Auto Tm	93.2293	83.98	11.7598	29.6706	29.7464	0.207375	Manual Ct		Manual	10	20	Manual	0.388493
287	15 (21-1)	TIMP1	SYBR	Unknown	29.9811	84.5	Auto Tm	70.7455	83.98	11.7598	29.6706	29.7464	0.207375	Manual Ct		Manual	10	20	Manual	0.388493
240	16 (21-2)	TIMP1	SYBR	Unknown	29.8257	84.5	Auto Tm	78.8943	78.9195	2.51271	29.8257	29.8257	0.0453892	Manual Ct		Manual	10	20	Manual	0.388493
264	16 (21-2)	TIMP1	SYBR	Unknown	29.7803	84.5	Auto Tm	81.4447	78.9195	2.51271	29.8257	29.8257	0.0453892	Manual Ct		Manual	10	20	Manual	0.388493
288	16 (21-2)	TIMP1	SYBR	Unknown	29.8711	84.5	Auto Tm	76.4194	78.9195	2.51271	29.8257	29.8257	0.0453892	Manual Ct		Manual	10	20	Manual	0.388493
289	17 (22-1)	TIMP1	SYBR	Unknown	32.3142	84.2	Auto Tm	13.7671	14.2539	1.62401	32.3142	32.2706	0.159326	Manual Ct		Manual	10	20	Manual	0.388493
313	17 (22-1)	TIMP1	SYBR	Unknown	32.0941	84.2	Auto Tm	16.0657	14.2539	1.62401	32.3142	32.2706	0.159326	Manual Ct		Manual	10	20	Manual	0.388493
337	17 (22-1)	TIMP1	SYBR	Unknown	32.4037	84.2	Auto Tm	12.929	14.2539	1.62401	32.3142	32.2706	0.159326	Manual Ct		Manual	10	20	Manual	0.388493
290	18 (23-1)	TIMP1	SYBR	Unknown	30.8853	84.4	Auto Tm	37.5146	41.4865	10.1623	30.8853	30.7688	0.334332	Manual Ct		Manual	10	20	Manual	0.388493
314	18 (23-1)	TIMP1	SYBR	Unknown	30.3918	84.1	Auto Tm	53.0349	41.4865	10.1623	30.8853	30.7688	0.334332	Manual Ct		Manual	10	20	Manual	0.388493
338	18 (23-1)	TIMP1	SYBR	Unknown	31.0293	84.1	Auto Tm	33.91	41.4865	10.1623	30.8853	30.7688	0.334332	Manual Ct		Manual	10	20	Manual	0.388493
291	19 (23-2)	TIMP1	SYBR	Unknown	29.256	84.4	Auto Tm	117.661	133.178	18.438	29.1324	29.0883	0.1936	Manual Ct		Manual	10	20	Manual	0.388493
315	19 (23-2)	TIMP1	SYBR	Unknown	29.1324	84.4	Auto Tm	128.313	133.178	18.438	29.1324	29.0883	0.1936	Manual Ct		Manual	10	20	Manual	0.388493
339	19 (23-2)	TIMP1	SYBR	Unknown	28.8764	84.4	Auto Tm	153.561	133.178	18.438	29.1324	29.0883	0.1936	Manual Ct		Manual	10	20	Manual	0.388493
226	2 (11-2)	TIMP1	SYBR	Unknown	28.9715	84.9	Auto Tm	143.648	129.79	13.2781	29.1299	29.1211	0.145346	Manual Ct		Manual	10	20	Manual	0.388493
250	2 (11-2)	TIMP1	SYBR	Unknown	29.1299	84.9	Auto Tm	128.543	129.79	13.2781	29.1299	29.1211	0.145346	Manual Ct		Manual	10	20	Manual	0.388493
274	2 (11-2)	TIMP1	SYBR	Unknown	29.2618	84.9	Auto Tm	117.179	129.79	13.2781	29.1299	29.1211	0.145346	Manual Ct		Manual	10	20	Manual	0.388493
292	20 (24-1)	TIMP1	SYBR	Unknown	30.9527	84.4	Auto Tm	35.7817	29.0094	7.10397	31.2215	31.2818	0.363015	Manual Ct		Manual	10	20	Manual	0.388493
316	20 (24-1)	TIMP1	SYBR	Unknown	31.6712	84.4	Auto Tm	21.6147	29.0094	7.10397	31.2215	31.2818	0.363015	Manual Ct		Manual	10	20	Manual	0.388493
340	20 (24-1)	TIMP1	SYBR	Unknown	31.2215	84.4	Auto Tm	29.6317	29.0094	7.10397	31.2215	31.2818	0.363015	Manual Ct		Manual	10	20	Manual	0.388493
293	21 (24-2)	TIMP1	SYBR	Unknown	30.5527	84.7	Auto Tm	47.3731	45.7814	1.58866	30.6016	30.602	0.0494796	Manual Ct		Manual	10	20	Manual	0.388493
317	21 (24-2)	TIMP1	SYBR	Unknown	30.6517	84.4	Auto Tm	44.1958	45.7814	1.58866	30.6016	30.602	0.0494796	Manual Ct		Manual	10	20	Manual	0.388493
341	21 (24-2)	TIMP1	SYBR	Unknown	30.6016	84.4	Auto Tm	45.7751	45.7814	1.58866	30.6016	30.602	0.0494796	Manual Ct		Manual	10	20	Manual	0.388493
294	22 (25-2)	TIMP1	SYBR	Unknown	27.5498	84.7	Auto Tm	389.475	421.955	40.6709	27.4807	27.4399	0.134945	Manual Ct		Manual	10	20	Manual	0.388493
318	22 (25-2)	TIMP1	SYBR	Unknown	27.2893	84.7	Auto Tm	467.57	421.955	40.6709	27.4807	27.4399	0.134945	Manual Ct		Manual	10	20	Manual	0.388493
342	22 (25-2)	TIMP1	SYBR	Unknown	27.4807	84.7	Auto Tm	408.818	421.955	40.6709	27.4807	27.4399	0.134945	Manual Ct		Manual	10	20	Manual	0.388493
295	23 (26-1)	TIMP1	SYBR	Unknown	30.4804	84.6	Auto Tm	49.8395	35.9632	12.15	31.1656	30.9959	0.455098	Manual Ct		Manual	10	20	Manual	0.388493
319	23 (26-1)	TIMP1	SYBR	Unknown	31.3418	84.6	Auto Tm	27.2338	35.9632	12.15	31.1656	30.9959	0.455098	Manual Ct		Manual	10	20	Manual	0.388493
343	23 (26-1)	TIMP1	SYBR	Unknown	31.1656	84.6	Auto Tm	30.8164	35.9632	12.15	31.1656	30.9959	0.455098	Manual Ct		Manual	10	20	Manual	0.388493
296	24 (26-2)	TIMP1	SYBR	Unknown	31.8006	84.6	Auto Tm	19.7389	24.1915	3.96748	31.4364	31.5242	0.244579	Manual Ct		Manual	10	20	Manual	0.388493
320	24 (26-2)	TIMP1	SYBR	Unknown	31.4364	84.6	Auto Tm	25.4842	24.1915	3.96748	31.4364	31.5242	0.244579	Manual Ct		Manual	10	20	Manual	0.388493
344	24 (26-2)	TIMP1	SYBR	Unknown	31.3357	84.6	Auto Tm	27.3514	24.1915	3.96748	31.4364	31.5242	0.244579	Manual Ct		Manual	10	20	Manual	0.388493
297	25 (27-1)	TIMP1	SYBR	Unknown	30.6731	84.6	Auto Tm	43.5369	28.9418	13.3041	31.4191	31.355	0.652219	Manual Ct		Manual	10	20	Manual	0.388493
321	25 (27-1)	TIMP1	SYBR	Unknown	31.9728	84.6	Auto Tm	17.4927	28.9418	13.3041	31.4191	31.355	0.652219	Manual Ct		Manual	10	20	Manual	0.388493
345	25 (27-1)	TIMP1	SYBR	Unknown	31.4191	84.6	Auto Tm	25.7957	28.9418	13.3041	31.4191	31.355	0.652219	Manual Ct		Manual	10	20	Manual	0.388493
298	26 (27-2)	TIMP1	SYBR	Unknown	30.9297	84.9	Auto Tm	36.3641	30.8425	7.23045	31.0464	31.1933	0.360363	Manual Ct		Manual	10	20	Manual	0.388493
322	26 (27-2)	TIMP1	SYBR	Unknown	31.0464	84.9	Auto Tm	33.5051	30.8425	7.23045	31.0464	31.1933	0.360363	Manual Ct		Manual	10	20	Manual	0.388493
346	26 (27-2)	TIMP1	SYBR	Unknown	31.604	84.6	Auto Tm	22.6583	30.8425	7.23045	31.0464	31.1933	0.360363	Manual Ct		Manual	10	20	Manual	0.388493
299	27 (27-3)	TIMP1	SYBR	Unknown	32.3341	84.9	Auto Tm	13.5756	15.852	5.52616	32.3341	32.1669	0.470082	Manual Ct		Manual	10	20	Manual	0.388493
323	27 (27-3)	TIMP1	SYBR	Unknown	32.5306	84.9	Auto Tm	11.8276	15.852	5.52616	32.3341	32.1669	0.470082	Manual Ct		Manual	10	20	Manual	0.388493
347	27 (27-3)	TIMP1	SYBR	Unknown	31.6361	84.9	Auto Tm	22.1527	15.852	5.52616	32.3341	32.1669	0.470082	Manual Ct		Manual	10	20	Manual	0.388493
300	28 (28-1)	TIMP1	SYBR	Unknown	32.5081	84.9	Auto Tm	12.0159	14.7884	7.58606	32.5081	32.3304	0.698928	Manual Ct		Manual	10	20	Manual	0.388493
324	28 (28-1)	TIMP1	SYBR	Unknown	31.5598	84.9	Auto Tm	23.3707	14.7884	7.58606	32.5081	32.3304	0.698928	Manual Ct		Manual	10	20	Manual	0.388493
348	28 (28-1)	TIMP1	SYBR	Unknown	32.9234	84.9	Auto Tm	8.97863	14.7884	7.58606	32.5081	32.3304	0.698928	Manual Ct		Manual	10	20	Manual	0.388493
301	29 (28-2)	TIMP1	SYBR	Unknown	31.7548	84.8	Auto Tm	20.3827	17.258	4.42175	31.8406	32.0273	0.40002	Manual Ct		Manual	10	20	Manual	0.388493
325	29 (28-2)	TIMP1	SYBR	Unknown	31.8406	84.8	Auto Tm	19.1927	17.258	4.42175	31.8406	32.0273	0.40002	Manual Ct		Manual	10	20	Manual	0.388493
349	29 (28-2)	TIMP1	SYBR	Unknown	32.4866	84.8	Auto Tm	12.1986	17.258	4.42175	31.8406	32.0273	0.40002	Manual Ct		Manual	10	20	Manual	0.388493
227	3 (12-1)	TIMP1	SYBR	Unknown	29.8794	84.9	Auto Tm	75.9778	69.7004	6.77278	29.984	30.0069	0.14032	Manual Ct		Manual	10	20	Manual	0.388493
251	3 (12-1)	TIMP1	SYBR	Unknown	29.984	84.9	Auto Tm	70.6009	69.7004	6.77278	29.984	30.0069	0.14032	Manual Ct		Manual	10	20	Manual	0.388493
275	3 (12-1)	TIMP1	SYBR	Unknown	30.1572	84.9	Auto Tm	62.5224	69.7004	6.77278	29.984	30.0069	0.14032	Manual Ct		Manual	10	20	Manual	0.388493
302	30 (28-3)	TIMP1	SYBR	Unknown	32.0815	84.8	Auto Tm	16.2078	16.2352	1.66083	32.0815	32.0841	0.146204	Manual Ct		Manual	10	20	Manual	0.388493
326	30 (28-3)	TIMP1	SYBR	Unknown	31.9392	84.8	Auto Tm	17.9095	16.2352	1.66083	32.0815	32.0841	0.146204	Manual Ct		Manual	10	20	Manual	0.388493
350	30 (28-3)	TIMP1	SYBR	Unknown	32.2316	84.8	Auto Tm	14.5882	16.2352	1.66083	32.0815	32.0841	0.146204	Manual Ct		Manual	10	20	Manual	0.388493
303	31 (29-1)	TIMP1	SYBR	Unknown	27.7076	84.8	Auto Tm	348.643	128.251	69.4156	27.3127	27.4279	0.243516	Manual Ct		Manual	10	20	Manual	0.388493
327	31 (29-1)	TIMP1	SYBR	Unknown	27.3127	84.8	Auto Tm	459.967	128.251	69.4156	27.3127	27.4279	0.243516	Manual Ct		Manual	10	20	Manual	0.388493
351	31 (29-1)	TIMP1	SYBR	Unknown	27.2634	84.8	Auto Tm	476.144	128.251	69.4156	27.3127	27.4279	0.243516	Manual Ct		Manual	10	20	Manual	0.388493
304	32 (29-2)	TIMP1	SYBR	Unknown	29.1889	84.8	Auto Tm	123.327	114.492	11.4435	29.2448	29.2998	0.146323	Manual Ct		Manual	10	20	Manual	0.388493
328	32 (29-2)	TIMP1	SYBR	Unknown	29.2448	84.8	Auto Tm	118.585	114.492	11.4435	29.2448	29.2998	0.146323	Manual Ct		Manual	10	20	Manual	0.388493
352	32 (29-2)	TIMP1	SYBR	Unknown	29.4656	84.8	Auto Tm	101.565	114.492	11.4435	29.2448	29.2998	0.146323	Manual Ct		Manual	10	20	Manual	0.388493
305	33 (30-1)	TIMP1	SYBR	Unknown	32.6885	84.6	Auto Tm	10.5875	14.1282	3.95364	32.3524	32.314	0.39507	Manual Ct		Manual	10	20	Manual	0.388493
329	33 (30-1)	TIMP1	SYBR	Unknown	31.9011	84.6	Auto Tm	18.3943	14.1282	3.95364	32.3524	32.314	0.39507	Manual Ct		Manual	10	20	Manual	0.388493
353	33 (30-1)	TIMP1	SYBR	Unknown	32.3524	84.6	Auto Tm	13.4027	14.1282	3.95364	32.3524	32.314	0.39507	Manual Ct		Manual	10	20	Manual	0.388493
306	34 (30-2)	TIMP1	SYBR	Unknown	25.339	84.8	Auto Tm	1836.88	11.7518	111.978	25.3558	25.4005	0.09232	Manual Ct		Manual	10	20	Manual	0.388493
330	34 (30-2)	TIMP1	SYBR	Unknown	25.5066	84.8	Auto Tm	1633.05	11.7518	111.978	25.3558	25.4005	0.09232	Manual Ct		Manual	10	20	Manual	0.388493
354	34 (30-2)	TIMP1	SYBR	Unknown	25.3558	84.8	Auto Tm	1815.32	11.7518	111.978	25.3558	25.4005	0.09232	Manual Ct		Manual	10	20	Manual	0.388493
307	35 (31-1)	TIMP1	SYBR	Unknown	29.3206	84.5	Auto Tm	112.443	107.011	22.5869	29.3206	29.4139	0.317031	Manual Ct		Manual	10	20	Manual	0.388493
331	35 (31-1)	TIMP1	SYBR	Unknown	29.154	84.5	Auto Tm	126.387	107.011	22.5869	29.3206	29.4139	0.317031	Manual Ct		Manual	10	20	Manual	0.388493
355	35 (31-1)	TIMP1	SYBR	Unknown	29.7671	84.5	Auto Tm	82.2035	107.011	22.5869	29.3206	29.4139	0.317031	Manual Ct		Manual	10	20	Manual	0.388493
308	36 (31-2)	TIMP1	SYBR	Unknown	29.0953	84.5	Auto Tm	131.701	118.195	23.5689	29.0953	29.2703	0.305037	Manual Ct		Manual	10	20	Manual	0.388493
332	36 (31-2)	TIMP1	SYBR	Unknown	29.6225	84.5	Auto Tm	90.9799	118.195	23.5689	29.0953	29.2703	0.305037	Manual Ct		Manual	10	20	Manual	0.388493
356	36 (31-2)	TIMP1	SYBR	Unknown	29.0931	84.5	Auto Tm	131.903	118.195	23.5689	29.0953	29.2703	0.305037	Manual Ct		Manual	10	20	Manual	0.388493
309	37 (32-1)	TIMP1	SYBR	Unknown	30.9136	84.5	Auto Tm	36.7755	24.8845	10.3184	31.8114	31.5448	0.548786	Manual Ct		Manual	10	20	Manual	0.388493
333	37 (32-1)	TIMP1	SYBR	Unknown	31.8114	84.5	Auto Tm	19.589	24.8845	10.3184	31.8114	31.5448	0.548786	Manual Ct		Manual	10	20	Manual	0.388493
357	37 (32-1)	TIMP1	SYBR	Unknown	31.9093	84.5	Auto Tm	18.289	24.8845	10.3184	31.8114	31.5448	0.548786	Manual Ct		Manual	10	20	Manual	0.388493
310	38 (A)	TIMP1	SYBR	Unknown	32.5876	84.5	Auto Tm	11.3641	15.5059	6.39956	32.4774	32.2184	0.546768	Manual Ct		Manual	10	20	Manual	0.388493
334	38 (A)	TIMP1	SYBR	Unknown	32.4774	84.2	Auto Tm	12.2771	15.5059	6.39956	32.4774	32.2184	0.546768	Manual Ct		Manual	10	20	Manual	0.388493
358	38 (A)	TIMP1	SYBR	Unknown	31.5903	84.5	Auto Tm	22.8767	15.5059	6.39956	32.4774	32.2184	0.546768	Manual Ct		Manual	10	20	Manual	0.388493
311	39 (G)	TIMP1	SYBR	Unknown	31.9412	84.5	Auto Tm	17.884	16.7655	2.12045	31.9412	32.0413	0.187852	Manual Ct		Manual	10	20	Manual	0.388493
335	39 (G)	TIMP1	SYBR	Unknown	31.9247	84.2	Auto Tm	18.0925	16.7655	2.12045	31.9412	32.0413	0.187852	Manual Ct		Manual	10	20	Manual	0.388493
359	39 (G)	TIMP1	SYBR	Unknown	32.258	84.2	Auto Tm	14.32	16.7655	2.12045	31.9412	32.0413	0.187852	Manual Ct		Manual	10	20	Manual	0.388493
228	4 (12-2)	TIMP1	SYBR	Unknown	29.0919	84.9	Auto Tm	132.013	127.12	7.24104	29.1078	29.1473	0.0825589	Manual Ct		Manual	10	20	Manual	0.388493
252	4 (12-2)	TIMP1	SYBR	Unknown	29.2422	84.9	Auto Tm	118.802	127.12	7.24104	29.1078	29.1473	0.0825589	Manual Ct		Manual	10	20	Manual	0.388493
276	4 (12-2)	TIMP1	SYBR	Unknown	29.1078	84.9	Auto Tm	130.547	127.12	7.24104	29.1078	29.1473	0.0825589	Manual Ct		Manual	10	20	Manual	0.388493
312	40 (H)	TIMP1	SYBR	Unknown	30.5422	84.2	Auto Tm	47.7249	46.1765	11.6682	30.5422	30.6216	0.378424	Manual Ct		Manual	10	20	Manual	0.388493
336	40 (H)	TIMP1	SYBR	Unknown	30.2892	84.2	Auto Tm	56.9932	46.1765	11.6682	30.5422	30.6216	0.378424	Manual Ct		Manual	10	20	Manual	0.388493
360	40 (H)	TIMP1	SYBR	Unknown	31.0334	84.2	Auto Tm	33.8114	46.1765	11.6682	30.5422	30.6216	0.378424	Manual Ct		Manual	10	20	Manual	0.388493
229	5 (13-1)	TIMP1	SYBR	Unknown	31.4778	84.8	Auto Tm	24.7545	19.1379	5.36949	31.885	31.8825	0.403389	Manual Ct		Manual	10	20	Manual	0.388493
253	5 (13-1)	TIMP1	SYBR	Unknown	31.885	84.8	Auto Tm	18.6039	19.1379	5.36949	31.885	31.8825	0.403389	Manual Ct		Manual	10	20	Manual	0.388493
277	5 (13-1)	TIMP1	SYBR	Unknown	32.2846	84.8	Auto Tm	14.0554	19.1379	5.36949	31.885	31.8825	0.403389	Manual Ct		Manual	10	20	Manual	0.388493
230	6 (14-1)	TIMP1	SYBR	Unknown	31.9791	84.8	Auto Tm	17.4147	13.8026	3.48159	32.3394	32.3411	0.362749	Manual Ct		Manual	10	20	Manual	0.388493
254	6 (14-1)	TIMP1	SYBR	Unknown	32.3394	84.8	Auto Tm	13.525	13.8026	3.48159	32.3394	32.3411	0.362749	Manual Ct		Manual	10	20	Manual	0.388493
278	6 (14-1)	TIMP1	SYBR	Unknown	32.7046	84.8	Auto Tm	10.4681	13.8026	3.48159	32.3394	32.3411	0.362749	Manual Ct		Manual	10	20	Manual	0.388493
231	7 (15-1)	TIMP1	SYBR	Unknown	29.1675	84.8	Auto Tm	125.198	133.974	8.04847	29.0525	29.0726	0.0865393	Manual Ct		Manual	10	20	Manual	0.388493
255	7 (15-1)	TIMP1	SYBR	Unknown	29.0525	84.8	Auto Tm	135.712	133.974	8.04847	29.0525	29.0726	0.0865393	Manual Ct		Manual	10	20	Manual	0.388493
279	7 (15-1)	TIMP1	SYBR	Unknown	28.9979	84.8	Auto Tm	141.011	133.974	8.04847	29.0525	29.0726	0.0865393	Manual Ct		Manual	10	20	Manual	0.388493
232	8 (15-2)	TIMP1	SYBR	Unknown	28.3057	84.8	Auto Tm	229.165	239.849	9.25653	28.2111	28.2415	0.0556483	Manual Ct		Manual	10	20	Manual	0.388493
256	8 (15-2)	TIMP1	SYBR	Unknown	28.2111	84.8	Auto Tm	244.903	239.849	9.25653	28.2111	28.2415	0.0556483	Manual Ct		Manual	10	20	Manual	0.388493
280	8 (15-2)	TIMP1	SYBR	Unknown	28.2077	84.8	Auto Tm	245.478	239.849	9.25653	28.2111	28.2415	0.0556483	Manual Ct		Manual	10	20	Manual	0.388493
233	9 (16-1)	TIMP1	SYBR	Unknown	30.5301	84.8	Auto Tm	48.1298	37.7014	9.8085	30.9317	30.9103	0.369909	Manual Ct		Manual	10	20	Manual	0.388493
257	9 (16-1)	TIMP1	SYBR	Unknown	31.269	84.8	Auto Tm	28.6606	37.7014	9.8085	30.9317	30.9103	0.369909	Manual Ct		Manual	10	20	Manual	0.388493
281	9 (16-1)	TIMP1	SYBR	Unknown	30.9317	84.8	Auto Tm	36.3138	37.7014	9.8085	30.9317	30.9103	0.369909	Manual Ct		Manual	10	20	Manual	0.388493
375	Gene 3 Standard (10)	TIMP1	SYBR	Standard	33.4405	84.6	Auto Tm	10						Manual Ct		Manual	10	20	Manual	0.388493
376	Gene 3 Standard (10)	TIMP1	SYBR	Standard	32.0992	84.6	Auto Tm	10						Manual Ct		Manual	10	20	Manual	0.388493
373	Gene 3 Standard (100)	TIMP1	SYBR	Standard	29.4516	85.4	Auto Tm	100						Manual Ct		Manual	10	20	Manual	0.388493
374	Gene 3 Standard (100)	TIMP1	SYBR	Standard	29.524	85.4	Auto Tm	100						Manual Ct		Manual	10	20	Manual	0.388493
381	NTC Gene 3	TIMP1	SYBR	NTC	39.2535	76.3	Auto Tm	0.105812						Manual Ct		Manual	10	20	Manual	0.388493
384	RT Negative 3	TIMP1	SYBR	NTC	Undetermined	61.8	Auto Tm	0						Manual Ct		Manual	10	20	Manual	0.388493						TRUE
Slope	-3.28207	cycles/log decade
Y-Intercept		36.0519
R^2		0.92272
		TIMP1	18S
	Mouse ID	Qty Mean	Qty Mean	Ratio	Normalized values	Mice groups										Mean	STDEV	SE
1	11-1 (4%+RC+HFHC)	34.9317	16.1897	2.15765	0.406346	18%- 4 WEEKS	0.0933587	0.0968308	0.179203							0.123131	0.048591	0.028054
2	11-2 (4%+RC+HFHC)	129.79	17.3774	7.4689	1.4066	4%- 4 WEEKS	1.37456	1.06314	0.980989	1.21132						1.1575	0.173275	0.0866376	P = <0.001	***
3	12-1 (18%+RC+HFHC)	69.7004	29.3828	2.37215	0.446742
4	12-2 (18%+RC+HFHC)	127.12	18.8159	6.75603	1.27235	18%+RC - 4 WEEKS	0.118578	0.1579	0.164764							0.147081	0.0249216	0.0143885
5	13-1 (4%+RC+RC)	19.1379	31.6372	0.604918	0.113923	4%+RC - 4 WEEKS	0.244911	0.257736	0.130974							0.211207	0.0697789	0.0402869	P = 0.208
6	14-1 (18%+RC+RC)	13.8026	20.4911	0.67359	0.126856
7	15-1 (4%+RC+HFHC)	133.974	15.311	8.75015	1.6479	18%+RC+RC	0.126856	0.375368	0.366357	0.191311	0.161092	0.0935923	0.284555			0.228447	0.114146	0.043143
8	15-2 (4%+RC+HFHC)	239.849	19.3291	12.4087	2.3369	18%+RC+HFHC		1.27235	3.79662		3.71962					2.92953	1.43568	0.642054	P = 0.003	**
9	16-1 (4%+RC+RC)	37.7014	19.7214	1.9117	0.360027
10	17-1 (18%+RC+HFHC)	438.099	21.7315	20.1596	3.79662	4%+RC+RC	0.113923	0.360027	0.244034	0.130175	0.330453	0.431594				0.268368	0.128406	0.0524217
11	17-2 (18%+RC+HFHC)	1151.4	20.1731	57.0757	10.749	4%+RC+HFHC	0.406346	1.4066	1.6479	2.3369	2.23626	0.76988	0.704678	0.288709	0.934829	1.19246	0.755825	0.251942	P = 0.008	**
12	18-1 (18%+RC+RC)	36.7978	18.462	1.99316	0.375368
13	19-1 (4%+RC+HFHC)	206.878	17.4224	11.8743	2.23626
14	20-1 (4%+RC+RC)	22.2521	17.1726	1.29579	0.244034											Mean	STDEV	SE
15	21-1 (4%+RC+HFHC)	83.98	20.5432	4.08797	0.76988											0.123131	1	0.028054	0.227839
16	21-2 (4%+RC+HFHC)	78.9195	21.0915	3.74176	0.704678											1.1575	9.4006	0.0866376	0.703622
17	22-1 (4%+RC+RC)	14.2539	20.6215	0.691215	0.130175
18	23-1 (4%+RC+HFHC)	41.4865	27.0621	1.53301	0.288709											0.147081	1.19451	0.0143885	0.116855
19	23-2 (4%+RC+HFHC)	133.178	26.8298	4.96383	0.934829											0.211207	1.71531	0.0402869	0.327187
20	24-1 (4%+RC+RC)	29.0094	16.5327	1.75467	0.330453
21	24-2 (4%+RC+RC)	45.7814	19.9769	2.29171	0.431594											0.228447	1.85532	0.043143	0.350383
22	25-2 (18%+RC+HFHC)	421.955	21.364	19.7507	3.71962											2.92953	23.792	0.642054	5.2144
23	26-1 (18%+RC+RC)	35.9632	18.4871	1.94531	0.366357
24	26-2 (18%+RC+RC)	24.1915	23.8143	1.01584	0.191311											0.268368	2.17953	0.0524217	0.42574
25	27-1 (4%+RC - 5 WEEKS)	28.9418	22.2552	1.30045	0.244911											1.19246	9.68446	0.251942	2.04613
26	27-2 (4%+RC - 5 WEEKS)	30.8425	22.5366	1.36855	0.257736
27	27-3 (4%+RC - 5 WEEKS)	15.852	22.7935	0.695459	0.130974
28	28-1 (18%+RC - 4 WEEKS)	14.7884	23.4873	0.629636	0.118578
29	28-2 (18%+RC - 4 WEEKS)	17.258	20.5837	0.838431	0.1579
30	28-3 (18%+RC - 4 WEEKS)	16.2352	18.557	0.874879	0.164764
31	29-1 (4%- 4 WEEKS)	128.251	17.5716	7.29877	1.37456		0.0933587	1.37456		0.118578	0.244911		0.126856	0.446742		0.113923	0.406346
32	29-2 (4%- 4 WEEKS)	114.492	20.2815	5.64515	1.06314		0.0968308	1.06314		0.1579	0.257736		0.375368	1.27235		0.360027	1.4066
33	30-1 (18%- 4 WEEKS)	14.1282	28.5	0.495724	0.0933587		0.179203	0.980989		0.164764	0.130974		0.366357	3.79662		0.244034	1.6479
34	30-2 (18%- 4 WEEKS)	11.7518	22.8563	0.51416	0.0968308			1.21132					0.191311	10.749		0.130175	2.3369
35	31-1 (4%- 4 WEEKS)	107.011	20.5437	5.20894	0.980989								0.161092	3.71962		0.330453	2.23626
36	31-2 (4%- 4 WEEKS)	118.195	18.3761	6.43198	1.21132								0.0935923			0.431594	0.76988
37	32-1 (18%- 4 WEEKS)	24.8845	26.1516	0.951547	0.179203								0.284555				0.704678
38	A (18%+RC+RC)	15.5059	18.1276	0.855379	0.161092												0.288709
39	G (18%+RC+RC)	16.7655	33.7358	0.496964	0.0935923												0.934829
40	H (18%+RC+RC)	46.1765	30.5612	1.51095	0.284555
				5.30988
