# Supplementary material for: Long-term metabolic effects of malnutrition: Liver steatosis and insulin resistance following early-life protein restriction
Source: PLoS One. 2018 Jul 2;13(7):e0199916. doi: 10.1371/journal.pone.0199916 (PMC6028108; doi:10.1371/journal.pone.0199916)
Supplement: S16 Data — (XLS) [file pone.0199916.s016.xls]

## Sheet: Plate 6 Nrf2_Nqo1_Gstp1_analyze
SDS 2.4	AQ Results	1
Filename	Plate 6 Nrf2_Nqo1_Gstp1
PlateID
Assay Type	Absolute Quantification
Run DateTime	2015-12-21 18:04:31
Operator
ThermalCycleParams
Sample Information
Well	Sample Name	Detector Name	Reporter	Task	Ct	Tm Value	Tm Type	Quantity	Qty Mean	Qty StdDev	Ct Median	Ct Mean	Ct StdDev	Ct Type	Template Name	Baseline Type	Baseline Start	Baseline Stop	Threshold Type	Threshold	FOS	HMD	LME	EW	BPR	NAW	HNS	HRN	EAF	BAF	TAF	CAF
225	1 (11-1)	Gstp1	SYBR	Unknown	19.2825	87.1	Auto Tm	45.4045	49.0906	3.93289	19.1908	19.1812	0.106353	Manual Ct		Manual	8	13	Manual	0.515059
249	1 (11-1)	Gstp1	SYBR	Unknown	19.1908	87.1	Auto Tm	48.6364	49.0906	3.93289	19.1908	19.1812	0.106353	Manual Ct		Manual	8	13	Manual	0.515059
273	1 (11-1)	Gstp1	SYBR	Unknown	19.0704	87.1	Auto Tm	53.2308	49.0906	3.93289	19.1908	19.1812	0.106353	Manual Ct		Manual	8	13	Manual	0.515059
234	10 (17-1)	Gstp1	SYBR	Unknown	19.5494	87.3	Auto Tm	37.1684	37.8096	0.573626	19.5204	19.5267	0.0202968	Manual Ct		Manual	8	13	Manual	0.515059
258	10 (17-1)	Gstp1	SYBR	Unknown	19.5204	87.3	Auto Tm	37.9861	37.8096	0.573626	19.5204	19.5267	0.0202968	Manual Ct		Manual	8	13	Manual	0.515059
282	10 (17-1)	Gstp1	SYBR	Unknown	19.5103	87	Auto Tm	38.2742	37.8096	0.573626	19.5204	19.5267	0.0202968	Manual Ct		Manual	8	13	Manual	0.515059
235	11 (17-2)	Gstp1	SYBR	Unknown	18.7646	87.2	Auto Tm	66.9519	66.9165	1.83103	18.7646	18.7657	0.036513	Manual Ct		Manual	8	13	Manual	0.515059
259	11 (17-2)	Gstp1	SYBR	Unknown	18.8027	87	Auto Tm	65.068	66.9165	1.83103	18.7646	18.7657	0.036513	Manual Ct		Manual	8	13	Manual	0.515059
283	11 (17-2)	Gstp1	SYBR	Unknown	18.7297	87	Auto Tm	68.7296	66.9165	1.83103	18.7646	18.7657	0.036513	Manual Ct		Manual	8	13	Manual	0.515059
236	12 (18-1)	Gstp1	SYBR	Unknown	18.0018	87	Auto Tm	118.634	123.186	3.94228	17.9279	17.952	0.0430837	Manual Ct		Manual	8	13	Manual	0.515059
260	12 (18-1)	Gstp1	SYBR	Unknown	17.9279	87	Auto Tm	125.388	123.186	3.94228	17.9279	17.952	0.0430837	Manual Ct		Manual	8	13	Manual	0.515059
284	12 (18-1)	Gstp1	SYBR	Unknown	17.9264	87	Auto Tm	125.535	123.186	3.94228	17.9279	17.952	0.0430837	Manual Ct		Manual	8	13	Manual	0.515059
237	13 (19-1)	Gstp1	SYBR	Unknown	19.2191	86.9	Auto Tm	47.6137	45.8005	2.79271	19.2307	19.2726	0.0828129	Manual Ct		Manual	8	13	Manual	0.515059
261	13 (19-1)	Gstp1	SYBR	Unknown	19.368	86.9	Auto Tm	42.5845	45.8005	2.79271	19.2307	19.2726	0.0828129	Manual Ct		Manual	8	13	Manual	0.515059
285	13 (19-1)	Gstp1	SYBR	Unknown	19.2307	86.9	Auto Tm	47.2033	45.8005	2.79271	19.2307	19.2726	0.0828129	Manual Ct		Manual	8	13	Manual	0.515059
238	14 (20-1)	Gstp1	SYBR	Unknown	19.4323	86.9	Auto Tm	40.5784	43.4954	2.86997	19.3368	19.3417	0.0882785	Manual Ct		Manual	8	13	Manual	0.515059
262	14 (20-1)	Gstp1	SYBR	Unknown	19.256	86.9	Auto Tm	46.316	43.4954	2.86997	19.3368	19.3417	0.0882785	Manual Ct		Manual	8	13	Manual	0.515059
286	14 (20-1)	Gstp1	SYBR	Unknown	19.3368	86.9	Auto Tm	43.5917	43.4954	2.86997	19.3368	19.3417	0.0882785	Manual Ct		Manual	8	13	Manual	0.515059
239	15 (21-1)	Gstp1	SYBR	Unknown	20.1876	86.9	Auto Tm	23.0315	21.7131	1.18793	20.2867	20.2675	0.0722617	Manual Ct		Manual	8	13	Manual	0.515059
263	15 (21-1)	Gstp1	SYBR	Unknown	20.3282	86.9	Auto Tm	20.7261	21.7131	1.18793	20.2867	20.2675	0.0722617	Manual Ct		Manual	8	13	Manual	0.515059
287	15 (21-1)	Gstp1	SYBR	Unknown	20.2867	86.9	Auto Tm	21.3815	21.7131	1.18793	20.2867	20.2675	0.0722617	Manual Ct		Manual	8	13	Manual	0.515059
240	16 (21-2)	Gstp1	SYBR	Unknown	19.8794	86.9	Auto Tm	29.02	29.5796	0.772617	19.8685	19.8542	0.0346037	Manual Ct		Manual	8	13	Manual	0.515059
264	16 (21-2)	Gstp1	SYBR	Unknown	19.8685	86.9	Auto Tm	29.2576	29.5796	0.772617	19.8685	19.8542	0.0346037	Manual Ct		Manual	8	13	Manual	0.515059
288	16 (21-2)	Gstp1	SYBR	Unknown	19.8148	86.9	Auto Tm	30.4611	29.5796	0.772617	19.8685	19.8542	0.0346037	Manual Ct		Manual	8	13	Manual	0.515059
289	17 (22-1)	Gstp1	SYBR	Unknown	19.1368	86.9	Auto Tm	50.6463	44.7166	5.85211	19.3076	19.3105	0.175178	Manual Ct		Manual	8	13	Manual	0.515059
313	17 (22-1)	Gstp1	SYBR	Unknown	19.4871	86.6	Auto Tm	38.9453	44.7166	5.85211	19.3076	19.3105	0.175178	Manual Ct		Manual	8	13	Manual	0.515059
337	17 (22-1)	Gstp1	SYBR	Unknown	19.3076	86.6	Auto Tm	44.5581	44.7166	5.85211	19.3076	19.3105	0.175178	Manual Ct		Manual	8	13	Manual	0.515059
290	18 (23-1)	Gstp1	SYBR	Unknown	21.036	86.8	Auto Tm	12.1904	13.4053	1.23304	20.9128	20.9131	0.122803	Manual Ct		Manual	8	13	Manual	0.515059
314	18 (23-1)	Gstp1	SYBR	Unknown	20.9128	86.8	Auto Tm	13.3698	13.4053	1.23304	20.9128	20.9131	0.122803	Manual Ct		Manual	8	13	Manual	0.515059
338	18 (23-1)	Gstp1	SYBR	Unknown	20.7904	86.6	Auto Tm	14.6557	13.4053	1.23304	20.9128	20.9131	0.122803	Manual Ct		Manual	8	13	Manual	0.515059
291	19 (23-2)	Gstp1	SYBR	Unknown	21.4922	86.8	Auto Tm	8.65821	8.9255	0.296512	21.4594	21.4522	0.0441311	Manual Ct		Manual	8	13	Manual	0.515059
315	19 (23-2)	Gstp1	SYBR	Unknown	21.4049	86.8	Auto Tm	9.24445	8.9255	0.296512	21.4594	21.4522	0.0441311	Manual Ct		Manual	8	13	Manual	0.515059
339	19 (23-2)	Gstp1	SYBR	Unknown	21.4594	86.8	Auto Tm	8.87386	8.9255	0.296512	21.4594	21.4522	0.0441311	Manual Ct		Manual	8	13	Manual	0.515059
226	2 (11-2)	Gstp1	SYBR	Unknown	18.9595	87.3	Auto Tm	57.8493	59.092	2.18984	18.9595	18.9317	0.0489105	Manual Ct		Manual	8	13	Manual	0.515059
250	2 (11-2)	Gstp1	SYBR	Unknown	18.9605	87.3	Auto Tm	57.8062	59.092	2.18984	18.9595	18.9317	0.0489105	Manual Ct		Manual	8	13	Manual	0.515059
274	2 (11-2)	Gstp1	SYBR	Unknown	18.8753	87.3	Auto Tm	61.6205	59.092	2.18984	18.9595	18.9317	0.0489105	Manual Ct		Manual	8	13	Manual	0.515059
292	20 (24-1)	Gstp1	SYBR	Unknown	18.7356	86.8	Auto Tm	68.4273	65.3328	2.71724	18.8199	18.798	0.054908	Manual Ct		Manual	8	13	Manual	0.515059
316	20 (24-1)	Gstp1	SYBR	Unknown	18.8199	86.8	Auto Tm	64.2344	65.3328	2.71724	18.8199	18.798	0.054908	Manual Ct		Manual	8	13	Manual	0.515059
340	20 (24-1)	Gstp1	SYBR	Unknown	18.8386	86.8	Auto Tm	63.3366	65.3328	2.71724	18.8199	18.798	0.054908	Manual Ct		Manual	8	13	Manual	0.515059
293	21 (24-2)	Gstp1	SYBR	Unknown	17.9062	87.1	Auto Tm	127.451	138.597	9.8461	17.7599	17.7967	0.096514	Manual Ct		Manual	8	13	Manual	0.515059
317	21 (24-2)	Gstp1	SYBR	Unknown	17.7599	86.8	Auto Tm	142.228	138.597	9.8461	17.7599	17.7967	0.096514	Manual Ct		Manual	8	13	Manual	0.515059
341	21 (24-2)	Gstp1	SYBR	Unknown	17.724	86.8	Auto Tm	146.112	138.597	9.8461	17.7599	17.7967	0.096514	Manual Ct		Manual	8	13	Manual	0.515059
294	22 (25-2)	Gstp1	SYBR	Unknown	20.0786	87.1	Auto Tm	24.9938	26.3655	1.34025	20.004	20.0085	0.0679776	Manual Ct		Manual	8	13	Manual	0.515059
318	22 (25-2)	Gstp1	SYBR	Unknown	20.004	87.1	Auto Tm	26.4307	26.3655	1.34025	20.004	20.0085	0.0679776	Manual Ct		Manual	8	13	Manual	0.515059
342	22 (25-2)	Gstp1	SYBR	Unknown	19.9428	87.1	Auto Tm	27.6719	26.3655	1.34025	20.004	20.0085	0.0679776	Manual Ct		Manual	8	13	Manual	0.515059
295	23 (26-1)	Gstp1	SYBR	Unknown	18.8961	87.1	Auto Tm	60.665	61.1199	1.93185	18.8961	18.8866	0.041941	Manual Ct		Manual	8	13	Manual	0.515059
319	23 (26-1)	Gstp1	SYBR	Unknown	18.923	87.1	Auto Tm	59.4561	61.1199	1.93185	18.8961	18.8866	0.041941	Manual Ct		Manual	8	13	Manual	0.515059
343	23 (26-1)	Gstp1	SYBR	Unknown	18.8407	87.1	Auto Tm	63.2386	61.1199	1.93185	18.8961	18.8866	0.041941	Manual Ct		Manual	8	13	Manual	0.515059
296	24 (26-2)	Gstp1	SYBR	Unknown	20.2816	87.1	Auto Tm	21.4639	22.3204	1.58333	20.2816	20.2316	0.0928188	Manual Ct		Manual	8	13	Manual	0.515059
320	24 (26-2)	Gstp1	SYBR	Unknown	20.2887	87.1	Auto Tm	21.3499	22.3204	1.58333	20.2816	20.2316	0.0928188	Manual Ct		Manual	8	13	Manual	0.515059
344	24 (26-2)	Gstp1	SYBR	Unknown	20.1245	87.1	Auto Tm	24.1475	22.3204	1.58333	20.2816	20.2316	0.0928188	Manual Ct		Manual	8	13	Manual	0.515059
297	25 (27-1)	Gstp1	SYBR	Unknown	17.9639	87.1	Auto Tm	122.05	120.02	1.90127	17.9895	17.9864	0.0210886	Manual Ct		Manual	8	13	Manual	0.515059
321	25 (27-1)	Gstp1	SYBR	Unknown	17.9895	87.1	Auto Tm	119.728	120.02	1.90127	17.9895	17.9864	0.0210886	Manual Ct		Manual	8	13	Manual	0.515059
345	25 (27-1)	Gstp1	SYBR	Unknown	18.0057	87.1	Auto Tm	118.282	120.02	1.90127	17.9895	17.9864	0.0210886	Manual Ct		Manual	8	13	Manual	0.515059
298	26 (27-2)	Gstp1	SYBR	Unknown	18.2858	87.3	Auto Tm	95.8716	91.9372	3.92609	18.342	18.3425	0.0569765	Manual Ct		Manual	8	13	Manual	0.515059
322	26 (27-2)	Gstp1	SYBR	Unknown	18.3998	87.3	Auto Tm	88.0195	91.9372	3.92609	18.342	18.3425	0.0569765	Manual Ct		Manual	8	13	Manual	0.515059
346	26 (27-2)	Gstp1	SYBR	Unknown	18.342	87.1	Auto Tm	91.9205	91.9372	3.92609	18.342	18.3425	0.0569765	Manual Ct		Manual	8	13	Manual	0.515059
299	27 (27-3)	Gstp1	SYBR	Unknown	17.5216	87.3	Auto Tm	170.056	182.762	12.0556	17.4151	17.4275	0.0886143	Manual Ct		Manual	8	13	Manual	0.515059
323	27 (27-3)	Gstp1	SYBR	Unknown	17.4151	87.3	Auto Tm	184.192	182.762	12.0556	17.4151	17.4275	0.0886143	Manual Ct		Manual	8	13	Manual	0.515059
347	27 (27-3)	Gstp1	SYBR	Unknown	17.3457	87.3	Auto Tm	194.039	182.762	12.0556	17.4151	17.4275	0.0886143	Manual Ct		Manual	8	13	Manual	0.515059
300	28 (28-1)	Gstp1	SYBR	Unknown	18.9926	87.3	Auto Tm	56.4322	56.349	0.337154	18.9926	18.9945	0.00798715	Manual Ct		Manual	8	13	Manual	0.515059
324	28 (28-1)	Gstp1	SYBR	Unknown	18.9877	87.3	Auto Tm	56.6367	56.349	0.337154	18.9926	18.9945	0.00798715	Manual Ct		Manual	8	13	Manual	0.515059
348	28 (28-1)	Gstp1	SYBR	Unknown	19.0033	87.3	Auto Tm	55.978	56.349	0.337154	18.9926	18.9945	0.00798715	Manual Ct		Manual	8	13	Manual	0.515059
301	29 (28-2)	Gstp1	SYBR	Unknown	16.9415	87.3	Auto Tm	262.74	261.111	1.49425	16.9514	16.9498	0.00762455	Manual Ct		Manual	8	13	Manual	0.515059
325	29 (28-2)	Gstp1	SYBR	Unknown	16.9565	87.3	Auto Tm	259.803	261.111	1.49425	16.9514	16.9498	0.00762455	Manual Ct		Manual	8	13	Manual	0.515059
349	29 (28-2)	Gstp1	SYBR	Unknown	16.9514	87.3	Auto Tm	260.789	261.111	1.49425	16.9514	16.9498	0.00762455	Manual Ct		Manual	8	13	Manual	0.515059
227	3 (12-1)	Gstp1	SYBR	Unknown	21.5515	87.3	Auto Tm	8.28155	9.22864	1.00975	21.4239	21.4124	0.145194	Manual Ct		Manual	8	13	Manual	0.515059
251	3 (12-1)	Gstp1	SYBR	Unknown	21.4239	87.3	Auto Tm	9.11324	9.22864	1.00975	21.4239	21.4124	0.145194	Manual Ct		Manual	8	13	Manual	0.515059
275	3 (12-1)	Gstp1	SYBR	Unknown	21.2618	87.3	Auto Tm	10.2911	9.22864	1.00975	21.4239	21.4124	0.145194	Manual Ct		Manual	8	13	Manual	0.515059
302	30 (28-3)	Gstp1	SYBR	Unknown	17.6521	87.3	Auto Tm	154.206	155.772	13.6968	17.6521	17.642	0.116713	Manual Ct		Manual	8	13	Manual	0.515059
326	30 (28-3)	Gstp1	SYBR	Unknown	17.7534	87.3	Auto Tm	142.925	155.772	13.6968	17.6521	17.642	0.116713	Manual Ct		Manual	8	13	Manual	0.515059
350	30 (28-3)	Gstp1	SYBR	Unknown	17.5206	87.3	Auto Tm	170.184	155.772	13.6968	17.6521	17.642	0.116713	Manual Ct		Manual	8	13	Manual	0.515059
303	31 (29-1)	Gstp1	SYBR	Unknown	19.1184	87.3	Auto Tm	51.3492	51.0246	1.24007	19.1184	19.1272	0.0325592	Manual Ct		Manual	8	13	Manual	0.515059
327	31 (29-1)	Gstp1	SYBR	Unknown	19.1632	87.3	Auto Tm	49.6545	51.0246	1.24007	19.1184	19.1272	0.0325592	Manual Ct		Manual	8	13	Manual	0.515059
351	31 (29-1)	Gstp1	SYBR	Unknown	19.0998	87.3	Auto Tm	52.0701	51.0246	1.24007	19.1184	19.1272	0.0325592	Manual Ct		Manual	8	13	Manual	0.515059
304	32 (29-2)	Gstp1	SYBR	Unknown	17.547	87.3	Auto Tm	166.843	165.703	2.16168	17.547	17.5563	0.017462	Manual Ct		Manual	8	13	Manual	0.515059
328	32 (29-2)	Gstp1	SYBR	Unknown	17.5453	87.3	Auto Tm	167.055	165.703	2.16168	17.547	17.5563	0.017462	Manual Ct		Manual	8	13	Manual	0.515059
352	32 (29-2)	Gstp1	SYBR	Unknown	17.5764	87.3	Auto Tm	163.209	165.703	2.16168	17.547	17.5563	0.017462	Manual Ct		Manual	8	13	Manual	0.515059
305	33 (30-1)	Gstp1	SYBR	Unknown	19.0458	87.3	Auto Tm	54.2234	54.2546	0.36437	19.0458	19.0451	0.00895183	Manual Ct		Manual	8	13	Manual	0.515059
329	33 (30-1)	Gstp1	SYBR	Unknown	19.0358	87.3	Auto Tm	54.6336	54.2546	0.36437	19.0458	19.0451	0.00895183	Manual Ct		Manual	8	13	Manual	0.515059
353	33 (30-1)	Gstp1	SYBR	Unknown	19.0536	87.3	Auto Tm	53.9069	54.2546	0.36437	19.0458	19.0451	0.00895183	Manual Ct		Manual	8	13	Manual	0.515059
306	34 (30-2)	Gstp1	SYBR	Unknown	18.3788	87	Auto Tm	89.4194	91.2488	1.96114	18.3553	18.352	0.0286087	Manual Ct		Manual	8	13	Manual	0.515059
330	34 (30-2)	Gstp1	SYBR	Unknown	18.3553	87	Auto Tm	91.0076	91.2488	1.96114	18.3553	18.352	0.0286087	Manual Ct		Manual	8	13	Manual	0.515059
354	34 (30-2)	Gstp1	SYBR	Unknown	18.3218	87	Auto Tm	93.3194	91.2488	1.96114	18.3553	18.352	0.0286087	Manual Ct		Manual	8	13	Manual	0.515059
307	35 (31-1)	Gstp1	SYBR	Unknown	18.2292	87	Auto Tm	100.033	100.283	3.18585	18.2292	18.2263	0.0423003	Manual Ct		Manual	8	13	Manual	0.515059
331	35 (31-1)	Gstp1	SYBR	Unknown	18.1826	87	Auto Tm	103.587	100.283	3.18585	18.2292	18.2263	0.0423003	Manual Ct		Manual	8	13	Manual	0.515059
355	35 (31-1)	Gstp1	SYBR	Unknown	18.2671	87	Auto Tm	97.2296	100.283	3.18585	18.2292	18.2263	0.0423003	Manual Ct		Manual	8	13	Manual	0.515059
308	36 (31-2)	Gstp1	SYBR	Unknown	18.0276	87	Auto Tm	116.358	117.41	3.33859	18.0276	18.016	0.0376994	Manual Ct		Manual	8	13	Manual	0.515059
332	36 (31-2)	Gstp1	SYBR	Unknown	18.0465	87	Auto Tm	114.724	117.41	3.33859	18.0276	18.016	0.0376994	Manual Ct		Manual	8	13	Manual	0.515059
356	36 (31-2)	Gstp1	SYBR	Unknown	17.9738	87	Auto Tm	121.148	117.41	3.33859	18.0276	18.016	0.0376994	Manual Ct		Manual	8	13	Manual	0.515059
309	37 (32-1)	Gstp1	SYBR	Unknown	20.4888	86.9	Auto Tm	18.3755	18.8573	0.862393	20.4888	20.4552	0.0602214	Manual Ct		Manual	8	13	Manual	0.515059
333	37 (32-1)	Gstp1	SYBR	Unknown	20.4911	86.9	Auto Tm	18.3435	18.8573	0.862393	20.4888	20.4552	0.0602214	Manual Ct		Manual	8	13	Manual	0.515059
357	37 (32-1)	Gstp1	SYBR	Unknown	20.3856	86.9	Auto Tm	19.8529	18.8573	0.862393	20.4888	20.4552	0.0602214	Manual Ct		Manual	8	13	Manual	0.515059
310	38 (A)	Gstp1	SYBR	Unknown	20.8872	86.9	Auto Tm	13.629	13.6266	0.441919	20.8872	20.8879	0.0432686	Manual Ct		Manual	8	13	Manual	0.515059
334	38 (A)	Gstp1	SYBR	Unknown	20.9316	86.9	Auto Tm	13.1835	13.6266	0.441919	20.8872	20.8879	0.0432686	Manual Ct		Manual	8	13	Manual	0.515059
358	38 (A)	Gstp1	SYBR	Unknown	20.845	86.9	Auto Tm	14.0674	13.6266	0.441919	20.8872	20.8879	0.0432686	Manual Ct		Manual	8	13	Manual	0.515059
311	39 (G)	Gstp1	SYBR	Unknown	20.9038	86.9	Auto Tm	13.461	14.422	0.921178	20.8039	20.8136	0.0856816	Manual Ct		Manual	8	13	Manual	0.515059
335	39 (G)	Gstp1	SYBR	Unknown	20.7332	86.6	Auto Tm	15.2973	14.422	0.921178	20.8039	20.8136	0.0856816	Manual Ct		Manual	8	13	Manual	0.515059
359	39 (G)	Gstp1	SYBR	Unknown	20.8039	86.6	Auto Tm	14.5077	14.422	0.921178	20.8039	20.8136	0.0856816	Manual Ct		Manual	8	13	Manual	0.515059
228	4 (12-2)	Gstp1	SYBR	Unknown	19.8584	87.3	Auto Tm	29.4799	30.712	1.06776	19.779	19.8044	0.0468429	Manual Ct		Manual	8	13	Manual	0.515059
252	4 (12-2)	Gstp1	SYBR	Unknown	19.779	87.3	Auto Tm	31.2894	30.712	1.06776	19.779	19.8044	0.0468429	Manual Ct		Manual	8	13	Manual	0.515059
276	4 (12-2)	Gstp1	SYBR	Unknown	19.7757	87.3	Auto Tm	31.3667	30.712	1.06776	19.779	19.8044	0.0468429	Manual Ct		Manual	8	13	Manual	0.515059
312	40 (H)	Gstp1	SYBR	Unknown	18.1695	86.9	Auto Tm	104.613	104.236	5.62381	18.1695	18.1756	0.0722183	Manual Ct		Manual	8	13	Manual	0.515059
336	40 (H)	Gstp1	SYBR	Unknown	18.1066	86.6	Auto Tm	109.662	104.236	5.62381	18.1695	18.1756	0.0722183	Manual Ct		Manual	8	13	Manual	0.515059
360	40 (H)	Gstp1	SYBR	Unknown	18.2507	86.6	Auto Tm	98.4337	104.236	5.62381	18.1695	18.1756	0.0722183	Manual Ct		Manual	8	13	Manual	0.515059
229	5 (13-1)	Gstp1	SYBR	Unknown	21.515	87.3	Auto Tm	8.51143	9.52292	0.946773	21.3449	21.3698	0.134568	Manual Ct		Manual	8	13	Manual	0.515059
253	5 (13-1)	Gstp1	SYBR	Unknown	21.3449	87.3	Auto Tm	9.66945	9.52292	0.946773	21.3449	21.3698	0.134568	Manual Ct		Manual	8	13	Manual	0.515059
277	5 (13-1)	Gstp1	SYBR	Unknown	21.2494	87.3	Auto Tm	10.3879	9.52292	0.946773	21.3449	21.3698	0.134568	Manual Ct		Manual	8	13	Manual	0.515059
230	6 (14-1)	Gstp1	SYBR	Unknown	18.9211	87.3	Auto Tm	59.5404	65.72	7.4955	18.8339	18.795	0.149325	Manual Ct		Manual	8	13	Manual	0.515059
254	6 (14-1)	Gstp1	SYBR	Unknown	18.6301	87.3	Auto Tm	74.0578	65.72	7.4955	18.8339	18.795	0.149325	Manual Ct		Manual	8	13	Manual	0.515059
278	6 (14-1)	Gstp1	SYBR	Unknown	18.8339	87.3	Auto Tm	63.5618	65.72	7.4955	18.8339	18.795	0.149325	Manual Ct		Manual	8	13	Manual	0.515059
231	7 (15-1)	Gstp1	SYBR	Unknown	19.5676	87.3	Auto Tm	36.6659	38.3435	1.47016	19.4867	19.5086	0.0516617	Manual Ct		Manual	8	13	Manual	0.515059
255	7 (15-1)	Gstp1	SYBR	Unknown	19.4714	87.3	Auto Tm	39.4075	38.3435	1.47016	19.4867	19.5086	0.0516617	Manual Ct		Manual	8	13	Manual	0.515059
279	7 (15-1)	Gstp1	SYBR	Unknown	19.4867	87.3	Auto Tm	38.957	38.3435	1.47016	19.4867	19.5086	0.0516617	Manual Ct		Manual	8	13	Manual	0.515059
232	8 (15-2)	Gstp1	SYBR	Unknown	21.4211	87.3	Auto Tm	9.13255	10.2136	1.42352	21.3432	21.2802	0.180775	Manual Ct		Manual	8	13	Manual	0.515059
256	8 (15-2)	Gstp1	SYBR	Unknown	21.3432	87.3	Auto Tm	9.68178	10.2136	1.42352	21.3432	21.2802	0.180775	Manual Ct		Manual	8	13	Manual	0.515059
280	8 (15-2)	Gstp1	SYBR	Unknown	21.0764	87.3	Auto Tm	11.8265	10.2136	1.42352	21.3432	21.2802	0.180775	Manual Ct		Manual	8	13	Manual	0.515059
233	9 (16-1)	Gstp1	SYBR	Unknown	18.8715	87.3	Auto Tm	61.7948	62.0616	1.05262	18.8715	18.8659	0.0225514	Manual Ct		Manual	8	13	Manual	0.515059
257	9 (16-1)	Gstp1	SYBR	Unknown	18.8411	87.3	Auto Tm	63.222	62.0616	1.05262	18.8715	18.8659	0.0225514	Manual Ct		Manual	8	13	Manual	0.515059
281	9 (16-1)	Gstp1	SYBR	Unknown	18.8851	87.3	Auto Tm	61.1681	62.0616	1.05262	18.8715	18.8659	0.0225514	Manual Ct		Manual	8	13	Manual	0.515059
377	Gene 3 Standard (1)	Gstp1	SYBR	Standard	24.4083	86.7	Auto Tm	1						Manual Ct		Manual	8	13	Manual	0.515059
378	Gene 3 Standard (1)	Gstp1	SYBR	Standard	24.608	86.7	Auto Tm	1						Manual Ct		Manual	8	13	Manual	0.515059
375	Gene 3 Standard (10)	Gstp1	SYBR	Standard	21.0239	87	Auto Tm	10						Manual Ct		Manual	8	13	Manual	0.515059
376	Gene 3 Standard (10)	Gstp1	SYBR	Standard	21.0259	87	Auto Tm	10						Manual Ct		Manual	8	13	Manual	0.515059
373	Gene 3 Standard (100)	Gstp1	SYBR	Standard	18.38	87.8	Auto Tm	100						Manual Ct		Manual	8	13	Manual	0.515059
374	Gene 3 Standard (100)	Gstp1	SYBR	Standard	18.3545	87.8	Auto Tm	100						Manual Ct		Manual	8	13	Manual	0.515059
381	NTC Gene 3	Gstp1	SYBR	NTC	Undetermined	61.8	Auto Tm	0						Manual Ct		Manual	8	13	Manual	0.515059						TRUE
384	RT Negative 3	Gstp1	SYBR	NTC	34.3353	87.2	Auto Tm	0.00056843						Manual Ct		Manual	8	13	Manual	0.515059
Slope	-3.07048	cycles/log decade
Y-Intercept		24.3706
R^2		0.993481
Well	Sample Name	Detector Name	Reporter	Task	Ct	Tm Value	Tm Type	Quantity	Qty Mean	Qty StdDev	Ct Median	Ct Mean	Ct StdDev	Ct Type	Template Name	Baseline Type	Baseline Start	Baseline Stop	Threshold Type	Threshold	FOS	HMD	LME	EW	BPR	NAW	HNS	HRN	EAF	BAF	TAF	CAF
89	1 (11-1)	Nqo1	SYBR	Unknown	26.5036	84.3	Auto Tm	32.7172	31.3079	1.2215	26.6068	26.5741	0.0611396	Manual Ct		Manual	10	20	Manual	0.325076
113	1 (11-1)	Nqo1	SYBR	Unknown	26.612	84.3	Auto Tm	30.553	31.3079	1.2215	26.6068	26.5741	0.0611396	Manual Ct		Manual	10	20	Manual	0.325076
137	1 (11-1)	Nqo1	SYBR	Unknown	26.6068	84.3	Auto Tm	30.6536	31.3079	1.2215	26.6068	26.5741	0.0611396	Manual Ct		Manual	10	20	Manual	0.325076
146	10 (17-1)	Nqo1	SYBR	Unknown	24.6874	84.1	Auto Tm	102.978	98.3534	4.15796	24.7795	24.7611	0.066446	Manual Ct		Manual	10	20	Manual	0.325076
170	10 (17-1)	Nqo1	SYBR	Unknown	24.7795	84.1	Auto Tm	97.1598	98.3534	4.15796	24.7795	24.7611	0.066446	Manual Ct		Manual	10	20	Manual	0.325076
194	10 (17-1)	Nqo1	SYBR	Unknown	24.8164	84.1	Auto Tm	94.9228	98.3534	4.15796	24.7795	24.7611	0.066446	Manual Ct		Manual	10	20	Manual	0.325076
147	11 (17-2)	Nqo1	SYBR	Unknown	24.3467	84.1	Auto Tm	127.692	122.06	6.92914	24.391	24.4198	0.0910813	Manual Ct		Manual	10	20	Manual	0.325076
171	11 (17-2)	Nqo1	SYBR	Unknown	24.5218	84.1	Auto Tm	114.322	122.06	6.92914	24.391	24.4198	0.0910813	Manual Ct		Manual	10	20	Manual	0.325076
195	11 (17-2)	Nqo1	SYBR	Unknown	24.391	84.1	Auto Tm	124.166	122.06	6.92914	24.391	24.4198	0.0910813	Manual Ct		Manual	10	20	Manual	0.325076
148	12 (18-1)	Nqo1	SYBR	Unknown	25.988	84.1	Auto Tm	45.3031	46.0082	0.612845	25.9532	25.9637	0.0211789	Manual Ct		Manual	10	20	Manual	0.325076
172	12 (18-1)	Nqo1	SYBR	Unknown	25.9497	84.1	Auto Tm	46.4123	46.0082	0.612845	25.9532	25.9637	0.0211789	Manual Ct		Manual	10	20	Manual	0.325076
196	12 (18-1)	Nqo1	SYBR	Unknown	25.9532	84.1	Auto Tm	46.3094	46.0082	0.612845	25.9532	25.9637	0.0211789	Manual Ct		Manual	10	20	Manual	0.325076
149	13 (19-1)	Nqo1	SYBR	Unknown	24.7863	84.1	Auto Tm	96.745	92.9506	3.33316	24.8726	24.8503	0.0563103	Manual Ct		Manual	10	20	Manual	0.325076
173	13 (19-1)	Nqo1	SYBR	Unknown	24.8921	84.1	Auto Tm	90.4952	92.9506	3.33316	24.8726	24.8503	0.0563103	Manual Ct		Manual	10	20	Manual	0.325076
197	13 (19-1)	Nqo1	SYBR	Unknown	24.8726	84.1	Auto Tm	91.6115	92.9506	3.33316	24.8726	24.8503	0.0563103	Manual Ct		Manual	10	20	Manual	0.325076
150	14 (20-1)	Nqo1	SYBR	Unknown	25.1875	84.4	Auto Tm	75.0976	72.1021	3.06466	25.249	25.2529	0.0674653	Manual Ct		Manual	10	20	Manual	0.325076
174	14 (20-1)	Nqo1	SYBR	Unknown	25.249	84.4	Auto Tm	72.236	72.1021	3.06466	25.249	25.2529	0.0674653	Manual Ct		Manual	10	20	Manual	0.325076
198	14 (20-1)	Nqo1	SYBR	Unknown	25.3222	84.4	Auto Tm	68.9727	72.1021	3.06466	25.249	25.2529	0.0674653	Manual Ct		Manual	10	20	Manual	0.325076
151	15 (21-1)	Nqo1	SYBR	Unknown	26.4588	84.4	Auto Tm	33.6562	31.9875	1.63108	26.5432	26.5407	0.0806994	Manual Ct		Manual	10	20	Manual	0.325076
175	15 (21-1)	Nqo1	SYBR	Unknown	26.5432	84.4	Auto Tm	31.9094	31.9875	1.63108	26.5432	26.5407	0.0806994	Manual Ct		Manual	10	20	Manual	0.325076
199	15 (21-1)	Nqo1	SYBR	Unknown	26.6201	84.4	Auto Tm	30.3968	31.9875	1.63108	26.5432	26.5407	0.0806994	Manual Ct		Manual	10	20	Manual	0.325076
152	16 (21-2)	Nqo1	SYBR	Unknown	26.6529	84.4	Auto Tm	29.7735	28.1253	2.33103	26.7459	26.7459	0.131431	Manual Ct		Manual	10	20	Manual	0.325076
200	16 (21-2)	Nqo1	SYBR	Unknown	26.8388	84.4	Auto Tm	26.477	28.1253	2.33103	26.7459	26.7459	0.131431	Manual Ct		Manual	10	20	Manual	0.325076
200	16 (21-2)	Nqo1	SYBR	Unknown	26.8388	84.4	Auto Tm	26.477	28.1253	2.33103	26.7459	26.7459	0.131431	Manual Ct		Manual	10	20	Manual	0.325076
153	17 (22-1)	Nqo1	SYBR	Unknown	25.8063	84.3	Auto Tm	50.8118	49.8051	2.75431	25.8063	25.8396	0.0888431	Manual Ct		Manual	10	20	Manual	0.325076
177	17 (22-1)	Nqo1	SYBR	Unknown	25.9403	84.3	Auto Tm	46.689	49.8051	2.75431	25.8063	25.8396	0.0888431	Manual Ct		Manual	10	20	Manual	0.325076
201	17 (22-1)	Nqo1	SYBR	Unknown	25.7723	84.3	Auto Tm	51.9144	49.8051	2.75431	25.8063	25.8396	0.0888431	Manual Ct		Manual	10	20	Manual	0.325076
154	18 (23-1)	Nqo1	SYBR	Unknown	27.8499	84.3	Auto Tm	13.9843	12.7425	1.18456	28.0127	28.0017	0.146651	Manual Ct		Manual	10	20	Manual	0.325076
178	18 (23-1)	Nqo1	SYBR	Unknown	28.0127	84.3	Auto Tm	12.6181	12.7425	1.18456	28.0127	28.0017	0.146651	Manual Ct		Manual	10	20	Manual	0.325076
202	18 (23-1)	Nqo1	SYBR	Unknown	28.1426	84.3	Auto Tm	11.625	12.7425	1.18456	28.0127	28.0017	0.146651	Manual Ct		Manual	10	20	Manual	0.325076
155	19 (23-2)	Nqo1	SYBR	Unknown	26.7673	84.3	Auto Tm	27.6987	27.2917	1.11011	26.7673	26.7917	0.0650911	Manual Ct		Manual	10	20	Manual	0.325076
179	19 (23-2)	Nqo1	SYBR	Unknown	26.8654	84.3	Auto Tm	26.0355	27.2917	1.11011	26.7673	26.7917	0.0650911	Manual Ct		Manual	10	20	Manual	0.325076
203	19 (23-2)	Nqo1	SYBR	Unknown	26.7422	84.3	Auto Tm	28.1408	27.2917	1.11011	26.7673	26.7917	0.0650911	Manual Ct		Manual	10	20	Manual	0.325076
90	2 (11-2)	Nqo1	SYBR	Unknown	25.7097	84.3	Auto Tm	54.005	56.9809	2.74929	25.6101	25.626	0.0770055	Manual Ct		Manual	10	20	Manual	0.325076
114	2 (11-2)	Nqo1	SYBR	Unknown	25.5582	84.3	Auto Tm	59.4264	56.9809	2.74929	25.6101	25.626	0.0770055	Manual Ct		Manual	10	20	Manual	0.325076
138	2 (11-2)	Nqo1	SYBR	Unknown	25.6101	84.3	Auto Tm	57.5112	56.9809	2.74929	25.6101	25.626	0.0770055	Manual Ct		Manual	10	20	Manual	0.325076
156	20 (24-1)	Nqo1	SYBR	Unknown	27.091	84.3	Auto Tm	22.5796	20.5934	1.72087	27.311	27.2404	0.129475	Manual Ct		Manual	10	20	Manual	0.325076
180	20 (24-1)	Nqo1	SYBR	Unknown	27.311	84.3	Auto Tm	19.6521	20.5934	1.72087	27.311	27.2404	0.129475	Manual Ct		Manual	10	20	Manual	0.325076
204	20 (24-1)	Nqo1	SYBR	Unknown	27.3193	84.3	Auto Tm	19.5485	20.5934	1.72087	27.311	27.2404	0.129475	Manual Ct		Manual	10	20	Manual	0.325076
157	21 (24-2)	Nqo1	SYBR	Unknown	26.8596	84.3	Auto Tm	26.131	27.6903	2.15978	26.8205	26.7709	0.121293	Manual Ct		Manual	10	20	Manual	0.325076
181	21 (24-2)	Nqo1	SYBR	Unknown	26.8205	84.3	Auto Tm	26.7845	27.6903	2.15978	26.8205	26.7709	0.121293	Manual Ct		Manual	10	20	Manual	0.325076
205	21 (24-2)	Nqo1	SYBR	Unknown	26.6327	84.3	Auto Tm	30.1555	27.6903	2.15978	26.8205	26.7709	0.121293	Manual Ct		Manual	10	20	Manual	0.325076
158	22 (25-2)	Nqo1	SYBR	Unknown	26.1579	84.3	Auto Tm	40.6961	38.3615	2.36432	26.2491	26.2535	0.0978753	Manual Ct		Manual	10	20	Manual	0.325076
182	22 (25-2)	Nqo1	SYBR	Unknown	26.3535	84.3	Auto Tm	35.9685	38.3615	2.36432	26.2491	26.2535	0.0978753	Manual Ct		Manual	10	20	Manual	0.325076
206	22 (25-2)	Nqo1	SYBR	Unknown	26.2491	84.3	Auto Tm	38.42	38.3615	2.36432	26.2491	26.2535	0.0978753	Manual Ct		Manual	10	20	Manual	0.325076
159	23 (26-1)	Nqo1	SYBR	Unknown	26.2412	84.3	Auto Tm	38.6119	40.059	2.04649	26.1839	26.1839	0.0809557	Manual Ct		Manual	10	20	Manual	0.325076
207	23 (26-1)	Nqo1	SYBR	Unknown	26.1267	84.3	Auto Tm	41.5061	40.059	2.04649	26.1839	26.1839	0.0809557	Manual Ct		Manual	10	20	Manual	0.325076
207	23 (26-1)	Nqo1	SYBR	Unknown	26.1267	84.3	Auto Tm	41.5061	40.059	2.04649	26.1839	26.1839	0.0809557	Manual Ct		Manual	10	20	Manual	0.325076
160	24 (26-2)	Nqo1	SYBR	Unknown	27.6802	84.3	Auto Tm	15.5657	15.7337	2.13068	27.6802	27.6729	0.214256	Manual Ct		Manual	10	20	Manual	0.325076
184	24 (26-2)	Nqo1	SYBR	Unknown	27.8834	84.3	Auto Tm	13.692	15.7337	2.13068	27.6802	27.6729	0.214256	Manual Ct		Manual	10	20	Manual	0.325076
208	24 (26-2)	Nqo1	SYBR	Unknown	27.455	84.3	Auto Tm	17.9434	15.7337	2.13068	27.6802	27.6729	0.214256	Manual Ct		Manual	10	20	Manual	0.325076
161	25 (27-1)	Nqo1	SYBR	Unknown	26.8993	84.3	Auto Tm	25.4849	25.4156	1.38019	26.8993	26.9052	0.0862879	Manual Ct		Manual	10	20	Manual	0.325076
185	25 (27-1)	Nqo1	SYBR	Unknown	26.9942	84.3	Auto Tm	24.0021	25.4156	1.38019	26.8993	26.9052	0.0862879	Manual Ct		Manual	10	20	Manual	0.325076
209	25 (27-1)	Nqo1	SYBR	Unknown	26.822	84.3	Auto Tm	26.7599	25.4156	1.38019	26.8993	26.9052	0.0862879	Manual Ct		Manual	10	20	Manual	0.325076
162	26 (27-2)	Nqo1	SYBR	Unknown	26.2561	84.3	Auto Tm	38.2488	36.4853	3.45059	26.2561	26.3358	0.154298	Manual Ct		Manual	10	20	Manual	0.325076
186	26 (27-2)	Nqo1	SYBR	Unknown	26.5137	84.3	Auto Tm	32.5093	36.4853	3.45059	26.2561	26.3358	0.154298	Manual Ct		Manual	10	20	Manual	0.325076
210	26 (27-2)	Nqo1	SYBR	Unknown	26.2377	84.3	Auto Tm	38.6978	36.4853	3.45059	26.2561	26.3358	0.154298	Manual Ct		Manual	10	20	Manual	0.325076
163	27 (27-3)	Nqo1	SYBR	Unknown	26.4818	84.3	Auto Tm	33.1695	34.3736	3.10053	26.4818	26.4295	0.140069	Manual Ct		Manual	10	20	Manual	0.325076
187	27 (27-3)	Nqo1	SYBR	Unknown	26.5359	84.3	Auto Tm	32.0558	34.3736	3.10053	26.4818	26.4295	0.140069	Manual Ct		Manual	10	20	Manual	0.325076
211	27 (27-3)	Nqo1	SYBR	Unknown	26.2708	84.3	Auto Tm	37.8956	34.3736	3.10053	26.4818	26.4295	0.140069	Manual Ct		Manual	10	20	Manual	0.325076
164	28 (28-1)	Nqo1	SYBR	Unknown	28.4184	84.2	Auto Tm	9.76728	10.4268	1.12186	28.4145	28.3208	0.165747	Manual Ct		Manual	10	20	Manual	0.325076
188	28 (28-1)	Nqo1	SYBR	Unknown	28.4145	84.2	Auto Tm	9.79099	10.4268	1.12186	28.4145	28.3208	0.165747	Manual Ct		Manual	10	20	Manual	0.325076
212	28 (28-1)	Nqo1	SYBR	Unknown	28.1294	84.2	Auto Tm	11.7221	10.4268	1.12186	28.4145	28.3208	0.165747	Manual Ct		Manual	10	20	Manual	0.325076
165	29 (28-2)	Nqo1	SYBR	Unknown	27.5561	84.2	Auto Tm	16.8342	17.9996	1.84633	27.5372	27.4555	0.158266	Manual Ct		Manual	10	20	Manual	0.325076
189	29 (28-2)	Nqo1	SYBR	Unknown	27.5372	84.2	Auto Tm	17.0362	17.9996	1.84633	27.5372	27.4555	0.158266	Manual Ct		Manual	10	20	Manual	0.325076
213	29 (28-2)	Nqo1	SYBR	Unknown	27.273	84.2	Auto Tm	20.1283	17.9996	1.84633	27.5372	27.4555	0.158266	Manual Ct		Manual	10	20	Manual	0.325076
91	3 (12-1)	Nqo1	SYBR	Unknown	26.9756	84.3	Auto Tm	24.2855	21.5164	2.40864	27.2552	27.1738	0.172507	Manual Ct		Manual	10	20	Manual	0.325076
115	3 (12-1)	Nqo1	SYBR	Unknown	27.2905	84.3	Auto Tm	19.9073	21.5164	2.40864	27.2552	27.1738	0.172507	Manual Ct		Manual	10	20	Manual	0.325076
139	3 (12-1)	Nqo1	SYBR	Unknown	27.2552	84.3	Auto Tm	20.3563	21.5164	2.40864	27.2552	27.1738	0.172507	Manual Ct		Manual	10	20	Manual	0.325076
166	30 (28-3)	Nqo1	SYBR	Unknown	27.1571	84.2	Auto Tm	21.6568	21.0294	0.629808	27.2033	27.2041	0.0474621	Manual Ct		Manual	10	20	Manual	0.325076
190	30 (28-3)	Nqo1	SYBR	Unknown	27.252	84.2	Auto Tm	20.3972	21.0294	0.629808	27.2033	27.2041	0.0474621	Manual Ct		Manual	10	20	Manual	0.325076
214	30 (28-3)	Nqo1	SYBR	Unknown	27.2033	84.2	Auto Tm	21.034	21.0294	0.629808	27.2033	27.2041	0.0474621	Manual Ct		Manual	10	20	Manual	0.325076
167	31 (29-1)	Nqo1	SYBR	Unknown	24.4993	84	Auto Tm	115.96	117.577	4.88608	24.4993	24.4783	0.0652589	Manual Ct		Manual	10	20	Manual	0.325076
191	31 (29-1)	Nqo1	SYBR	Unknown	24.5304	84	Auto Tm	113.703	117.577	4.88608	24.4993	24.4783	0.0652589	Manual Ct		Manual	10	20	Manual	0.325076
215	31 (29-1)	Nqo1	SYBR	Unknown	24.4051	84.2	Auto Tm	123.066	117.577	4.88608	24.4993	24.4783	0.0652589	Manual Ct		Manual	10	20	Manual	0.325076
168	32 (29-2)	Nqo1	SYBR	Unknown	24.2468	84	Auto Tm	136.004	137.045	4.94013	24.2468	24.2354	0.0568139	Manual Ct		Manual	10	20	Manual	0.325076
192	32 (29-2)	Nqo1	SYBR	Unknown	24.2856	84	Auto Tm	132.709	137.045	4.94013	24.2468	24.2354	0.0568139	Manual Ct		Manual	10	20	Manual	0.325076
216	32 (29-2)	Nqo1	SYBR	Unknown	24.1737	84	Auto Tm	142.423	137.045	4.94013	24.2468	24.2354	0.0568139	Manual Ct		Manual	10	20	Manual	0.325076
217	33 (30-1)	Nqo1	SYBR	Unknown	28.0066	84.1	Auto Tm	12.6667	13.1704	0.83469	28.0012	27.947	0.0986837	Manual Ct		Manual	10	20	Manual	0.325076
241	33 (30-1)	Nqo1	SYBR	Unknown	28.0012	83.9	Auto Tm	12.7106	13.1704	0.83469	28.0012	27.947	0.0986837	Manual Ct		Manual	10	20	Manual	0.325076
265	33 (30-1)	Nqo1	SYBR	Unknown	27.833	83.9	Auto Tm	14.1339	13.1704	0.83469	28.0012	27.947	0.0986837	Manual Ct		Manual	10	20	Manual	0.325076
218	34 (30-2)	Nqo1	SYBR	Unknown	24.9651	84.1	Auto Tm	86.4159	86.0964	2.61212	24.9651	24.9715	0.0482049	Manual Ct		Manual	10	20	Manual	0.325076
242	34 (30-2)	Nqo1	SYBR	Unknown	25.0225	84.1	Auto Tm	83.3392	86.0964	2.61212	24.9651	24.9715	0.0482049	Manual Ct		Manual	10	20	Manual	0.325076
266	34 (30-2)	Nqo1	SYBR	Unknown	24.9268	83.9	Auto Tm	88.534	86.0964	2.61212	24.9651	24.9715	0.0482049	Manual Ct		Manual	10	20	Manual	0.325076
219	35 (31-1)	Nqo1	SYBR	Unknown	24.491	84.1	Auto Tm	116.569	117.197	1.74798	24.491	24.4826	0.023544	Manual Ct		Manual	10	20	Manual	0.325076
243	35 (31-1)	Nqo1	SYBR	Unknown	24.5008	84.1	Auto Tm	115.85	117.197	1.74798	24.491	24.4826	0.023544	Manual Ct		Manual	10	20	Manual	0.325076
267	35 (31-1)	Nqo1	SYBR	Unknown	24.456	84.1	Auto Tm	119.172	117.197	1.74798	24.491	24.4826	0.023544	Manual Ct		Manual	10	20	Manual	0.325076
220	36 (31-2)	Nqo1	SYBR	Unknown	24.1754	84.1	Auto Tm	142.271	145.141	3.02232	24.1469	24.144	0.0329411	Manual Ct		Manual	10	20	Manual	0.325076
244	36 (31-2)	Nqo1	SYBR	Unknown	24.1469	84.1	Auto Tm	144.856	145.141	3.02232	24.1469	24.144	0.0329411	Manual Ct		Manual	10	20	Manual	0.325076
268	36 (31-2)	Nqo1	SYBR	Unknown	24.1097	84.1	Auto Tm	148.296	145.141	3.02232	24.1469	24.144	0.0329411	Manual Ct		Manual	10	20	Manual	0.325076
221	37 (32-1)	Nqo1	SYBR	Unknown	28.2784	84.1	Auto Tm	10.6696	9.25005	1.71535	28.4234	28.5239	0.308376	Manual Ct		Manual	10	20	Manual	0.325076
245	37 (32-1)	Nqo1	SYBR	Unknown	28.8701	84.1	Auto Tm	7.344	9.25005	1.71535	28.4234	28.5239	0.308376	Manual Ct		Manual	10	20	Manual	0.325076
269	37 (32-1)	Nqo1	SYBR	Unknown	28.4234	84.1	Auto Tm	9.73654	9.25005	1.71535	28.4234	28.5239	0.308376	Manual Ct		Manual	10	20	Manual	0.325076
222	38 (A)	Nqo1	SYBR	Unknown	27.5176	84.1	Auto Tm	17.2489	19.1961	2.23701	27.3896	27.3552	0.182064	Manual Ct		Manual	10	20	Manual	0.325076
246	38 (A)	Nqo1	SYBR	Unknown	27.3896	84.1	Auto Tm	18.6998	19.1961	2.23701	27.3896	27.3552	0.182064	Manual Ct		Manual	10	20	Manual	0.325076
270	38 (A)	Nqo1	SYBR	Unknown	27.1584	84.1	Auto Tm	21.6396	19.1961	2.23701	27.3896	27.3552	0.182064	Manual Ct		Manual	10	20	Manual	0.325076
223	39 (G)	Nqo1	SYBR	Unknown	26.9055	84.4	Auto Tm	25.3849	25.611	1.76226	26.9055	26.8939	0.108471	Manual Ct		Manual	10	20	Manual	0.325076
247	39 (G)	Nqo1	SYBR	Unknown	26.9962	84.1	Auto Tm	23.9727	25.611	1.76226	26.9055	26.8939	0.108471	Manual Ct		Manual	10	20	Manual	0.325076
271	39 (G)	Nqo1	SYBR	Unknown	26.7802	84.1	Auto Tm	27.4754	25.611	1.76226	26.9055	26.8939	0.108471	Manual Ct		Manual	10	20	Manual	0.325076
92	4 (12-2)	Nqo1	SYBR	Unknown	26.3143	84	Auto Tm	36.871	37.5927	1.02134	26.3025	26.2839	0.0427348	Manual Ct		Manual	10	20	Manual	0.325076
116	4 (12-2)	Nqo1	SYBR	Unknown	26.3025	84.2	Auto Tm	37.1458	37.5927	1.02134	26.3025	26.2839	0.0427348	Manual Ct		Manual	10	20	Manual	0.325076
140	4 (12-2)	Nqo1	SYBR	Unknown	26.2351	84.2	Auto Tm	38.7613	37.5927	1.02134	26.3025	26.2839	0.0427348	Manual Ct		Manual	10	20	Manual	0.325076
224	40 (H)	Nqo1	SYBR	Unknown	26.4797	84.4	Auto Tm	33.2147	34.341	3.56835	26.4797	26.4324	0.161543	Manual Ct		Manual	10	20	Manual	0.325076
248	40 (H)	Nqo1	SYBR	Unknown	26.5651	84.4	Auto Tm	31.4717	34.341	3.56835	26.4797	26.4324	0.161543	Manual Ct		Manual	10	20	Manual	0.325076
272	40 (H)	Nqo1	SYBR	Unknown	26.2525	84.4	Auto Tm	38.3366	34.341	3.56835	26.4797	26.4324	0.161543	Manual Ct		Manual	10	20	Manual	0.325076
93	5 (13-1)	Nqo1	SYBR	Unknown	27.1845	84	Auto Tm	21.2854	21.5178	0.605576	27.1845	27.1677	0.0442819	Manual Ct		Manual	10	20	Manual	0.325076
117	5 (13-1)	Nqo1	SYBR	Unknown	27.1175	84.2	Auto Tm	22.2052	21.5178	0.605576	27.1845	27.1677	0.0442819	Manual Ct		Manual	10	20	Manual	0.325076
141	5 (13-1)	Nqo1	SYBR	Unknown	27.2011	84.2	Auto Tm	21.0629	21.5178	0.605576	27.1845	27.1677	0.0442819	Manual Ct		Manual	10	20	Manual	0.325076
94	6 (14-1)	Nqo1	SYBR	Unknown	25.3353	84	Auto Tm	68.4049	69.4145	1.45153	25.3271	25.3124	0.0329408	Manual Ct		Manual	10	20	Manual	0.325076
118	6 (14-1)	Nqo1	SYBR	Unknown	25.3271	84	Auto Tm	68.7605	69.4145	1.45153	25.3271	25.3124	0.0329408	Manual Ct		Manual	10	20	Manual	0.325076
142	6 (14-1)	Nqo1	SYBR	Unknown	25.2746	84.2	Auto Tm	71.0779	69.4145	1.45153	25.3271	25.3124	0.0329408	Manual Ct		Manual	10	20	Manual	0.325076
95	7 (15-1)	Nqo1	SYBR	Unknown	25.461	84	Auto Tm	63.1886	58.143	4.70373	25.6142	25.5962	0.127189	Manual Ct		Manual	10	20	Manual	0.325076
119	7 (15-1)	Nqo1	SYBR	Unknown	25.6142	84	Auto Tm	57.3616	58.143	4.70373	25.6142	25.5962	0.127189	Manual Ct		Manual	10	20	Manual	0.325076
143	7 (15-1)	Nqo1	SYBR	Unknown	25.7134	84	Auto Tm	53.879	58.143	4.70373	25.6142	25.5962	0.127189	Manual Ct		Manual	10	20	Manual	0.325076
96	8 (15-2)	Nqo1	SYBR	Unknown	26.8422	84	Auto Tm	26.4197	21.3427	6.9182	26.9848	27.2457	0.579775	Manual Ct		Manual	10	20	Manual	0.325076
120	8 (15-2)	Nqo1	SYBR	Unknown	27.9101	84	Auto Tm	13.4629	21.3427	6.9182	26.9848	27.2457	0.579775	Manual Ct		Manual	10	20	Manual	0.325076
144	8 (15-2)	Nqo1	SYBR	Unknown	26.9848	84	Auto Tm	24.1456	21.3427	6.9182	26.9848	27.2457	0.579775	Manual Ct		Manual	10	20	Manual	0.325076
145	9 (16-1)	Nqo1	SYBR	Unknown	26.2158	83.9	Auto Tm	39.2363	34.9637	3.85911	26.4462	26.4047	0.171944	Manual Ct		Manual	10	20	Manual	0.325076
169	9 (16-1)	Nqo1	SYBR	Unknown	26.552	84.1	Auto Tm	31.7314	34.9637	3.85911	26.4462	26.4047	0.171944	Manual Ct		Manual	10	20	Manual	0.325076
193	9 (16-1)	Nqo1	SYBR	Unknown	26.4462	84.1	Auto Tm	33.9234	34.9637	3.85911	26.4462	26.4047	0.171944	Manual Ct		Manual	10	20	Manual	0.325076
371	Gene 2 Standard (1)	Nqo1	SYBR	Standard	31.8731	83.8	Auto Tm	1						Manual Ct		Manual	10	20	Manual	0.325076
372	Gene 2 Standard (1)	Nqo1	SYBR	Standard	32.5229	84	Auto Tm	1						Manual Ct		Manual	10	20	Manual	0.325076
369	Gene 2 Standard (10)	Nqo1	SYBR	Standard	28.2299	84.1	Auto Tm	10						Manual Ct		Manual	10	20	Manual	0.325076
370	Gene 2 Standard (10)	Nqo1	SYBR	Standard	27.8536	84.1	Auto Tm	10						Manual Ct		Manual	10	20	Manual	0.325076
367	Gene 2 Standard (100)	Nqo1	SYBR	Standard	24.9721	84.7	Auto Tm	100						Manual Ct		Manual	10	20	Manual	0.325076
368	Gene 2 Standard (100)	Nqo1	SYBR	Standard	24.835	84.9	Auto Tm	100						Manual Ct		Manual	10	20	Manual	0.325076
380	NTC Gene 2	Nqo1	SYBR	NTC	Undetermined	61.8	Auto Tm	0						Manual Ct		Manual	10	20	Manual	0.325076						TRUE
383	RT Negative 2	Nqo1	SYBR	NTC	31.0555	84.5	Auto Tm	1.84811						Manual Ct		Manual	10	20	Manual	0.325076
Slope	-3.64723	cycles/log decade
Y-Intercept		32.0283
R^2		0.988175
Well	Sample Name	Detector Name	Reporter	Task	Ct	Tm Value	Tm Type	Quantity	Qty Mean	Qty StdDev	Ct Median	Ct Mean	Ct StdDev	Ct Type	Template Name	Baseline Type	Baseline Start	Baseline Stop	Threshold Type	Threshold	FOS	HMD	LME	EW	BPR	NAW	HNS	HRN	EAF	BAF	TAF	CAF
1	1 (11-1)	Nrf2	SYBR	Unknown	22.2681	85.5	Auto Tm	32.4321	34.9518	2.49432	22.1661	22.1703	0.0957185	Manual Ct		Manual	10	15	Manual	0.339166
25	1 (11-1)	Nrf2	SYBR	Unknown	22.1661	85.5	Auto Tm	35.0032	34.9518	2.49432	22.1661	22.1703	0.0957185	Manual Ct		Manual	10	15	Manual	0.339166
49	1 (11-1)	Nrf2	SYBR	Unknown	22.0768	85.8	Auto Tm	37.4199	34.9518	2.49432	22.1661	22.1703	0.0957185	Manual Ct		Manual	10	15	Manual	0.339166
10	10 (17-1)	Nrf2	SYBR	Unknown	21.3306	86.2	Auto Tm	65.3808	62.1495	6.2117	21.3306	21.403	0.137935	Manual Ct		Manual	10	15	Manual	0.339166
34	10 (17-1)	Nrf2	SYBR	Unknown	21.5621	85.9	Auto Tm	54.9882	62.1495	6.2117	21.3306	21.403	0.137935	Manual Ct		Manual	10	15	Manual	0.339166
58	10 (17-1)	Nrf2	SYBR	Unknown	21.3164	86.2	Auto Tm	66.0795	62.1495	6.2117	21.3306	21.403	0.137935	Manual Ct		Manual	10	15	Manual	0.339166
11	11 (17-2)	Nrf2	SYBR	Unknown	20.9732	86.2	Auto Tm	85.4167	88.0865	4.00357	20.9617	20.9329	0.0600511	Manual Ct		Manual	10	15	Manual	0.339166
35	11 (17-2)	Nrf2	SYBR	Unknown	20.9617	86.2	Auto Tm	86.1529	88.0865	4.00357	20.9617	20.9329	0.0600511	Manual Ct		Manual	10	15	Manual	0.339166
59	11 (17-2)	Nrf2	SYBR	Unknown	20.8639	86.2	Auto Tm	92.6898	88.0865	4.00357	20.9617	20.9329	0.0600511	Manual Ct		Manual	10	15	Manual	0.339166
12	12 (18-1)	Nrf2	SYBR	Unknown	22.1939	86.2	Auto Tm	34.2824	35.2702	2.15209	22.1939	22.1576	0.0803394	Manual Ct		Manual	10	15	Manual	0.339166
36	12 (18-1)	Nrf2	SYBR	Unknown	22.2133	86.2	Auto Tm	33.7893	35.2702	2.15209	22.1939	22.1576	0.0803394	Manual Ct		Manual	10	15	Manual	0.339166
60	12 (18-1)	Nrf2	SYBR	Unknown	22.0655	86.2	Auto Tm	37.7388	35.2702	2.15209	22.1939	22.1576	0.0803394	Manual Ct		Manual	10	15	Manual	0.339166
13	13 (19-1)	Nrf2	SYBR	Unknown	21.3864	86.2	Auto Tm	62.7101	69.3718	5.77815	21.1946	21.2546	0.114296	Manual Ct		Manual	10	15	Manual	0.339166
37	13 (19-1)	Nrf2	SYBR	Unknown	21.1827	86.2	Auto Tm	73.0247	69.3718	5.77815	21.1946	21.2546	0.114296	Manual Ct		Manual	10	15	Manual	0.339166
61	13 (19-1)	Nrf2	SYBR	Unknown	21.1946	86.2	Auto Tm	72.3805	69.3718	5.77815	21.1946	21.2546	0.114296	Manual Ct		Manual	10	15	Manual	0.339166
14	14 (20-1)	Nrf2	SYBR	Unknown	21.6417	86.2	Auto Tm	51.8088	52.0354	0.846658	21.6417	21.636	0.0216937	Manual Ct		Manual	10	15	Manual	0.339166
38	14 (20-1)	Nrf2	SYBR	Unknown	21.6543	86.2	Auto Tm	51.325	52.0354	0.846658	21.6417	21.636	0.0216937	Manual Ct		Manual	10	15	Manual	0.339166
62	14 (20-1)	Nrf2	SYBR	Unknown	21.612	86.2	Auto Tm	52.9722	52.0354	0.846658	21.6417	21.636	0.0216937	Manual Ct		Manual	10	15	Manual	0.339166
15	15 (21-1)	Nrf2	SYBR	Unknown	22.1976	86.2	Auto Tm	34.1873	35.4442	2.21045	22.1976	22.151	0.0819972	Manual Ct		Manual	10	15	Manual	0.339166
39	15 (21-1)	Nrf2	SYBR	Unknown	22.1991	86.2	Auto Tm	34.1487	35.4442	2.21045	22.1976	22.151	0.0819972	Manual Ct		Manual	10	15	Manual	0.339166
63	15 (21-1)	Nrf2	SYBR	Unknown	22.0564	86.2	Auto Tm	37.9965	35.4442	2.21045	22.1976	22.151	0.0819972	Manual Ct		Manual	10	15	Manual	0.339166
16	16 (21-2)	Nrf2	SYBR	Unknown	22.1433	86.2	Auto Tm	35.604	36.6212	2.32481	22.1433	22.1074	0.0835722	Manual Ct		Manual	10	15	Manual	0.339166
40	16 (21-2)	Nrf2	SYBR	Unknown	22.167	86.2	Auto Tm	34.9783	36.6212	2.32481	22.1433	22.1074	0.0835722	Manual Ct		Manual	10	15	Manual	0.339166
64	16 (21-2)	Nrf2	SYBR	Unknown	22.0119	86.2	Auto Tm	39.2812	36.6212	2.32481	22.1433	22.1074	0.0835722	Manual Ct		Manual	10	15	Manual	0.339166
17	17 (22-1)	Nrf2	SYBR	Unknown	21.8549	86.2	Auto Tm	44.1744	42.1185	2.12136	21.9147	21.9198	0.0675651	Manual Ct		Manual	10	15	Manual	0.339166
41	17 (22-1)	Nrf2	SYBR	Unknown	21.9897	86.2	Auto Tm	39.9372	42.1185	2.12136	21.9147	21.9198	0.0675651	Manual Ct		Manual	10	15	Manual	0.339166
65	17 (22-1)	Nrf2	SYBR	Unknown	21.9147	85.9	Auto Tm	42.2438	42.1185	2.12136	21.9147	21.9198	0.0675651	Manual Ct		Manual	10	15	Manual	0.339166
18	18 (23-1)	Nrf2	SYBR	Unknown	22.9878	86.2	Auto Tm	18.9334	18.664	0.570813	22.9878	23.0074	0.0412543	Manual Ct		Manual	10	15	Manual	0.339166
42	18 (23-1)	Nrf2	SYBR	Unknown	23.0548	86.2	Auto Tm	18.0083	18.664	0.570813	22.9878	23.0074	0.0412543	Manual Ct		Manual	10	15	Manual	0.339166
66	18 (23-1)	Nrf2	SYBR	Unknown	22.9796	86.2	Auto Tm	19.0502	18.664	0.570813	22.9878	23.0074	0.0412543	Manual Ct		Manual	10	15	Manual	0.339166
19	19 (23-2)	Nrf2	SYBR	Unknown	22.6246	85.9	Auto Tm	24.843	24.7779	0.726429	22.6246	22.6285	0.0392934	Manual Ct		Manual	10	15	Manual	0.339166
43	19 (23-2)	Nrf2	SYBR	Unknown	22.6696	85.9	Auto Tm	24.0211	24.7779	0.726429	22.6246	22.6285	0.0392934	Manual Ct		Manual	10	15	Manual	0.339166
67	19 (23-2)	Nrf2	SYBR	Unknown	22.5913	86.1	Auto Tm	25.4695	24.7779	0.726429	22.6246	22.6285	0.0392934	Manual Ct		Manual	10	15	Manual	0.339166
2	2 (11-2)	Nrf2	SYBR	Unknown	21.598	85.8	Auto Tm	53.5333	55.1679	1.64527	21.5582	21.5581	0.0398818	Manual Ct		Manual	10	15	Manual	0.339166
26	2 (11-2)	Nrf2	SYBR	Unknown	21.5182	85.8	Auto Tm	56.8236	55.1679	1.64527	21.5582	21.5581	0.0398818	Manual Ct		Manual	10	15	Manual	0.339166
50	2 (11-2)	Nrf2	SYBR	Unknown	21.5582	85.8	Auto Tm	55.1469	55.1679	1.64527	21.5582	21.5581	0.0398818	Manual Ct		Manual	10	15	Manual	0.339166
20	20 (24-1)	Nrf2	SYBR	Unknown	23.6843	85.9	Auto Tm	11.2472	11.6392	0.349737	23.6256	23.6389	0.0404544	Manual Ct		Manual	10	15	Manual	0.339166
44	20 (24-1)	Nrf2	SYBR	Unknown	23.6256	85.9	Auto Tm	11.7514	11.6392	0.349737	23.6256	23.6389	0.0404544	Manual Ct		Manual	10	15	Manual	0.339166
68	20 (24-1)	Nrf2	SYBR	Unknown	23.6067	85.9	Auto Tm	11.9191	11.6392	0.349737	23.6256	23.6389	0.0404544	Manual Ct		Manual	10	15	Manual	0.339166
21	21 (24-2)	Nrf2	SYBR	Unknown	22.2591	85.8	Auto Tm	32.652	31.9164	0.718062	22.2911	22.2898	0.0300649	Manual Ct		Manual	10	15	Manual	0.339166
45	21 (24-2)	Nrf2	SYBR	Unknown	22.3192	85.8	Auto Tm	31.2173	31.9164	0.718062	22.2911	22.2898	0.0300649	Manual Ct		Manual	10	15	Manual	0.339166
69	21 (24-2)	Nrf2	SYBR	Unknown	22.2911	85.8	Auto Tm	31.8799	31.9164	0.718062	22.2911	22.2898	0.0300649	Manual Ct		Manual	10	15	Manual	0.339166
22	22 (25-2)	Nrf2	SYBR	Unknown	22.1725	85.8	Auto Tm	34.8344	36.0927	3.87065	22.1725	22.1301	0.140605	Manual Ct		Manual	10	15	Manual	0.339166
46	22 (25-2)	Nrf2	SYBR	Unknown	22.2446	85.8	Auto Tm	33.0077	36.0927	3.87065	22.1725	22.1301	0.140605	Manual Ct		Manual	10	15	Manual	0.339166
70	22 (25-2)	Nrf2	SYBR	Unknown	21.9732	85.8	Auto Tm	40.4359	36.0927	3.87065	22.1725	22.1301	0.140605	Manual Ct		Manual	10	15	Manual	0.339166
23	23 (26-1)	Nrf2	SYBR	Unknown	22.0898	85.8	Auto Tm	37.0589	36.958	0.142771	22.0934	22.0934	0.00516552	Manual Ct		Manual	10	15	Manual	0.339166
71	23 (26-1)	Nrf2	SYBR	Unknown	22.0971	85.8	Auto Tm	36.857	36.958	0.142771	22.0934	22.0934	0.00516552	Manual Ct		Manual	10	15	Manual	0.339166
71	23 (26-1)	Nrf2	SYBR	Unknown	22.0971	85.8	Auto Tm	36.857	36.958	0.142771	22.0934	22.0934	0.00516552	Manual Ct		Manual	10	15	Manual	0.339166
24	24 (26-2)	Nrf2	SYBR	Unknown	23.0113	85.8	Auto Tm	18.6042	17.8979	1.60236	23.0113	23.0667	0.12292	Manual Ct		Manual	10	15	Manual	0.339166
48	24 (26-2)	Nrf2	SYBR	Unknown	23.2076	85.8	Auto Tm	16.0638	17.8979	1.60236	23.0113	23.0667	0.12292	Manual Ct		Manual	10	15	Manual	0.339166
72	24 (26-2)	Nrf2	SYBR	Unknown	22.9813	85.8	Auto Tm	19.0259	17.8979	1.60236	23.0113	23.0667	0.12292	Manual Ct		Manual	10	15	Manual	0.339166
73	25 (27-1)	Nrf2	SYBR	Unknown	22.2357	85.8	Auto Tm	33.2266	36.4028	2.75827	22.0638	22.1163	0.10369	Manual Ct		Manual	10	15	Manual	0.339166
97	25 (27-1)	Nrf2	SYBR	Unknown	22.0494	85.8	Auto Tm	38.1957	36.4028	2.75827	22.0638	22.1163	0.10369	Manual Ct		Manual	10	15	Manual	0.339166
121	25 (27-1)	Nrf2	SYBR	Unknown	22.0638	85.8	Auto Tm	37.7861	36.4028	2.75827	22.0638	22.1163	0.10369	Manual Ct		Manual	10	15	Manual	0.339166
74	26 (27-2)	Nrf2	SYBR	Unknown	21.9636	85.8	Auto Tm	40.7247	44.6261	4.03944	21.8492	21.8449	0.120877	Manual Ct		Manual	10	15	Manual	0.339166
98	26 (27-2)	Nrf2	SYBR	Unknown	21.8492	85.8	Auto Tm	44.363	44.6261	4.03944	21.8492	21.8449	0.120877	Manual Ct		Manual	10	15	Manual	0.339166
122	26 (27-2)	Nrf2	SYBR	Unknown	21.722	86	Auto Tm	48.7907	44.6261	4.03944	21.8492	21.8449	0.120877	Manual Ct		Manual	10	15	Manual	0.339166
75	27 (27-3)	Nrf2	SYBR	Unknown	22.0621	85.8	Auto Tm	37.8337	38.0439	0.913174	22.0621	22.055	0.0319784	Manual Ct		Manual	10	15	Manual	0.339166
99	27 (27-3)	Nrf2	SYBR	Unknown	22.02	86	Auto Tm	39.0438	38.0439	0.913174	22.0621	22.055	0.0319784	Manual Ct		Manual	10	15	Manual	0.339166
123	27 (27-3)	Nrf2	SYBR	Unknown	22.0827	86	Auto Tm	37.2541	38.0439	0.913174	22.0621	22.055	0.0319784	Manual Ct		Manual	10	15	Manual	0.339166
76	28 (28-1)	Nrf2	SYBR	Unknown	23.3597	86	Auto Tm	14.3371	14.8894	1.01308	23.3597	23.3111	0.0893401	Manual Ct		Manual	10	15	Manual	0.339166
100	28 (28-1)	Nrf2	SYBR	Unknown	23.3657	86	Auto Tm	14.2726	14.8894	1.01308	23.3597	23.3111	0.0893401	Manual Ct		Manual	10	15	Manual	0.339166
124	28 (28-1)	Nrf2	SYBR	Unknown	23.208	86	Auto Tm	16.0587	14.8894	1.01308	23.3597	23.3111	0.0893401	Manual Ct		Manual	10	15	Manual	0.339166
77	29 (28-2)	Nrf2	SYBR	Unknown	23.1316	86	Auto Tm	17.0031	17.9786	0.882772	23.0399	23.0581	0.0663081	Manual Ct		Manual	10	15	Manual	0.339166
101	29 (28-2)	Nrf2	SYBR	Unknown	23.0399	86	Auto Tm	18.2103	17.9786	0.882772	23.0399	23.0581	0.0663081	Manual Ct		Manual	10	15	Manual	0.339166
125	29 (28-2)	Nrf2	SYBR	Unknown	23.0028	86	Auto Tm	18.7224	17.9786	0.882772	23.0399	23.0581	0.0663081	Manual Ct		Manual	10	15	Manual	0.339166
3	3 (12-1)	Nrf2	SYBR	Unknown	22.3979	85.8	Auto Tm	29.4312	33.9118	3.99123	22.1579	22.2149	0.162261	Manual Ct		Manual	10	15	Manual	0.339166
27	3 (12-1)	Nrf2	SYBR	Unknown	22.1579	85.8	Auto Tm	35.2177	33.9118	3.99123	22.1579	22.2149	0.162261	Manual Ct		Manual	10	15	Manual	0.339166
51	3 (12-1)	Nrf2	SYBR	Unknown	22.0888	85.8	Auto Tm	37.0865	33.9118	3.99123	22.1579	22.2149	0.162261	Manual Ct		Manual	10	15	Manual	0.339166
78	30 (28-3)	Nrf2	SYBR	Unknown	22.794	86	Auto Tm	21.8859	22.9971	0.962975	22.698	22.7286	0.0567007	Manual Ct		Manual	10	15	Manual	0.339166
102	30 (28-3)	Nrf2	SYBR	Unknown	22.698	86	Auto Tm	23.5161	22.9971	0.962975	22.698	22.7286	0.0567007	Manual Ct		Manual	10	15	Manual	0.339166
126	30 (28-3)	Nrf2	SYBR	Unknown	22.6938	86	Auto Tm	23.5892	22.9971	0.962975	22.698	22.7286	0.0567007	Manual Ct		Manual	10	15	Manual	0.339166
79	31 (29-1)	Nrf2	SYBR	Unknown	21.1669	86	Auto Tm	73.8933	75.9526	3.56533	21.1669	21.1311	0.061965	Manual Ct		Manual	10	15	Manual	0.339166
103	31 (29-1)	Nrf2	SYBR	Unknown	21.1669	86	Auto Tm	73.895	75.9526	3.56533	21.1669	21.1311	0.061965	Manual Ct		Manual	10	15	Manual	0.339166
127	31 (29-1)	Nrf2	SYBR	Unknown	21.0596	86	Auto Tm	80.0695	75.9526	3.56533	21.1669	21.1311	0.061965	Manual Ct		Manual	10	15	Manual	0.339166
80	32 (29-2)	Nrf2	SYBR	Unknown	21.3548	86	Auto Tm	64.208	67.1277	3.87639	21.3251	21.2968	0.0762159	Manual Ct		Manual	10	15	Manual	0.339166
104	32 (29-2)	Nrf2	SYBR	Unknown	21.3251	86.2	Auto Tm	65.6493	67.1277	3.87639	21.3251	21.2968	0.0762159	Manual Ct		Manual	10	15	Manual	0.339166
128	32 (29-2)	Nrf2	SYBR	Unknown	21.2105	86.2	Auto Tm	71.5257	67.1277	3.87639	21.3251	21.2968	0.0762159	Manual Ct		Manual	10	15	Manual	0.339166
81	33 (30-1)	Nrf2	SYBR	Unknown	22.6233	86.2	Auto Tm	24.8661	25.1752	0.685043	22.6233	22.6071	0.0361292	Manual Ct		Manual	10	15	Manual	0.339166
105	33 (30-1)	Nrf2	SYBR	Unknown	22.6323	86.2	Auto Tm	24.6991	25.1752	0.685043	22.6233	22.6071	0.0361292	Manual Ct		Manual	10	15	Manual	0.339166
129	33 (30-1)	Nrf2	SYBR	Unknown	22.5657	86.2	Auto Tm	25.9603	25.1752	0.685043	22.6233	22.6071	0.0361292	Manual Ct		Manual	10	15	Manual	0.339166
82	34 (30-2)	Nrf2	SYBR	Unknown	21.6144	86.2	Auto Tm	52.8799	54.671	1.56604	21.5533	21.5702	0.0386052	Manual Ct		Manual	10	15	Manual	0.339166
106	34 (30-2)	Nrf2	SYBR	Unknown	21.5429	86.2	Auto Tm	55.782	54.671	1.56604	21.5533	21.5702	0.0386052	Manual Ct		Manual	10	15	Manual	0.339166
130	34 (30-2)	Nrf2	SYBR	Unknown	21.5533	86.2	Auto Tm	55.3511	54.671	1.56604	21.5533	21.5702	0.0386052	Manual Ct		Manual	10	15	Manual	0.339166
83	35 (31-1)	Nrf2	SYBR	Unknown	21.4588	86.2	Auto Tm	59.4029	65.4653	7.84442	21.3873	21.3351	0.156506	Manual Ct		Manual	10	15	Manual	0.339166
107	35 (31-1)	Nrf2	SYBR	Unknown	21.3873	86.2	Auto Tm	62.6681	65.4653	7.84442	21.3873	21.3351	0.156506	Manual Ct		Manual	10	15	Manual	0.339166
131	35 (31-1)	Nrf2	SYBR	Unknown	21.1592	86.2	Auto Tm	74.3249	65.4653	7.84442	21.3873	21.3351	0.156506	Manual Ct		Manual	10	15	Manual	0.339166
84	36 (31-2)	Nrf2	SYBR	Unknown	21.7933	86.2	Auto Tm	46.2587	49.3576	4.22501	21.7538	21.7097	0.112249	Manual Ct		Manual	10	15	Manual	0.339166
108	36 (31-2)	Nrf2	SYBR	Unknown	21.7538	86.2	Auto Tm	47.644	49.3576	4.22501	21.7538	21.7097	0.112249	Manual Ct		Manual	10	15	Manual	0.339166
132	36 (31-2)	Nrf2	SYBR	Unknown	21.5821	86.2	Auto Tm	54.1703	49.3576	4.22501	21.7538	21.7097	0.112249	Manual Ct		Manual	10	15	Manual	0.339166
85	37 (32-1)	Nrf2	SYBR	Unknown	22.9745	86.2	Auto Tm	19.1232	18.916	0.199643	22.9902	22.9891	0.0141049	Manual Ct		Manual	10	15	Manual	0.339166
109	37 (32-1)	Nrf2	SYBR	Unknown	23.0026	86.2	Auto Tm	18.7249	18.916	0.199643	22.9902	22.9891	0.0141049	Manual Ct		Manual	10	15	Manual	0.339166
133	37 (32-1)	Nrf2	SYBR	Unknown	22.9902	86.2	Auto Tm	18.8999	18.916	0.199643	22.9902	22.9891	0.0141049	Manual Ct		Manual	10	15	Manual	0.339166
86	38 (A)	Nrf2	SYBR	Unknown	23.1267	86.2	Auto Tm	17.0664	18.3786	1.66695	23.0692	23.0312	0.119151	Manual Ct		Manual	10	15	Manual	0.339166
110	38 (A)	Nrf2	SYBR	Unknown	23.0692	86.2	Auto Tm	17.8152	18.3786	1.66695	23.0692	23.0312	0.119151	Manual Ct		Manual	10	15	Manual	0.339166
134	38 (A)	Nrf2	SYBR	Unknown	22.8976	86.2	Auto Tm	20.2542	18.3786	1.66695	23.0692	23.0312	0.119151	Manual Ct		Manual	10	15	Manual	0.339166
87	39 (G)	Nrf2	SYBR	Unknown	22.6743	86.2	Auto Tm	23.9364	26.9091	2.69871	22.4845	22.5224	0.136987	Manual Ct		Manual	10	15	Manual	0.339166
111	39 (G)	Nrf2	SYBR	Unknown	22.4082	86.2	Auto Tm	29.2051	26.9091	2.69871	22.4845	22.5224	0.136987	Manual Ct		Manual	10	15	Manual	0.339166
135	39 (G)	Nrf2	SYBR	Unknown	22.4845	86.2	Auto Tm	27.5856	26.9091	2.69871	22.4845	22.5224	0.136987	Manual Ct		Manual	10	15	Manual	0.339166
4	4 (12-2)	Nrf2	SYBR	Unknown	21.9451	85.8	Auto Tm	41.2931	41.0292	0.529338	21.9451	21.9537	0.0173156	Manual Ct		Manual	10	15	Manual	0.339166
28	4 (12-2)	Nrf2	SYBR	Unknown	21.9737	85.8	Auto Tm	40.4197	41.0292	0.529338	21.9451	21.9537	0.0173156	Manual Ct		Manual	10	15	Manual	0.339166
52	4 (12-2)	Nrf2	SYBR	Unknown	21.9425	86	Auto Tm	41.3746	41.0292	0.529338	21.9451	21.9537	0.0173156	Manual Ct		Manual	10	15	Manual	0.339166
88	40 (H)	Nrf2	SYBR	Unknown	22.3305	86.2	Auto Tm	30.9536	32.2971	4.14426	22.3305	22.2808	0.167735	Manual Ct		Manual	10	15	Manual	0.339166
112	40 (H)	Nrf2	SYBR	Unknown	22.4181	86.2	Auto Tm	28.9913	32.2971	4.14426	22.3305	22.2808	0.167735	Manual Ct		Manual	10	15	Manual	0.339166
136	40 (H)	Nrf2	SYBR	Unknown	22.0938	86.2	Auto Tm	36.9464	32.2971	4.14426	22.3305	22.2808	0.167735	Manual Ct		Manual	10	15	Manual	0.339166
5	5 (13-1)	Nrf2	SYBR	Unknown	22.4842	85.7	Auto Tm	27.592	25.9584	1.83504	22.5478	22.5681	0.0956327	Manual Ct		Manual	10	15	Manual	0.339166
29	5 (13-1)	Nrf2	SYBR	Unknown	22.6722	86	Auto Tm	23.9729	25.9584	1.83504	22.5478	22.5681	0.0956327	Manual Ct		Manual	10	15	Manual	0.339166
53	5 (13-1)	Nrf2	SYBR	Unknown	22.5478	86	Auto Tm	26.3102	25.9584	1.83504	22.5478	22.5681	0.0956327	Manual Ct		Manual	10	15	Manual	0.339166
6	6 (14-1)	Nrf2	SYBR	Unknown	21.9577	86	Auto Tm	40.905	41.621	1.00213	21.9484	21.9348	0.0319996	Manual Ct		Manual	10	15	Manual	0.339166
30	6 (14-1)	Nrf2	SYBR	Unknown	21.9484	86	Auto Tm	41.1917	41.621	1.00213	21.9484	21.9348	0.0319996	Manual Ct		Manual	10	15	Manual	0.339166
54	6 (14-1)	Nrf2	SYBR	Unknown	21.8982	86	Auto Tm	42.7662	41.621	1.00213	21.9484	21.9348	0.0319996	Manual Ct		Manual	10	15	Manual	0.339166
7	7 (15-1)	Nrf2	SYBR	Unknown	21.4834	86	Auto Tm	58.3207	58.7566	0.424518	21.4729	21.4735	0.00966449	Manual Ct		Manual	10	15	Manual	0.339166
31	7 (15-1)	Nrf2	SYBR	Unknown	21.4641	86	Auto Tm	59.1687	58.7566	0.424518	21.4729	21.4735	0.00966449	Manual Ct		Manual	10	15	Manual	0.339166
55	7 (15-1)	Nrf2	SYBR	Unknown	21.4729	86	Auto Tm	58.7804	58.7566	0.424518	21.4729	21.4735	0.00966449	Manual Ct		Manual	10	15	Manual	0.339166
8	8 (15-2)	Nrf2	SYBR	Unknown	22.4718	86	Auto Tm	27.8493	32.8939	4.37125	22.1559	22.2575	0.185647	Manual Ct		Manual	10	15	Manual	0.339166
32	8 (15-2)	Nrf2	SYBR	Unknown	22.1559	86	Auto Tm	35.27	32.8939	4.37125	22.1559	22.2575	0.185647	Manual Ct		Manual	10	15	Manual	0.339166
56	8 (15-2)	Nrf2	SYBR	Unknown	22.1449	86	Auto Tm	35.5625	32.8939	4.37125	22.1559	22.2575	0.185647	Manual Ct		Manual	10	15	Manual	0.339166
9	9 (16-1)	Nrf2	SYBR	Unknown	22.6726	86.2	Auto Tm	23.9663	24.7651	0.761092	22.6243	22.6292	0.0412115	Manual Ct		Manual	10	15	Manual	0.339166
33	9 (16-1)	Nrf2	SYBR	Unknown	22.6243	86.2	Auto Tm	24.8473	24.7651	0.761092	22.6243	22.6292	0.0412115	Manual Ct		Manual	10	15	Manual	0.339166
57	9 (16-1)	Nrf2	SYBR	Unknown	22.5906	86.2	Auto Tm	25.4818	24.7651	0.761092	22.6243	22.6292	0.0412115	Manual Ct		Manual	10	15	Manual	0.339166
365	Gene 1 Standard (1)	Nrf2	SYBR	Standard	27.1218	85.7	Auto Tm	1						Manual Ct		Manual	10	15	Manual	0.339166
366	Gene 1 Standard (1)	Nrf2	SYBR	Standard	26.9763	85.7	Auto Tm	1						Manual Ct		Manual	10	15	Manual	0.339166
363	Gene 1 Standard (10)	Nrf2	SYBR	Standard	23.5494	85.8	Auto Tm	10						Manual Ct		Manual	10	15	Manual	0.339166
364	Gene 1 Standard (10)	Nrf2	SYBR	Standard	23.6193	85.8	Auto Tm	10						Manual Ct		Manual	10	15	Manual	0.339166
361	Gene 1 Standard (100)	Nrf2	SYBR	Standard	20.9699	86	Auto Tm	100						Manual Ct		Manual	10	15	Manual	0.339166
362	Gene 1 Standard (100)	Nrf2	SYBR	Standard	20.8119	86.3	Auto Tm	100						Manual Ct		Manual	10	15	Manual	0.339166
379	NTC Gene 1	Nrf2	SYBR	NTC	Undetermined	61.9	Auto Tm	0						Manual Ct		Manual	10	15	Manual	0.339166						TRUE
382	RT Negative 1	Nrf2	SYBR	NTC	29.7168	86.4	Auto Tm	0.12355						Manual Ct		Manual	10	15	Manual	0.339166
Slope	-3.07906	cycles/log decade
Y-Intercept		26.9205
R^2		0.994133
NAP	LPL

## Sheet: 18S
Well	Sample Name	Detector Name	Reporter	Task	Ct	Tm Value	Tm Type	Quantity	Qty Mean	Qty StdDev	Ct Median	Ct Mean	Ct StdDev	Ct Type	Template Name	Baseline Type	Baseline Start	Baseline Stop	Threshold Type	Threshold	FOS	HMD	LME	EW	BPR	NAW	HNS	HRN	EAF	BAF	TAF	CAF
1	1 (11-1)	18S	SYBR	Unknown	9.63127	83.3	Auto Tm	13.8672	16.1897	2.13568	9.38393	9.42882	0.184145	Automatic Ct		Automatic			Automatic	0.886246
25	1 (11-1)	18S	SYBR	Unknown	9.27128	83.3	Auto Tm	18.0691	16.1897	2.13568	9.38393	9.42882	0.184145	Automatic Ct		Automatic			Automatic	0.886246
49	1 (11-1)	18S	SYBR	Unknown	9.38393	83.3	Auto Tm	16.6328	16.1897	2.13568	9.38393	9.42882	0.184145	Automatic Ct		Automatic			Automatic	0.886246
10	10 (17-1)	18S	SYBR	Unknown	9.04365	83.8	Auto Tm	21.3608	21.7315	0.493422	9.03215	9.02049	0.0307153	Automatic Ct		Automatic			Automatic	0.886246
34	10 (17-1)	18S	SYBR	Unknown	8.98564	83.8	Auto Tm	22.2916	21.7315	0.493422	9.03215	9.02049	0.0307153	Automatic Ct		Automatic			Automatic	0.886246
58	10 (17-1)	18S	SYBR	Unknown	9.03215	83.8	Auto Tm	21.5422	21.7315	0.493422	9.03215	9.02049	0.0307153	Automatic Ct		Automatic			Automatic	0.886246
11	11 (17-2)	18S	SYBR	Unknown	9.19777	83.8	Auto Tm	19.0726	20.1731	0.988688	9.10222	9.12257	0.0673702	Automatic Ct		Automatic			Automatic	0.886246
35	11 (17-2)	18S	SYBR	Unknown	9.06772	83.8	Auto Tm	20.9862	20.1731	0.988688	9.10222	9.12257	0.0673702	Automatic Ct		Automatic			Automatic	0.886246
59	11 (17-2)	18S	SYBR	Unknown	9.10222	83.8	Auto Tm	20.4606	20.1731	0.988688	9.10222	9.12257	0.0673702	Automatic Ct		Automatic			Automatic	0.886246
12	12 (18-1)	18S	SYBR	Unknown	9.32189	83.7	Auto Tm	17.4091	18.462	1.48193	9.29013	9.24486	0.107091	Automatic Ct		Automatic			Automatic	0.886246
36	12 (18-1)	18S	SYBR	Unknown	9.29013	83.7	Auto Tm	17.8203	18.462	1.48193	9.29013	9.24486	0.107091	Automatic Ct		Automatic			Automatic	0.886246
60	12 (18-1)	18S	SYBR	Unknown	9.12257	84	Auto Tm	20.1566	18.462	1.48193	9.29013	9.24486	0.107091	Automatic Ct		Automatic			Automatic	0.886246
13	13 (19-1)	18S	SYBR	Unknown	9.4661	83.7	Auto Tm	15.6577	17.4224	1.93751	9.34516	9.32639	0.149973	Automatic Ct		Automatic			Automatic	0.886246
37	13 (19-1)	18S	SYBR	Unknown	9.16792	83.7	Auto Tm	19.4957	17.4224	1.93751	9.34516	9.32639	0.149973	Automatic Ct		Automatic			Automatic	0.886246
61	13 (19-1)	18S	SYBR	Unknown	9.34516	84	Auto Tm	17.1138	17.4224	1.93751	9.34516	9.32639	0.149973	Automatic Ct		Automatic			Automatic	0.886246
14	14 (20-1)	18S	SYBR	Unknown	9.21907	83.7	Auto Tm	18.7761	17.1726	1.64559	9.33409	9.3447	0.13125	Automatic Ct		Automatic			Automatic	0.886246
38	14 (20-1)	18S	SYBR	Unknown	9.48093	83.7	Auto Tm	15.488	17.1726	1.64559	9.33409	9.3447	0.13125	Automatic Ct		Automatic			Automatic	0.886246
62	14 (20-1)	18S	SYBR	Unknown	9.33409	83.7	Auto Tm	17.2536	17.1726	1.64559	9.33409	9.3447	0.13125	Automatic Ct		Automatic			Automatic	0.886246
15	15 (21-1)	18S	SYBR	Unknown	9.03276	83.7	Auto Tm	21.5326	20.5432	1.00666	9.09451	9.09783	0.066791	Automatic Ct		Automatic			Automatic	0.886246
39	15 (21-1)	18S	SYBR	Unknown	9.16622	83.7	Auto Tm	19.5201	20.5432	1.00666	9.09451	9.09783	0.066791	Automatic Ct		Automatic			Automatic	0.886246
63	15 (21-1)	18S	SYBR	Unknown	9.09451	83.7	Auto Tm	20.5769	20.5432	1.00666	9.09451	9.09783	0.066791	Automatic Ct		Automatic			Automatic	0.886246
16	16 (21-2)	18S	SYBR	Unknown	9.04887	83.7	Auto Tm	21.279	21.0915	0.516678	9.04887	9.06118	0.0335185	Automatic Ct		Automatic			Automatic	0.886246
40	16 (21-2)	18S	SYBR	Unknown	9.09911	83.7	Auto Tm	20.5073	21.0915	0.516678	9.04887	9.06118	0.0335185	Automatic Ct		Automatic			Automatic	0.886246
64	16 (21-2)	18S	SYBR	Unknown	9.03556	83.7	Auto Tm	21.4883	21.0915	0.516678	9.04887	9.06118	0.0335185	Automatic Ct		Automatic			Automatic	0.886246
17	17 (22-1)	18S	SYBR	Unknown	9.15862	83.7	Auto Tm	19.6295	20.6215	1.53378	9.14363	9.09401	0.0992181	Automatic Ct		Automatic			Automatic	0.886246
41	17 (22-1)	18S	SYBR	Unknown	8.97977	83.7	Auto Tm	22.3881	20.6215	1.53378	9.14363	9.09401	0.0992181	Automatic Ct		Automatic			Automatic	0.886246
65	17 (22-1)	18S	SYBR	Unknown	9.14363	83.7	Auto Tm	19.847	20.6215	1.53378	9.14363	9.09401	0.0992181	Automatic Ct		Automatic			Automatic	0.886246
18	18 (23-1)	18S	SYBR	Unknown	8.64044	83.7	Auto Tm	28.7321	27.0621	1.46798	8.75152	8.72319	0.0728471	Automatic Ct		Automatic			Automatic	0.886246
42	18 (23-1)	18S	SYBR	Unknown	8.75152	83.7	Auto Tm	26.4788	27.0621	1.46798	8.75152	8.72319	0.0728471	Automatic Ct		Automatic			Automatic	0.886246
66	18 (23-1)	18S	SYBR	Unknown	8.77762	83.7	Auto Tm	25.9755	27.0621	1.46798	8.75152	8.72319	0.0728471	Automatic Ct		Automatic			Automatic	0.886246
19	19 (23-2)	18S	SYBR	Unknown	8.6485	83.7	Auto Tm	28.5623	26.8298	1.83845	8.7237	8.73576	0.093869	Automatic Ct		Automatic			Automatic	0.886246
43	19 (23-2)	18S	SYBR	Unknown	8.83507	83.7	Auto Tm	24.9011	26.8298	1.83845	8.7237	8.73576	0.093869	Automatic Ct		Automatic			Automatic	0.886246
67	19 (23-2)	18S	SYBR	Unknown	8.7237	83.7	Auto Tm	27.0259	26.8298	1.83845	8.7237	8.73576	0.093869	Automatic Ct		Automatic			Automatic	0.886246
2	2 (11-2)	18S	SYBR	Unknown	9.32398	83.3	Auto Tm	17.3824	17.3774	0.802031	9.32398	9.32533	0.0628381	Automatic Ct		Automatic			Automatic	0.886246
26	2 (11-2)	18S	SYBR	Unknown	9.38884	83.3	Auto Tm	16.5729	17.3774	0.802031	9.32398	9.32533	0.0628381	Automatic Ct		Automatic			Automatic	0.886246
50	2 (11-2)	18S	SYBR	Unknown	9.26319	83.3	Auto Tm	18.1769	17.3774	0.802031	9.32398	9.32533	0.0628381	Automatic Ct		Automatic			Automatic	0.886246
20	20 (24-1)	18S	SYBR	Unknown	9.31033	83.7	Auto Tm	17.5577	16.5327	0.892613	9.42703	9.39344	0.0724158	Automatic Ct		Automatic			Automatic	0.886246
44	20 (24-1)	18S	SYBR	Unknown	9.44296	83.7	Auto Tm	15.9264	16.5327	0.892613	9.42703	9.39344	0.0724158	Automatic Ct		Automatic			Automatic	0.886246
68	20 (24-1)	18S	SYBR	Unknown	9.42703	83.7	Auto Tm	16.114	16.5327	0.892613	9.42703	9.39344	0.0724158	Automatic Ct		Automatic			Automatic	0.886246
21	21 (24-2)	18S	SYBR	Unknown	8.98127	83.4	Auto Tm	22.3634	19.9769	2.30661	9.1463	9.14079	0.156832	Automatic Ct		Automatic			Automatic	0.886246
45	21 (24-2)	18S	SYBR	Unknown	9.29479	83.7	Auto Tm	17.7594	19.9769	2.30661	9.1463	9.14079	0.156832	Automatic Ct		Automatic			Automatic	0.886246
69	21 (24-2)	18S	SYBR	Unknown	9.1463	83.4	Auto Tm	19.808	19.9769	2.30661	9.1463	9.14079	0.156832	Automatic Ct		Automatic			Automatic	0.886246
22	22 (25-2)	18S	SYBR	Unknown	8.93314	83.4	Auto Tm	23.1689	21.364	2.88094	8.95012	9.0522	0.191711	Automatic Ct		Automatic			Automatic	0.886246
46	22 (25-2)	18S	SYBR	Unknown	9.27336	83.4	Auto Tm	18.0415	21.364	2.88094	8.95012	9.0522	0.191711	Automatic Ct		Automatic			Automatic	0.886246
70	22 (25-2)	18S	SYBR	Unknown	8.95012	83.4	Auto Tm	22.8815	21.364	2.88094	8.95012	9.0522	0.191711	Automatic Ct		Automatic			Automatic	0.886246
23	23 (26-1)	18S	SYBR	Unknown	9.20599	83.4	Auto Tm	18.9576	18.4871	0.790384	9.20803	9.24101	0.0589026	Automatic Ct		Automatic			Automatic	0.886246
47	23 (26-1)	18S	SYBR	Unknown	9.20803	83.4	Auto Tm	18.9291	18.4871	0.790384	9.20803	9.24101	0.0589026	Automatic Ct		Automatic			Automatic	0.886246
71	23 (26-1)	18S	SYBR	Unknown	9.30902	83.4	Auto Tm	17.5746	18.4871	0.790384	9.20803	9.24101	0.0589026	Automatic Ct		Automatic			Automatic	0.886246
24	24 (26-2)	18S	SYBR	Unknown	8.96121	83.4	Auto Tm	22.6957	23.8143	1.16374	8.90066	8.89685	0.0663462	Automatic Ct		Automatic			Automatic	0.886246
48	24 (26-2)	18S	SYBR	Unknown	8.90066	83.4	Auto Tm	23.7289	23.8143	1.16374	8.90066	8.89685	0.0663462	Automatic Ct		Automatic			Automatic	0.886246
72	24 (26-2)	18S	SYBR	Unknown	8.82868	83.4	Auto Tm	25.0184	23.8143	1.16374	8.90066	8.89685	0.0663462	Automatic Ct		Automatic			Automatic	0.886246
73	25 (27-1)	18S	SYBR	Unknown	8.98256	83.3	Auto Tm	22.3422	22.2552	0.12302	8.98787	8.98787	0.00751832	Automatic Ct		Automatic			Automatic	0.886246
97	25 (27-1)	18S	SYBR	Unknown	8.99319	83.3	Auto Tm	22.1683	22.2552	0.12302	8.98787	8.98787	0.00751832	Automatic Ct		Automatic			Automatic	0.886246
97	25 (27-1)	18S	SYBR	Unknown	8.99319	83.3	Auto Tm	22.1683	22.2552	0.12302	8.98787	8.98787	0.00751832	Automatic Ct		Automatic			Automatic	0.886246
74	26 (27-2)	18S	SYBR	Unknown	8.96789	83.3	Auto Tm	22.5845	22.5366	0.59893	8.96789	8.97109	0.0362131	Automatic Ct		Automatic			Automatic	0.886246
98	26 (27-2)	18S	SYBR	Unknown	9.0088	83.3	Auto Tm	21.9152	22.5366	0.59893	8.96789	8.97109	0.0362131	Automatic Ct		Automatic			Automatic	0.886246
122	26 (27-2)	18S	SYBR	Unknown	8.93659	83.6	Auto Tm	23.1102	22.5366	0.59893	8.96789	8.97109	0.0362131	Automatic Ct		Automatic			Automatic	0.886246
75	27 (27-3)	18S	SYBR	Unknown	8.96901	83.6	Auto Tm	22.5658	22.7935	0.471468	8.96901	8.95555	0.0279754	Automatic Ct		Automatic			Automatic	0.886246
99	27 (27-3)	18S	SYBR	Unknown	8.92339	83.6	Auto Tm	23.3356	22.7935	0.471468	8.96901	8.95555	0.0279754	Automatic Ct		Automatic			Automatic	0.886246
123	27 (27-3)	18S	SYBR	Unknown	8.97425	83.6	Auto Tm	22.4791	22.7935	0.471468	8.96901	8.95555	0.0279754	Automatic Ct		Automatic			Automatic	0.886246
76	28 (28-1)	18S	SYBR	Unknown	8.85434	83.6	Auto Tm	24.5508	23.4873	1.00663	8.92187	8.91541	0.0581018	Automatic Ct		Automatic			Automatic	0.886246
100	28 (28-1)	18S	SYBR	Unknown	8.97001	83.6	Auto Tm	22.5494	23.4873	1.00663	8.92187	8.91541	0.0581018	Automatic Ct		Automatic			Automatic	0.886246
124	28 (28-1)	18S	SYBR	Unknown	8.92187	83.6	Auto Tm	23.3616	23.4873	1.00663	8.92187	8.91541	0.0581018	Automatic Ct		Automatic			Automatic	0.886246
77	29 (28-2)	18S	SYBR	Unknown	9.12457	83.6	Auto Tm	20.1271	20.5837	0.401936	9.08377	9.09423	0.0266907	Automatic Ct		Automatic			Automatic	0.886246
101	29 (28-2)	18S	SYBR	Unknown	9.07436	83.6	Auto Tm	20.884	20.5837	0.401936	9.08377	9.09423	0.0266907	Automatic Ct		Automatic			Automatic	0.886246
125	29 (28-2)	18S	SYBR	Unknown	9.08377	83.6	Auto Tm	20.74	20.5837	0.401936	9.08377	9.09423	0.0266907	Automatic Ct		Automatic			Automatic	0.886246
3	3 (12-1)	18S	SYBR	Unknown	8.83667	83.3	Auto Tm	24.8719	29.3828	4.3537	8.59462	8.62016	0.204942	Automatic Ct		Automatic			Automatic	0.886246
27	3 (12-1)	18S	SYBR	Unknown	8.59462	83.6	Auto Tm	29.7165	29.3828	4.3537	8.59462	8.62016	0.204942	Automatic Ct		Automatic			Automatic	0.886246
51	3 (12-1)	18S	SYBR	Unknown	8.42918	83.6	Auto Tm	33.5601	29.3828	4.3537	8.59462	8.62016	0.204942	Automatic Ct		Automatic			Automatic	0.886246
78	30 (28-3)	18S	SYBR	Unknown	9.24804	83.6	Auto Tm	18.3804	18.557	0.621433	9.24804	9.23554	0.0452664	Automatic Ct		Automatic			Automatic	0.886246
102	30 (28-3)	18S	SYBR	Unknown	9.27324	83.6	Auto Tm	18.0431	18.557	0.621433	9.24804	9.23554	0.0452664	Automatic Ct		Automatic			Automatic	0.886246
126	30 (28-3)	18S	SYBR	Unknown	9.18534	83.8	Auto Tm	19.2477	18.557	0.621433	9.24804	9.23554	0.0452664	Automatic Ct		Automatic			Automatic	0.886246
79	31 (29-1)	18S	SYBR	Unknown	9.31098	83.8	Auto Tm	17.5492	17.5716	1.43402	9.31098	9.31227	0.111171	Automatic Ct		Automatic			Automatic	0.886246
103	31 (29-1)	18S	SYBR	Unknown	9.42408	83.8	Auto Tm	16.1489	17.5716	1.43402	9.31098	9.31227	0.111171	Automatic Ct		Automatic			Automatic	0.886246
127	31 (29-1)	18S	SYBR	Unknown	9.20175	83.8	Auto Tm	19.0167	17.5716	1.43402	9.31098	9.31227	0.111171	Automatic Ct		Automatic			Automatic	0.886246
80	32 (29-2)	18S	SYBR	Unknown	9.18764	83.8	Auto Tm	19.2151	20.2815	0.962765	9.09676	9.11521	0.0651961	Automatic Ct		Automatic			Automatic	0.886246
104	32 (29-2)	18S	SYBR	Unknown	9.06122	83.8	Auto Tm	21.0867	20.2815	0.962765	9.09676	9.11521	0.0651961	Automatic Ct		Automatic			Automatic	0.886246
128	32 (29-2)	18S	SYBR	Unknown	9.09676	83.8	Auto Tm	20.5428	20.2815	0.962765	9.09676	9.11521	0.0651961	Automatic Ct		Automatic			Automatic	0.886246
81	33 (30-1)	18S	SYBR	Unknown	8.60982	83.8	Auto Tm	29.3862	28.5	1.33378	8.6209	8.65248	0.0645301	Automatic Ct		Automatic			Automatic	0.886246
105	33 (30-1)	18S	SYBR	Unknown	8.72672	83.8	Auto Tm	26.9661	28.5	1.33378	8.6209	8.65248	0.0645301	Automatic Ct		Automatic			Automatic	0.886246
129	33 (30-1)	18S	SYBR	Unknown	8.6209	83.8	Auto Tm	29.1479	28.5	1.33378	8.6209	8.65248	0.0645301	Automatic Ct		Automatic			Automatic	0.886246
82	34 (30-2)	18S	SYBR	Unknown	8.97195	83.8	Auto Tm	22.5172	22.8563	0.545357	8.96898	8.95187	0.0322376	Automatic Ct		Automatic			Automatic	0.886246
106	34 (30-2)	18S	SYBR	Unknown	8.96898	83.8	Auto Tm	22.5663	22.8563	0.545357	8.96898	8.95187	0.0322376	Automatic Ct		Automatic			Automatic	0.886246
130	34 (30-2)	18S	SYBR	Unknown	8.91469	83.8	Auto Tm	23.4854	22.8563	0.545357	8.96898	8.95187	0.0322376	Automatic Ct		Automatic			Automatic	0.886246
83	35 (31-1)	18S	SYBR	Unknown	9.1378	84	Auto Tm	19.9322	20.5437	0.539695	9.08342	9.09702	0.035966	Automatic Ct		Automatic			Automatic	0.886246
107	35 (31-1)	18S	SYBR	Unknown	9.08342	83.8	Auto Tm	20.7454	20.5437	0.539695	9.08342	9.09702	0.035966	Automatic Ct		Automatic			Automatic	0.886246
131	35 (31-1)	18S	SYBR	Unknown	9.06984	84	Auto Tm	20.9535	20.5437	0.539695	9.08342	9.09702	0.035966	Automatic Ct		Automatic			Automatic	0.886246
84	36 (31-2)	18S	SYBR	Unknown	9.24182	83.7	Auto Tm	18.4647	18.3761	0.465485	9.24182	9.24865	0.0345816	Automatic Ct		Automatic			Automatic	0.886246
108	36 (31-2)	18S	SYBR	Unknown	9.28614	84	Auto Tm	17.8727	18.3761	0.465485	9.24182	9.24865	0.0345816	Automatic Ct		Automatic			Automatic	0.886246
132	36 (31-2)	18S	SYBR	Unknown	9.218	84	Auto Tm	18.7909	18.3761	0.465485	9.24182	9.24865	0.0345816	Automatic Ct		Automatic			Automatic	0.886246
85	37 (32-1)	18S	SYBR	Unknown	8.79561	84	Auto Tm	25.6343	26.1516	1.4541	8.79561	8.76981	0.0747253	Automatic Ct		Automatic			Automatic	0.886246
109	37 (32-1)	18S	SYBR	Unknown	8.82822	84	Auto Tm	25.027	26.1516	1.4541	8.79561	8.76981	0.0747253	Automatic Ct		Automatic			Automatic	0.886246
133	37 (32-1)	18S	SYBR	Unknown	8.6856	84	Auto Tm	27.7937	26.1516	1.4541	8.79561	8.76981	0.0747253	Automatic Ct		Automatic			Automatic	0.886246
86	38 (A)	18S	SYBR	Unknown	9.26059	84	Auto Tm	18.2116	18.1276	0.524263	9.26059	9.26726	0.0394811	Automatic Ct		Automatic			Automatic	0.886246
110	38 (A)	18S	SYBR	Unknown	9.23154	84	Auto Tm	18.6047	18.1276	0.524263	9.26059	9.26726	0.0394811	Automatic Ct		Automatic			Automatic	0.886246
134	38 (A)	18S	SYBR	Unknown	9.30965	84	Auto Tm	17.5664	18.1276	0.524263	9.26059	9.26726	0.0394811	Automatic Ct		Automatic			Automatic	0.886246
87	39 (G)	18S	SYBR	Unknown	8.56485	83.7	Auto Tm	30.3741	33.7358	5.15008	8.52973	8.43215	0.200204	Automatic Ct		Automatic			Automatic	0.886246
111	39 (G)	18S	SYBR	Unknown	8.52973	83.7	Auto Tm	31.1685	33.7358	5.15008	8.52973	8.43215	0.200204	Automatic Ct		Automatic			Automatic	0.886246
135	39 (G)	18S	SYBR	Unknown	8.20186	84	Auto Tm	39.6649	33.7358	5.15008	8.52973	8.43215	0.200204	Automatic Ct		Automatic			Automatic	0.886246
4	4 (12-2)	18S	SYBR	Unknown	9.25991	83.3	Auto Tm	18.2207	18.8159	0.515598	9.19582	9.21654	0.0375738	Automatic Ct		Automatic			Automatic	0.886246
28	4 (12-2)	18S	SYBR	Unknown	9.19389	83.6	Auto Tm	19.127	18.8159	0.515598	9.19582	9.21654	0.0375738	Automatic Ct		Automatic			Automatic	0.886246
52	4 (12-2)	18S	SYBR	Unknown	9.19582	83.6	Auto Tm	19.0999	18.8159	0.515598	9.19582	9.21654	0.0375738	Automatic Ct		Automatic			Automatic	0.886246
88	40 (H)	18S	SYBR	Unknown	8.98976	84	Auto Tm	22.2242	30.5612	14.8677	8.98976	8.65338	0.609152	Automatic Ct		Automatic			Automatic	0.886246
112	40 (H)	18S	SYBR	Unknown	9.02018	83.7	Auto Tm	21.7327	30.5612	14.8677	8.98976	8.65338	0.609152	Automatic Ct		Automatic			Automatic	0.886246
136	40 (H)	18S	SYBR	Unknown	7.95021	83.7	Auto Tm	47.7266	30.5612	14.8677	8.98976	8.65338	0.609152	Automatic Ct		Automatic			Automatic	0.886246
5	5 (13-1)	18S	SYBR	Unknown	8.47139	83.6	Auto Tm	32.5347	31.6372	2.28604	8.47139	8.51186	0.100233	Automatic Ct		Automatic			Automatic	0.886246
29	5 (13-1)	18S	SYBR	Unknown	8.626	83.6	Auto Tm	29.0386	31.6372	2.28604	8.47139	8.51186	0.100233	Automatic Ct		Automatic			Automatic	0.886246
53	5 (13-1)	18S	SYBR	Unknown	8.4382	83.6	Auto Tm	33.3383	31.6372	2.28604	8.47139	8.51186	0.100233	Automatic Ct		Automatic			Automatic	0.886246
6	6 (14-1)	18S	SYBR	Unknown	9.10725	83.6	Auto Tm	20.385	20.4911	0.799554	9.10725	9.10088	0.0528988	Automatic Ct		Automatic			Automatic	0.886246
30	6 (14-1)	18S	SYBR	Unknown	9.04509	83.6	Auto Tm	21.3384	20.4911	0.799554	9.10725	9.10088	0.0528988	Automatic Ct		Automatic			Automatic	0.886246
54	6 (14-1)	18S	SYBR	Unknown	9.15031	83.6	Auto Tm	19.7498	20.4911	0.799554	9.10725	9.10088	0.0528988	Automatic Ct		Automatic			Automatic	0.886246
7	7 (15-1)	18S	SYBR	Unknown	9.56006	83.5	Auto Tm	14.6126	15.311	1.48087	9.56006	9.50066	0.128441	Automatic Ct		Automatic			Automatic	0.886246
31	7 (15-1)	18S	SYBR	Unknown	9.35328	83.5	Auto Tm	17.0119	15.311	1.48087	9.56006	9.50066	0.128441	Automatic Ct		Automatic			Automatic	0.886246
55	7 (15-1)	18S	SYBR	Unknown	9.58866	83.8	Auto Tm	14.3085	15.311	1.48087	9.56006	9.50066	0.128441	Automatic Ct		Automatic			Automatic	0.886246
8	8 (15-2)	18S	SYBR	Unknown	9.23077	83.8	Auto Tm	18.6153	19.3291	0.629326	9.16289	9.18008	0.0446514	Automatic Ct		Automatic			Automatic	0.886246
32	8 (15-2)	18S	SYBR	Unknown	9.14658	83.8	Auto Tm	19.804	19.3291	0.629326	9.16289	9.18008	0.0446514	Automatic Ct		Automatic			Automatic	0.886246
56	8 (15-2)	18S	SYBR	Unknown	9.16289	83.8	Auto Tm	19.568	19.3291	0.629326	9.16289	9.18008	0.0446514	Automatic Ct		Automatic			Automatic	0.886246
9	9 (16-1)	18S	SYBR	Unknown	9.08601	83.8	Auto Tm	20.7059	19.7214	1.90964	9.08601	9.15669	0.135766	Automatic Ct		Automatic			Automatic	0.886246
33	9 (16-1)	18S	SYBR	Unknown	9.31322	83.8	Auto Tm	17.5204	19.7214	1.90964	9.08601	9.15669	0.135766	Automatic Ct		Automatic			Automatic	0.886246
57	9 (16-1)	18S	SYBR	Unknown	9.07085	83.8	Auto Tm	20.938	19.7214	1.90964	9.08601	9.15669	0.135766	Automatic Ct		Automatic			Automatic	0.886246
365	Gene 1 Standard (1)	18S	SYBR	Standard	13.2794	83	Auto Tm	1						Automatic Ct		Automatic			Automatic	0.886246
366	Gene 1 Standard (1)	18S	SYBR	Standard	13.319	83	Auto Tm	1						Automatic Ct		Automatic			Automatic	0.886246
363	Gene 1 Standard (10)	18S	SYBR	Standard	9.8299	83	Auto Tm	10						Automatic Ct		Automatic			Automatic	0.886246
364	Gene 1 Standard (10)	18S	SYBR	Standard	9.95618	83.3	Auto Tm	10						Automatic Ct		Automatic			Automatic	0.886246
362	Gene 1 Standard (100)	18S	SYBR	Standard	7.12707	83.8	Auto Tm	100						Automatic Ct		Automatic			Automatic	0.886246
379	NTC Gene 1	18S	SYBR	NTC	Undetermined	61.8	Auto Tm	0						Automatic Ct		Automatic			Automatic	0.886246						TRUE
382	RT Negative 1	18S	SYBR	NTC	21.979	83.9	Auto Tm	0.00158232						Automatic Ct		Automatic			Automatic	0.886246
Slope	-3.13179	cycles/log decade
Y-Intercept		13.2077
R^2		0.995438
		18S
	Mouse ID	Qty Mean
1	11-1 (4%+RC+HFHC)	16.1897
2	11-2 (4%+RC+HFHC)	17.3774
3	12-1 (18%+RC+HFHC)	29.3828
4	12-2 (18%+RC+HFHC)	18.8159
5	13-1 (4%+RC+RC)	31.6372
6	14-1 (18%+RC+RC)	20.4911
7	15-1 (4%+RC+HFHC)	15.311
8	15-2 (4%+RC+HFHC)	19.3291
9	16-1 (4%+RC+RC)	19.7214
10	17-1 (18%+RC+HFHC)	21.7315
11	17-2 (18%+RC+HFHC)	20.1731
12	18-1 (18%+RC+RC)	18.462
13	19-1 (4%+RC+HFHC)	17.4224
14	20-1 (4%+RC+RC)	17.1726
15	21-1 (4%+RC+HFHC)	20.5432
16	21-2 (4%+RC+HFHC)	21.0915
17	22-1 (4%+RC+RC)	20.6215
18	23-1 (4%+RC+HFHC)	27.0621
19	23-2 (4%+RC+HFHC)	26.8298
20	24-1 (4%+RC+RC)	16.5327
21	24-2 (4%+RC+RC)	19.9769
22	25-2 (18%+RC+HFHC)	21.364
23	26-1 (18%+RC+RC)	18.4871
24	26-2 (18%+RC+RC)	23.8143
25	27-1 (4%+RC - 5 WEEKS)	22.2552
26	27-2 (4%+RC - 5 WEEKS)	22.5366
27	27-3 (4%+RC - 5 WEEKS)	22.7935
28	28-1 (18%+RC - 4 WEEKS)	23.4873
29	28-2 (18%+RC - 4 WEEKS)	20.5837
30	28-3 (18%+RC - 4 WEEKS)	18.557
31	29-1 (4%- 4 WEEKS)	17.5716
32	29-2 (4%- 4 WEEKS)	20.2815
33	30-1 (18%- 4 WEEKS)	28.5
34	30-2 (18%- 4 WEEKS)	22.8563
35	31-1 (4%- 4 WEEKS)	20.5437
36	31-2 (4%- 4 WEEKS)	18.3761
37	32-1 (18%- 4 WEEKS)	26.1516
38	A (18%+RC+RC)	18.1276
39	G (18%+RC+RC)	33.7358
40	H (18%+RC+RC)	30.5612

## Sheet: Nqo1
Well	Sample Name	Detector Name	Reporter	Task	Ct	Tm Value	Tm Type	Quantity	Qty Mean	Qty StdDev	Ct Median	Ct Mean	Ct StdDev	Ct Type	Template Name	Baseline Type	Baseline Start	Baseline Stop	Threshold Type	Threshold	FOS	HMD	LME	EW	BPR	NAW	HNS	HRN	EAF	BAF	TAF	CAF
89	1 (11-1)	Nqo1	SYBR	Unknown	26.5036	84.3	Auto Tm	32.7172	31.3079	1.2215	26.6068	26.5741	0.0611396	Manual Ct		Manual	10	20	Manual	0.325076
113	1 (11-1)	Nqo1	SYBR	Unknown	26.612	84.3	Auto Tm	30.553	31.3079	1.2215	26.6068	26.5741	0.0611396	Manual Ct		Manual	10	20	Manual	0.325076
137	1 (11-1)	Nqo1	SYBR	Unknown	26.6068	84.3	Auto Tm	30.6536	31.3079	1.2215	26.6068	26.5741	0.0611396	Manual Ct		Manual	10	20	Manual	0.325076
146	10 (17-1)	Nqo1	SYBR	Unknown	24.6874	84.1	Auto Tm	102.978	98.3534	4.15796	24.7795	24.7611	0.066446	Manual Ct		Manual	10	20	Manual	0.325076
170	10 (17-1)	Nqo1	SYBR	Unknown	24.7795	84.1	Auto Tm	97.1598	98.3534	4.15796	24.7795	24.7611	0.066446	Manual Ct		Manual	10	20	Manual	0.325076
194	10 (17-1)	Nqo1	SYBR	Unknown	24.8164	84.1	Auto Tm	94.9228	98.3534	4.15796	24.7795	24.7611	0.066446	Manual Ct		Manual	10	20	Manual	0.325076
147	11 (17-2)	Nqo1	SYBR	Unknown	24.3467	84.1	Auto Tm	127.692	122.06	6.92914	24.391	24.4198	0.0910813	Manual Ct		Manual	10	20	Manual	0.325076
171	11 (17-2)	Nqo1	SYBR	Unknown	24.5218	84.1	Auto Tm	114.322	122.06	6.92914	24.391	24.4198	0.0910813	Manual Ct		Manual	10	20	Manual	0.325076
195	11 (17-2)	Nqo1	SYBR	Unknown	24.391	84.1	Auto Tm	124.166	122.06	6.92914	24.391	24.4198	0.0910813	Manual Ct		Manual	10	20	Manual	0.325076
148	12 (18-1)	Nqo1	SYBR	Unknown	25.988	84.1	Auto Tm	45.3031	46.0082	0.612845	25.9532	25.9637	0.0211789	Manual Ct		Manual	10	20	Manual	0.325076
172	12 (18-1)	Nqo1	SYBR	Unknown	25.9497	84.1	Auto Tm	46.4123	46.0082	0.612845	25.9532	25.9637	0.0211789	Manual Ct		Manual	10	20	Manual	0.325076
196	12 (18-1)	Nqo1	SYBR	Unknown	25.9532	84.1	Auto Tm	46.3094	46.0082	0.612845	25.9532	25.9637	0.0211789	Manual Ct		Manual	10	20	Manual	0.325076
149	13 (19-1)	Nqo1	SYBR	Unknown	24.7863	84.1	Auto Tm	96.745	92.9506	3.33316	24.8726	24.8503	0.0563103	Manual Ct		Manual	10	20	Manual	0.325076
173	13 (19-1)	Nqo1	SYBR	Unknown	24.8921	84.1	Auto Tm	90.4952	92.9506	3.33316	24.8726	24.8503	0.0563103	Manual Ct		Manual	10	20	Manual	0.325076
197	13 (19-1)	Nqo1	SYBR	Unknown	24.8726	84.1	Auto Tm	91.6115	92.9506	3.33316	24.8726	24.8503	0.0563103	Manual Ct		Manual	10	20	Manual	0.325076
150	14 (20-1)	Nqo1	SYBR	Unknown	25.1875	84.4	Auto Tm	75.0976	72.1021	3.06466	25.249	25.2529	0.0674653	Manual Ct		Manual	10	20	Manual	0.325076
174	14 (20-1)	Nqo1	SYBR	Unknown	25.249	84.4	Auto Tm	72.236	72.1021	3.06466	25.249	25.2529	0.0674653	Manual Ct		Manual	10	20	Manual	0.325076
198	14 (20-1)	Nqo1	SYBR	Unknown	25.3222	84.4	Auto Tm	68.9727	72.1021	3.06466	25.249	25.2529	0.0674653	Manual Ct		Manual	10	20	Manual	0.325076
151	15 (21-1)	Nqo1	SYBR	Unknown	26.4588	84.4	Auto Tm	33.6562	31.9875	1.63108	26.5432	26.5407	0.0806994	Manual Ct		Manual	10	20	Manual	0.325076
175	15 (21-1)	Nqo1	SYBR	Unknown	26.5432	84.4	Auto Tm	31.9094	31.9875	1.63108	26.5432	26.5407	0.0806994	Manual Ct		Manual	10	20	Manual	0.325076
199	15 (21-1)	Nqo1	SYBR	Unknown	26.6201	84.4	Auto Tm	30.3968	31.9875	1.63108	26.5432	26.5407	0.0806994	Manual Ct		Manual	10	20	Manual	0.325076
152	16 (21-2)	Nqo1	SYBR	Unknown	26.6529	84.4	Auto Tm	29.7735	28.1253	2.33103	26.7459	26.7459	0.131431	Manual Ct		Manual	10	20	Manual	0.325076
200	16 (21-2)	Nqo1	SYBR	Unknown	26.8388	84.4	Auto Tm	26.477	28.1253	2.33103	26.7459	26.7459	0.131431	Manual Ct		Manual	10	20	Manual	0.325076
200	16 (21-2)	Nqo1	SYBR	Unknown	26.8388	84.4	Auto Tm	26.477	28.1253	2.33103	26.7459	26.7459	0.131431	Manual Ct		Manual	10	20	Manual	0.325076
153	17 (22-1)	Nqo1	SYBR	Unknown	25.8063	84.3	Auto Tm	50.8118	49.8051	2.75431	25.8063	25.8396	0.0888431	Manual Ct		Manual	10	20	Manual	0.325076
177	17 (22-1)	Nqo1	SYBR	Unknown	25.9403	84.3	Auto Tm	46.689	49.8051	2.75431	25.8063	25.8396	0.0888431	Manual Ct		Manual	10	20	Manual	0.325076
201	17 (22-1)	Nqo1	SYBR	Unknown	25.7723	84.3	Auto Tm	51.9144	49.8051	2.75431	25.8063	25.8396	0.0888431	Manual Ct		Manual	10	20	Manual	0.325076
154	18 (23-1)	Nqo1	SYBR	Unknown	27.8499	84.3	Auto Tm	13.9843	12.7425	1.18456	28.0127	28.0017	0.146651	Manual Ct		Manual	10	20	Manual	0.325076
178	18 (23-1)	Nqo1	SYBR	Unknown	28.0127	84.3	Auto Tm	12.6181	12.7425	1.18456	28.0127	28.0017	0.146651	Manual Ct		Manual	10	20	Manual	0.325076
202	18 (23-1)	Nqo1	SYBR	Unknown	28.1426	84.3	Auto Tm	11.625	12.7425	1.18456	28.0127	28.0017	0.146651	Manual Ct		Manual	10	20	Manual	0.325076
155	19 (23-2)	Nqo1	SYBR	Unknown	26.7673	84.3	Auto Tm	27.6987	27.2917	1.11011	26.7673	26.7917	0.0650911	Manual Ct		Manual	10	20	Manual	0.325076
179	19 (23-2)	Nqo1	SYBR	Unknown	26.8654	84.3	Auto Tm	26.0355	27.2917	1.11011	26.7673	26.7917	0.0650911	Manual Ct		Manual	10	20	Manual	0.325076
203	19 (23-2)	Nqo1	SYBR	Unknown	26.7422	84.3	Auto Tm	28.1408	27.2917	1.11011	26.7673	26.7917	0.0650911	Manual Ct		Manual	10	20	Manual	0.325076
90	2 (11-2)	Nqo1	SYBR	Unknown	25.7097	84.3	Auto Tm	54.005	56.9809	2.74929	25.6101	25.626	0.0770055	Manual Ct		Manual	10	20	Manual	0.325076
114	2 (11-2)	Nqo1	SYBR	Unknown	25.5582	84.3	Auto Tm	59.4264	56.9809	2.74929	25.6101	25.626	0.0770055	Manual Ct		Manual	10	20	Manual	0.325076
138	2 (11-2)	Nqo1	SYBR	Unknown	25.6101	84.3	Auto Tm	57.5112	56.9809	2.74929	25.6101	25.626	0.0770055	Manual Ct		Manual	10	20	Manual	0.325076
156	20 (24-1)	Nqo1	SYBR	Unknown	27.091	84.3	Auto Tm	22.5796	20.5934	1.72087	27.311	27.2404	0.129475	Manual Ct		Manual	10	20	Manual	0.325076
180	20 (24-1)	Nqo1	SYBR	Unknown	27.311	84.3	Auto Tm	19.6521	20.5934	1.72087	27.311	27.2404	0.129475	Manual Ct		Manual	10	20	Manual	0.325076
204	20 (24-1)	Nqo1	SYBR	Unknown	27.3193	84.3	Auto Tm	19.5485	20.5934	1.72087	27.311	27.2404	0.129475	Manual Ct		Manual	10	20	Manual	0.325076
157	21 (24-2)	Nqo1	SYBR	Unknown	26.8596	84.3	Auto Tm	26.131	27.6903	2.15978	26.8205	26.7709	0.121293	Manual Ct		Manual	10	20	Manual	0.325076
181	21 (24-2)	Nqo1	SYBR	Unknown	26.8205	84.3	Auto Tm	26.7845	27.6903	2.15978	26.8205	26.7709	0.121293	Manual Ct		Manual	10	20	Manual	0.325076
205	21 (24-2)	Nqo1	SYBR	Unknown	26.6327	84.3	Auto Tm	30.1555	27.6903	2.15978	26.8205	26.7709	0.121293	Manual Ct		Manual	10	20	Manual	0.325076
158	22 (25-2)	Nqo1	SYBR	Unknown	26.1579	84.3	Auto Tm	40.6961	38.3615	2.36432	26.2491	26.2535	0.0978753	Manual Ct		Manual	10	20	Manual	0.325076
182	22 (25-2)	Nqo1	SYBR	Unknown	26.3535	84.3	Auto Tm	35.9685	38.3615	2.36432	26.2491	26.2535	0.0978753	Manual Ct		Manual	10	20	Manual	0.325076
206	22 (25-2)	Nqo1	SYBR	Unknown	26.2491	84.3	Auto Tm	38.42	38.3615	2.36432	26.2491	26.2535	0.0978753	Manual Ct		Manual	10	20	Manual	0.325076
159	23 (26-1)	Nqo1	SYBR	Unknown	26.2412	84.3	Auto Tm	38.6119	40.059	2.04649	26.1839	26.1839	0.0809557	Manual Ct		Manual	10	20	Manual	0.325076
207	23 (26-1)	Nqo1	SYBR	Unknown	26.1267	84.3	Auto Tm	41.5061	40.059	2.04649	26.1839	26.1839	0.0809557	Manual Ct		Manual	10	20	Manual	0.325076
207	23 (26-1)	Nqo1	SYBR	Unknown	26.1267	84.3	Auto Tm	41.5061	40.059	2.04649	26.1839	26.1839	0.0809557	Manual Ct		Manual	10	20	Manual	0.325076
160	24 (26-2)	Nqo1	SYBR	Unknown	27.6802	84.3	Auto Tm	15.5657	15.7337	2.13068	27.6802	27.6729	0.214256	Manual Ct		Manual	10	20	Manual	0.325076
184	24 (26-2)	Nqo1	SYBR	Unknown	27.8834	84.3	Auto Tm	13.692	15.7337	2.13068	27.6802	27.6729	0.214256	Manual Ct		Manual	10	20	Manual	0.325076
208	24 (26-2)	Nqo1	SYBR	Unknown	27.455	84.3	Auto Tm	17.9434	15.7337	2.13068	27.6802	27.6729	0.214256	Manual Ct		Manual	10	20	Manual	0.325076
161	25 (27-1)	Nqo1	SYBR	Unknown	26.8993	84.3	Auto Tm	25.4849	25.4156	1.38019	26.8993	26.9052	0.0862879	Manual Ct		Manual	10	20	Manual	0.325076
185	25 (27-1)	Nqo1	SYBR	Unknown	26.9942	84.3	Auto Tm	24.0021	25.4156	1.38019	26.8993	26.9052	0.0862879	Manual Ct		Manual	10	20	Manual	0.325076
209	25 (27-1)	Nqo1	SYBR	Unknown	26.822	84.3	Auto Tm	26.7599	25.4156	1.38019	26.8993	26.9052	0.0862879	Manual Ct		Manual	10	20	Manual	0.325076
162	26 (27-2)	Nqo1	SYBR	Unknown	26.2561	84.3	Auto Tm	38.2488	36.4853	3.45059	26.2561	26.3358	0.154298	Manual Ct		Manual	10	20	Manual	0.325076
186	26 (27-2)	Nqo1	SYBR	Unknown	26.5137	84.3	Auto Tm	32.5093	36.4853	3.45059	26.2561	26.3358	0.154298	Manual Ct		Manual	10	20	Manual	0.325076
210	26 (27-2)	Nqo1	SYBR	Unknown	26.2377	84.3	Auto Tm	38.6978	36.4853	3.45059	26.2561	26.3358	0.154298	Manual Ct		Manual	10	20	Manual	0.325076
163	27 (27-3)	Nqo1	SYBR	Unknown	26.4818	84.3	Auto Tm	33.1695	34.3736	3.10053	26.4818	26.4295	0.140069	Manual Ct		Manual	10	20	Manual	0.325076
187	27 (27-3)	Nqo1	SYBR	Unknown	26.5359	84.3	Auto Tm	32.0558	34.3736	3.10053	26.4818	26.4295	0.140069	Manual Ct		Manual	10	20	Manual	0.325076
211	27 (27-3)	Nqo1	SYBR	Unknown	26.2708	84.3	Auto Tm	37.8956	34.3736	3.10053	26.4818	26.4295	0.140069	Manual Ct		Manual	10	20	Manual	0.325076
164	28 (28-1)	Nqo1	SYBR	Unknown	28.4184	84.2	Auto Tm	9.76728	10.4268	1.12186	28.4145	28.3208	0.165747	Manual Ct		Manual	10	20	Manual	0.325076
188	28 (28-1)	Nqo1	SYBR	Unknown	28.4145	84.2	Auto Tm	9.79099	10.4268	1.12186	28.4145	28.3208	0.165747	Manual Ct		Manual	10	20	Manual	0.325076
212	28 (28-1)	Nqo1	SYBR	Unknown	28.1294	84.2	Auto Tm	11.7221	10.4268	1.12186	28.4145	28.3208	0.165747	Manual Ct		Manual	10	20	Manual	0.325076
165	29 (28-2)	Nqo1	SYBR	Unknown	27.5561	84.2	Auto Tm	16.8342	17.9996	1.84633	27.5372	27.4555	0.158266	Manual Ct		Manual	10	20	Manual	0.325076
189	29 (28-2)	Nqo1	SYBR	Unknown	27.5372	84.2	Auto Tm	17.0362	17.9996	1.84633	27.5372	27.4555	0.158266	Manual Ct		Manual	10	20	Manual	0.325076
213	29 (28-2)	Nqo1	SYBR	Unknown	27.273	84.2	Auto Tm	20.1283	17.9996	1.84633	27.5372	27.4555	0.158266	Manual Ct		Manual	10	20	Manual	0.325076
91	3 (12-1)	Nqo1	SYBR	Unknown	26.9756	84.3	Auto Tm	24.2855	21.5164	2.40864	27.2552	27.1738	0.172507	Manual Ct		Manual	10	20	Manual	0.325076
115	3 (12-1)	Nqo1	SYBR	Unknown	27.2905	84.3	Auto Tm	19.9073	21.5164	2.40864	27.2552	27.1738	0.172507	Manual Ct		Manual	10	20	Manual	0.325076
139	3 (12-1)	Nqo1	SYBR	Unknown	27.2552	84.3	Auto Tm	20.3563	21.5164	2.40864	27.2552	27.1738	0.172507	Manual Ct		Manual	10	20	Manual	0.325076
166	30 (28-3)	Nqo1	SYBR	Unknown	27.1571	84.2	Auto Tm	21.6568	21.0294	0.629808	27.2033	27.2041	0.0474621	Manual Ct		Manual	10	20	Manual	0.325076
190	30 (28-3)	Nqo1	SYBR	Unknown	27.252	84.2	Auto Tm	20.3972	21.0294	0.629808	27.2033	27.2041	0.0474621	Manual Ct		Manual	10	20	Manual	0.325076
214	30 (28-3)	Nqo1	SYBR	Unknown	27.2033	84.2	Auto Tm	21.034	21.0294	0.629808	27.2033	27.2041	0.0474621	Manual Ct		Manual	10	20	Manual	0.325076
167	31 (29-1)	Nqo1	SYBR	Unknown	24.4993	84	Auto Tm	115.96	117.577	4.88608	24.4993	24.4783	0.0652589	Manual Ct		Manual	10	20	Manual	0.325076
191	31 (29-1)	Nqo1	SYBR	Unknown	24.5304	84	Auto Tm	113.703	117.577	4.88608	24.4993	24.4783	0.0652589	Manual Ct		Manual	10	20	Manual	0.325076
215	31 (29-1)	Nqo1	SYBR	Unknown	24.4051	84.2	Auto Tm	123.066	117.577	4.88608	24.4993	24.4783	0.0652589	Manual Ct		Manual	10	20	Manual	0.325076
168	32 (29-2)	Nqo1	SYBR	Unknown	24.2468	84	Auto Tm	136.004	137.045	4.94013	24.2468	24.2354	0.0568139	Manual Ct		Manual	10	20	Manual	0.325076
192	32 (29-2)	Nqo1	SYBR	Unknown	24.2856	84	Auto Tm	132.709	137.045	4.94013	24.2468	24.2354	0.0568139	Manual Ct		Manual	10	20	Manual	0.325076
216	32 (29-2)	Nqo1	SYBR	Unknown	24.1737	84	Auto Tm	142.423	137.045	4.94013	24.2468	24.2354	0.0568139	Manual Ct		Manual	10	20	Manual	0.325076
217	33 (30-1)	Nqo1	SYBR	Unknown	28.0066	84.1	Auto Tm	12.6667	13.1704	0.83469	28.0012	27.947	0.0986837	Manual Ct		Manual	10	20	Manual	0.325076
241	33 (30-1)	Nqo1	SYBR	Unknown	28.0012	83.9	Auto Tm	12.7106	13.1704	0.83469	28.0012	27.947	0.0986837	Manual Ct		Manual	10	20	Manual	0.325076
265	33 (30-1)	Nqo1	SYBR	Unknown	27.833	83.9	Auto Tm	14.1339	13.1704	0.83469	28.0012	27.947	0.0986837	Manual Ct		Manual	10	20	Manual	0.325076
218	34 (30-2)	Nqo1	SYBR	Unknown	24.9651	84.1	Auto Tm	86.4159	86.0964	2.61212	24.9651	24.9715	0.0482049	Manual Ct		Manual	10	20	Manual	0.325076
242	34 (30-2)	Nqo1	SYBR	Unknown	25.0225	84.1	Auto Tm	83.3392	86.0964	2.61212	24.9651	24.9715	0.0482049	Manual Ct		Manual	10	20	Manual	0.325076
266	34 (30-2)	Nqo1	SYBR	Unknown	24.9268	83.9	Auto Tm	88.534	86.0964	2.61212	24.9651	24.9715	0.0482049	Manual Ct		Manual	10	20	Manual	0.325076
219	35 (31-1)	Nqo1	SYBR	Unknown	24.491	84.1	Auto Tm	116.569	117.197	1.74798	24.491	24.4826	0.023544	Manual Ct		Manual	10	20	Manual	0.325076
243	35 (31-1)	Nqo1	SYBR	Unknown	24.5008	84.1	Auto Tm	115.85	117.197	1.74798	24.491	24.4826	0.023544	Manual Ct		Manual	10	20	Manual	0.325076
267	35 (31-1)	Nqo1	SYBR	Unknown	24.456	84.1	Auto Tm	119.172	117.197	1.74798	24.491	24.4826	0.023544	Manual Ct		Manual	10	20	Manual	0.325076
220	36 (31-2)	Nqo1	SYBR	Unknown	24.1754	84.1	Auto Tm	142.271	145.141	3.02232	24.1469	24.144	0.0329411	Manual Ct		Manual	10	20	Manual	0.325076
244	36 (31-2)	Nqo1	SYBR	Unknown	24.1469	84.1	Auto Tm	144.856	145.141	3.02232	24.1469	24.144	0.0329411	Manual Ct		Manual	10	20	Manual	0.325076
268	36 (31-2)	Nqo1	SYBR	Unknown	24.1097	84.1	Auto Tm	148.296	145.141	3.02232	24.1469	24.144	0.0329411	Manual Ct		Manual	10	20	Manual	0.325076
221	37 (32-1)	Nqo1	SYBR	Unknown	28.2784	84.1	Auto Tm	10.6696	9.25005	1.71535	28.4234	28.5239	0.308376	Manual Ct		Manual	10	20	Manual	0.325076
245	37 (32-1)	Nqo1	SYBR	Unknown	28.8701	84.1	Auto Tm	7.344	9.25005	1.71535	28.4234	28.5239	0.308376	Manual Ct		Manual	10	20	Manual	0.325076
269	37 (32-1)	Nqo1	SYBR	Unknown	28.4234	84.1	Auto Tm	9.73654	9.25005	1.71535	28.4234	28.5239	0.308376	Manual Ct		Manual	10	20	Manual	0.325076
222	38 (A)	Nqo1	SYBR	Unknown	27.5176	84.1	Auto Tm	17.2489	19.1961	2.23701	27.3896	27.3552	0.182064	Manual Ct		Manual	10	20	Manual	0.325076
246	38 (A)	Nqo1	SYBR	Unknown	27.3896	84.1	Auto Tm	18.6998	19.1961	2.23701	27.3896	27.3552	0.182064	Manual Ct		Manual	10	20	Manual	0.325076
270	38 (A)	Nqo1	SYBR	Unknown	27.1584	84.1	Auto Tm	21.6396	19.1961	2.23701	27.3896	27.3552	0.182064	Manual Ct		Manual	10	20	Manual	0.325076
223	39 (G)	Nqo1	SYBR	Unknown	26.9055	84.4	Auto Tm	25.3849	25.611	1.76226	26.9055	26.8939	0.108471	Manual Ct		Manual	10	20	Manual	0.325076
247	39 (G)	Nqo1	SYBR	Unknown	26.9962	84.1	Auto Tm	23.9727	25.611	1.76226	26.9055	26.8939	0.108471	Manual Ct		Manual	10	20	Manual	0.325076
271	39 (G)	Nqo1	SYBR	Unknown	26.7802	84.1	Auto Tm	27.4754	25.611	1.76226	26.9055	26.8939	0.108471	Manual Ct		Manual	10	20	Manual	0.325076
92	4 (12-2)	Nqo1	SYBR	Unknown	26.3143	84	Auto Tm	36.871	37.5927	1.02134	26.3025	26.2839	0.0427348	Manual Ct		Manual	10	20	Manual	0.325076
116	4 (12-2)	Nqo1	SYBR	Unknown	26.3025	84.2	Auto Tm	37.1458	37.5927	1.02134	26.3025	26.2839	0.0427348	Manual Ct		Manual	10	20	Manual	0.325076
140	4 (12-2)	Nqo1	SYBR	Unknown	26.2351	84.2	Auto Tm	38.7613	37.5927	1.02134	26.3025	26.2839	0.0427348	Manual Ct		Manual	10	20	Manual	0.325076
224	40 (H)	Nqo1	SYBR	Unknown	26.4797	84.4	Auto Tm	33.2147	34.341	3.56835	26.4797	26.4324	0.161543	Manual Ct		Manual	10	20	Manual	0.325076
248	40 (H)	Nqo1	SYBR	Unknown	26.5651	84.4	Auto Tm	31.4717	34.341	3.56835	26.4797	26.4324	0.161543	Manual Ct		Manual	10	20	Manual	0.325076
272	40 (H)	Nqo1	SYBR	Unknown	26.2525	84.4	Auto Tm	38.3366	34.341	3.56835	26.4797	26.4324	0.161543	Manual Ct		Manual	10	20	Manual	0.325076
93	5 (13-1)	Nqo1	SYBR	Unknown	27.1845	84	Auto Tm	21.2854	21.5178	0.605576	27.1845	27.1677	0.0442819	Manual Ct		Manual	10	20	Manual	0.325076
117	5 (13-1)	Nqo1	SYBR	Unknown	27.1175	84.2	Auto Tm	22.2052	21.5178	0.605576	27.1845	27.1677	0.0442819	Manual Ct		Manual	10	20	Manual	0.325076
141	5 (13-1)	Nqo1	SYBR	Unknown	27.2011	84.2	Auto Tm	21.0629	21.5178	0.605576	27.1845	27.1677	0.0442819	Manual Ct		Manual	10	20	Manual	0.325076
94	6 (14-1)	Nqo1	SYBR	Unknown	25.3353	84	Auto Tm	68.4049	69.4145	1.45153	25.3271	25.3124	0.0329408	Manual Ct		Manual	10	20	Manual	0.325076
118	6 (14-1)	Nqo1	SYBR	Unknown	25.3271	84	Auto Tm	68.7605	69.4145	1.45153	25.3271	25.3124	0.0329408	Manual Ct		Manual	10	20	Manual	0.325076
142	6 (14-1)	Nqo1	SYBR	Unknown	25.2746	84.2	Auto Tm	71.0779	69.4145	1.45153	25.3271	25.3124	0.0329408	Manual Ct		Manual	10	20	Manual	0.325076
95	7 (15-1)	Nqo1	SYBR	Unknown	25.461	84	Auto Tm	63.1886	58.143	4.70373	25.6142	25.5962	0.127189	Manual Ct		Manual	10	20	Manual	0.325076
119	7 (15-1)	Nqo1	SYBR	Unknown	25.6142	84	Auto Tm	57.3616	58.143	4.70373	25.6142	25.5962	0.127189	Manual Ct		Manual	10	20	Manual	0.325076
143	7 (15-1)	Nqo1	SYBR	Unknown	25.7134	84	Auto Tm	53.879	58.143	4.70373	25.6142	25.5962	0.127189	Manual Ct		Manual	10	20	Manual	0.325076
96	8 (15-2)	Nqo1	SYBR	Unknown	26.8422	84	Auto Tm	26.4197	21.3427	6.9182	26.9848	27.2457	0.579775	Manual Ct		Manual	10	20	Manual	0.325076
120	8 (15-2)	Nqo1	SYBR	Unknown	27.9101	84	Auto Tm	13.4629	21.3427	6.9182	26.9848	27.2457	0.579775	Manual Ct		Manual	10	20	Manual	0.325076
144	8 (15-2)	Nqo1	SYBR	Unknown	26.9848	84	Auto Tm	24.1456	21.3427	6.9182	26.9848	27.2457	0.579775	Manual Ct		Manual	10	20	Manual	0.325076
145	9 (16-1)	Nqo1	SYBR	Unknown	26.2158	83.9	Auto Tm	39.2363	34.9637	3.85911	26.4462	26.4047	0.171944	Manual Ct		Manual	10	20	Manual	0.325076
169	9 (16-1)	Nqo1	SYBR	Unknown	26.552	84.1	Auto Tm	31.7314	34.9637	3.85911	26.4462	26.4047	0.171944	Manual Ct		Manual	10	20	Manual	0.325076
193	9 (16-1)	Nqo1	SYBR	Unknown	26.4462	84.1	Auto Tm	33.9234	34.9637	3.85911	26.4462	26.4047	0.171944	Manual Ct		Manual	10	20	Manual	0.325076
371	Gene 2 Standard (1)	Nqo1	SYBR	Standard	31.8731	83.8	Auto Tm	1						Manual Ct		Manual	10	20	Manual	0.325076
372	Gene 2 Standard (1)	Nqo1	SYBR	Standard	32.5229	84	Auto Tm	1						Manual Ct		Manual	10	20	Manual	0.325076
369	Gene 2 Standard (10)	Nqo1	SYBR	Standard	28.2299	84.1	Auto Tm	10						Manual Ct		Manual	10	20	Manual	0.325076
370	Gene 2 Standard (10)	Nqo1	SYBR	Standard	27.8536	84.1	Auto Tm	10						Manual Ct		Manual	10	20	Manual	0.325076
367	Gene 2 Standard (100)	Nqo1	SYBR	Standard	24.9721	84.7	Auto Tm	100						Manual Ct		Manual	10	20	Manual	0.325076
368	Gene 2 Standard (100)	Nqo1	SYBR	Standard	24.835	84.9	Auto Tm	100						Manual Ct		Manual	10	20	Manual	0.325076
380	NTC Gene 2	Nqo1	SYBR	NTC	Undetermined	61.8	Auto Tm	0						Manual Ct		Manual	10	20	Manual	0.325076						TRUE
383	RT Negative 2	Nqo1	SYBR	NTC	31.0555	84.5	Auto Tm	1.84811						Manual Ct		Manual	10	20	Manual	0.325076
Slope	-3.64723	cycles/log decade
Y-Intercept		32.0283
R^2		0.988175
		Nqo1	18S
	Mouse ID	Qty Mean	Qty Mean	Ratio	Normalized values	Mice groups										Mean	STDEV	SE
1	11-1 (4%+RC+HFHC)	31.3079	16.1897	1.93382	0.80048	18%- 4 WEEKS	0.191289	1.55924	0.146413							0.632315	0.803057	0.463645
2	11-2 (4%+RC+HFHC)	56.9809	17.3774	3.27902	1.35731	4%- 4 WEEKS	2.76977	2.79704	2.36141	3.26943						2.79941	0.371323	0.185662	P = 0.005	**
3	12-1 (18%+RC+HFHC)	21.5164	29.3828	0.732278	0.303117
4	12-2 (18%+RC+HFHC)	37.5927	18.8159	1.99793	0.827017	18%+RC - 4 WEEKS	0.183761	0.361971	0.469086							0.338273	0.144131	0.0832141
5	13-1 (4%+RC+RC)	21.5178	31.6372	0.680142	0.281537	4%+RC - 4 WEEKS	0.472719	0.670137	0.624236							0.589031	0.10331	0.059646	P = 0.071
6	14-1 (18%+RC+RC)	69.4145	20.4911	3.38755	1.40223
7	15-1 (4%+RC+HFHC)	58.143	15.311	3.79746	1.57191	18%+RC+RC	1.40223	1.03155	0.896945	0.273481	0.438337	0.314246	0.465133			0.688847	0.427264	0.161491
8	15-2 (4%+RC+HFHC)	21.3427	19.3291	1.10418	0.457061	18%+RC+HFHC	0.303117	0.827017	1.87342	2.50458	0.743274					1.25028	0.907592	0.453796	P = 0.178
9	16-1 (4%+RC+RC)	34.9637	19.7214	1.77288	0.733862
10	17-1 (18%+RC+HFHC)	98.3534	21.7315	4.52584	1.87342	4%+RC+RC	0.281537	0.733862	1.73799	0.999741	0.515607	0.573765				0.807084	0.514716	0.210132
11	17-2 (18%+RC+HFHC)	122.06	20.1731	6.05063	2.50458	4%+RC+HFHC	0.80048	1.35731	1.57191	0.457061	2.20841	0.644535	0.55198	0.194907	0.421064	0.911962	0.660517	0.220172	P = 0.749
12	18-1 (18%+RC+RC)	46.0082	18.462	2.49205	1.03155
13	19-1 (4%+RC+HFHC)	92.9506	17.4224	5.33512	2.20841
14	20-1 (4%+RC+RC)	72.1021	17.1726	4.19868	1.73799											Mean		SE
15	21-1 (4%+RC+HFHC)	31.9875	20.5432	1.55708	0.644535											0.632315	1	0.463645	0.73325
16	21-2 (4%+RC+HFHC)	28.1253	21.0915	1.33348	0.55198											2.79941	4.42724	0.185662	0.293622
17	22-1 (4%+RC+RC)	49.8051	20.6215	2.4152	0.999741
18	23-1 (4%+RC+HFHC)	12.7425	27.0621	0.47086	0.194907											0.338273	0.534975	0.0832141	0.131602
19	23-2 (4%+RC+HFHC)	27.2917	26.8298	1.01722	0.421064											0.589031	0.931546	0.059646	0.0943297
20	24-1 (4%+RC+RC)	20.5934	16.5327	1.24562	0.515607
21	24-2 (4%+RC+RC)	27.6903	19.9769	1.38611	0.573765											0.688847	1.0894	0.161491	0.255396
22	25-2 (18%+RC+HFHC)	38.3615	21.364	1.79562	0.743274											1.25028	1.97731	0.453796	0.717674
23	26-1 (18%+RC+RC)	40.059	18.4871	2.16686	0.896945
24	26-2 (18%+RC+RC)	15.7337	23.8143	0.660682	0.273481											0.807084	1.2764	0.210132	0.332322
25	27-1 (4%+RC - 5 WEEKS)	25.4156	22.2552	1.14201	0.472719											0.911962	1.44226	0.220172	0.3482
26	27-2 (4%+RC - 5 WEEKS)	36.4853	22.5366	1.61893	0.670137
27	27-3 (4%+RC - 5 WEEKS)	34.3736	22.7935	1.50804	0.624236
28	28-1 (18%+RC - 4 WEEKS)	10.4268	23.4873	0.443934	0.183761
29	28-2 (18%+RC - 4 WEEKS)	17.9996	20.5837	0.874458	0.361971
30	28-3 (18%+RC - 4 WEEKS)	21.0294	18.557	1.13323	0.469086
31	29-1 (4%- 4 WEEKS)	117.577	17.5716	6.69127	2.76977		0.191289	2.76977		0.183761	0.472719		1.40223	0.303117		0.281537	0.80048
32	29-2 (4%- 4 WEEKS)	137.045	20.2815	6.75716	2.79704		1.55924	2.79704		0.361971	0.670137		1.03155	0.827017		0.733862	1.35731
33	30-1 (18%- 4 WEEKS)	13.1704	28.5	0.46212	0.191289		0.146413	2.36141		0.469086	0.624236		0.896945	1.87342		1.73799	1.57191
34	30-2 (18%- 4 WEEKS)	86.0964	22.8563	3.76685	1.55924			3.26943					0.273481	2.50458		0.999741	0.457061
35	31-1 (4%- 4 WEEKS)	117.197	20.5437	5.70475	2.36141								0.438337	0.743274		0.515607	2.20841
36	31-2 (4%- 4 WEEKS)	145.141	18.3761	7.89836	3.26943								0.314246			0.573765	0.644535
37	32-1 (18%- 4 WEEKS)	9.25005	26.1516	0.353708	0.146413								0.465133				0.55198
38	A (18%+RC+RC)	19.1961	18.1276	1.05894	0.438337												0.194907
39	G (18%+RC+RC)	25.611	33.7358	0.759162	0.314246												0.421064
40	H (18%+RC+RC)	34.341	30.5612	1.12368	0.465133
				2.41582

## Sheet: Plate 3 SMA_TNF_IL1a_analyzed
SDS 2.4	AQ Results	1
Filename	Plate 3 SMA_TNF_IL1a
PlateID
Assay Type	Absolute Quantification
Run DateTime	2015-12-20 21:57:26
Operator
ThermalCycleParams
Sample Information
Well	Sample Name	Detector Name	Reporter	Task	Ct	Tm Value	Tm Type	Quantity	Qty Mean	Qty StdDev	Ct Median	Ct Mean	Ct StdDev	Ct Type	Template Name	Baseline Type	Baseline Start	Baseline Stop	Threshold Type	Threshold	FOS	HMD	LME	EW	BPR	NAW	HNS	HRN	EAF	BAF	TAF	CAF
225	1 (11-1)	IL-1a	SYBR	Unknown	26.6007	82.8	Auto Tm	62.5111	68.0047	7.2908	26.5449	26.4951	0.137561	Manual Ct		Manual	10	21	Manual	0.3839
249	1 (11-1)	IL-1a	SYBR	Unknown	26.5449	82.8	Auto Tm	65.2269	68.0047	7.2908	26.5449	26.4951	0.137561	Manual Ct		Manual	10	21	Manual	0.3839
273	1 (11-1)	IL-1a	SYBR	Unknown	26.3395	82.8	Auto Tm	76.2761	68.0047	7.2908	26.5449	26.4951	0.137561	Manual Ct		Manual	10	21	Manual	0.3839
234	10 (17-1)	IL-1a	SYBR	Unknown	26.2277	82.7	Auto Tm	83.0609	81.9657	5.49435	26.2277	26.2471	0.0889773	Manual Ct		Manual	10	21	Manual	0.3839
258	10 (17-1)	IL-1a	SYBR	Unknown	26.3442	82.7	Auto Tm	76.0062	81.9657	5.49435	26.2277	26.2471	0.0889773	Manual Ct		Manual	10	21	Manual	0.3839
282	10 (17-1)	IL-1a	SYBR	Unknown	26.1694	82.7	Auto Tm	86.8299	81.9657	5.49435	26.2277	26.2471	0.0889773	Manual Ct		Manual	10	21	Manual	0.3839
235	11 (17-2)	IL-1a	SYBR	Unknown	24.9822	82.7	Auto Tm	214.53	213.592	1.03518	24.9869	24.988	0.00636493	Manual Ct		Manual	10	21	Manual	0.3839
259	11 (17-2)	IL-1a	SYBR	Unknown	24.9869	82.7	Auto Tm	213.764	213.592	1.03518	24.9869	24.988	0.00636493	Manual Ct		Manual	10	21	Manual	0.3839
283	11 (17-2)	IL-1a	SYBR	Unknown	24.9948	82.7	Auto Tm	212.481	213.592	1.03518	24.9869	24.988	0.00636493	Manual Ct		Manual	10	21	Manual	0.3839
236	12 (18-1)	IL-1a	SYBR	Unknown	27.2393	82.7	Auto Tm	38.4296	38.8292	1.21291	27.2393	27.2262	0.0407317	Manual Ct		Manual	10	21	Manual	0.3839
260	12 (18-1)	IL-1a	SYBR	Unknown	27.2587	82.7	Auto Tm	37.8666	38.8292	1.21291	27.2393	27.2262	0.0407317	Manual Ct		Manual	10	21	Manual	0.3839
284	12 (18-1)	IL-1a	SYBR	Unknown	27.1805	82.7	Auto Tm	40.1916	38.8292	1.21291	27.2393	27.2262	0.0407317	Manual Ct		Manual	10	21	Manual	0.3839
237	13 (19-1)	IL-1a	SYBR	Unknown	25.9826	82.7	Auto Tm	100.112	94.7969	7.09078	26.0168	26.0567	0.100186	Manual Ct		Manual	10	21	Manual	0.3839
261	13 (19-1)	IL-1a	SYBR	Unknown	26.1707	82.7	Auto Tm	86.7457	94.7969	7.09078	26.0168	26.0567	0.100186	Manual Ct		Manual	10	21	Manual	0.3839
285	13 (19-1)	IL-1a	SYBR	Unknown	26.0168	82.7	Auto Tm	97.5333	94.7969	7.09078	26.0168	26.0567	0.100186	Manual Ct		Manual	10	21	Manual	0.3839
238	14 (20-1)	IL-1a	SYBR	Unknown	26.417	82.7	Auto Tm	71.9036	72.0724	2.93365	26.417	26.4146	0.0533656	Manual Ct		Manual	10	21	Manual	0.3839
262	14 (20-1)	IL-1a	SYBR	Unknown	26.3601	82.4	Auto Tm	75.0868	72.0724	2.93365	26.417	26.4146	0.0533656	Manual Ct		Manual	10	21	Manual	0.3839
286	14 (20-1)	IL-1a	SYBR	Unknown	26.4668	82.4	Auto Tm	69.2268	72.0724	2.93365	26.417	26.4146	0.0533656	Manual Ct		Manual	10	21	Manual	0.3839
239	15 (21-1)	IL-1a	SYBR	Unknown	26.5799	82.4	Auto Tm	63.5113	58.7876	4.24013	26.7095	26.6836	0.093463	Manual Ct		Manual	10	21	Manual	0.3839
263	15 (21-1)	IL-1a	SYBR	Unknown	26.7095	82.4	Auto Tm	57.5407	58.7876	4.24013	26.7095	26.6836	0.093463	Manual Ct		Manual	10	21	Manual	0.3839
287	15 (21-1)	IL-1a	SYBR	Unknown	26.7614	82.4	Auto Tm	55.3107	58.7876	4.24013	26.7095	26.6836	0.093463	Manual Ct		Manual	10	21	Manual	0.3839
240	16 (21-2)	IL-1a	SYBR	Unknown	26.4221	82.4	Auto Tm	71.6247	75.3015	3.45261	26.3476	26.3573	0.0605236	Manual Ct		Manual	10	21	Manual	0.3839
264	16 (21-2)	IL-1a	SYBR	Unknown	26.3476	82.4	Auto Tm	75.8053	75.3015	3.45261	26.3476	26.3573	0.0605236	Manual Ct		Manual	10	21	Manual	0.3839
288	16 (21-2)	IL-1a	SYBR	Unknown	26.3022	82.4	Auto Tm	78.4746	75.3015	3.45261	26.3476	26.3573	0.0605236	Manual Ct		Manual	10	21	Manual	0.3839
289	17 (22-1)	IL-1a	SYBR	Unknown	27.5121	82.3	Auto Tm	31.2178	32.0967	1.04253	27.4869	27.4761	0.0423956	Manual Ct		Manual	10	21	Manual	0.3839
313	17 (22-1)	IL-1a	SYBR	Unknown	27.4869	82.3	Auto Tm	31.8238	32.0967	1.04253	27.4869	27.4761	0.0423956	Manual Ct		Manual	10	21	Manual	0.3839
337	17 (22-1)	IL-1a	SYBR	Unknown	27.4294	82.1	Auto Tm	33.2486	32.0967	1.04253	27.4869	27.4761	0.0423956	Manual Ct		Manual	10	21	Manual	0.3839
290	18 (23-1)	IL-1a	SYBR	Unknown	27.9338	82.3	Auto Tm	22.6402	22.3948	0.212836	27.9547	27.9481	0.0124407	Manual Ct		Manual	10	21	Manual	0.3839
314	18 (23-1)	IL-1a	SYBR	Unknown	27.9547	82.3	Auto Tm	22.2821	22.3948	0.212836	27.9547	27.9481	0.0124407	Manual Ct		Manual	10	21	Manual	0.3839
338	18 (23-1)	IL-1a	SYBR	Unknown	27.9559	82.3	Auto Tm	22.262	22.3948	0.212836	27.9547	27.9481	0.0124407	Manual Ct		Manual	10	21	Manual	0.3839
291	19 (23-2)	IL-1a	SYBR	Unknown	27.0626	82.6	Auto Tm	43.9692	43.6586	1.72794	27.0626	27.0726	0.0522471	Manual Ct		Manual	10	21	Manual	0.3839
315	19 (23-2)	IL-1a	SYBR	Unknown	27.026	82.3	Auto Tm	45.2102	43.6586	1.72794	27.0626	27.0726	0.0522471	Manual Ct		Manual	10	21	Manual	0.3839
339	19 (23-2)	IL-1a	SYBR	Unknown	27.1291	82.3	Auto Tm	41.7964	43.6586	1.72794	27.0626	27.0726	0.0522471	Manual Ct		Manual	10	21	Manual	0.3839
226	2 (11-2)	IL-1a	SYBR	Unknown	26.0441	82.8	Auto Tm	95.5322	104.397	8.42039	25.9154	25.9305	0.106858	Manual Ct		Manual	10	21	Manual	0.3839
250	2 (11-2)	IL-1a	SYBR	Unknown	25.8319	82.8	Auto Tm	112.288	104.397	8.42039	25.9154	25.9305	0.106858	Manual Ct		Manual	10	21	Manual	0.3839
274	2 (11-2)	IL-1a	SYBR	Unknown	25.9154	82.8	Auto Tm	105.371	104.397	8.42039	25.9154	25.9305	0.106858	Manual Ct		Manual	10	21	Manual	0.3839
292	20 (24-1)	IL-1a	SYBR	Unknown	28.4099	82.6	Auto Tm	15.7521	17.9436	2.40353	28.267	28.2467	0.174234	Manual Ct		Manual	10	21	Manual	0.3839
316	20 (24-1)	IL-1a	SYBR	Unknown	28.0632	82.3	Auto Tm	20.5141	17.9436	2.40353	28.267	28.2467	0.174234	Manual Ct		Manual	10	21	Manual	0.3839
340	20 (24-1)	IL-1a	SYBR	Unknown	28.267	82.3	Auto Tm	17.5647	17.9436	2.40353	28.267	28.2467	0.174234	Manual Ct		Manual	10	21	Manual	0.3839
293	21 (24-2)	IL-1a	SYBR	Unknown	26.492	82.6	Auto Tm	67.9076	66.6241	6.67323	26.492	26.5216	0.133797	Manual Ct		Manual	10	21	Manual	0.3839
317	21 (24-2)	IL-1a	SYBR	Unknown	26.6677	82.6	Auto Tm	59.4023	66.6241	6.67323	26.492	26.5216	0.133797	Manual Ct		Manual	10	21	Manual	0.3839
341	21 (24-2)	IL-1a	SYBR	Unknown	26.405	82.6	Auto Tm	72.5623	66.6241	6.67323	26.492	26.5216	0.133797	Manual Ct		Manual	10	21	Manual	0.3839
294	22 (25-2)	IL-1a	SYBR	Unknown	27.0949	82.6	Auto Tm	42.8988	47.2015	3.74017	26.9195	26.9723	0.106536	Manual Ct		Manual	10	21	Manual	0.3839
318	22 (25-2)	IL-1a	SYBR	Unknown	26.9195	82.6	Auto Tm	49.0312	47.2015	3.74017	26.9195	26.9723	0.106536	Manual Ct		Manual	10	21	Manual	0.3839
342	22 (25-2)	IL-1a	SYBR	Unknown	26.9024	82.6	Auto Tm	49.6747	47.2015	3.74017	26.9195	26.9723	0.106536	Manual Ct		Manual	10	21	Manual	0.3839
295	23 (26-1)	IL-1a	SYBR	Unknown	27.435	82.6	Auto Tm	33.1079	35.661	2.23963	27.304	27.3392	0.0838741	Manual Ct		Manual	10	21	Manual	0.3839
319	23 (26-1)	IL-1a	SYBR	Unknown	27.2787	82.6	Auto Tm	37.2943	35.661	2.23963	27.304	27.3392	0.0838741	Manual Ct		Manual	10	21	Manual	0.3839
343	23 (26-1)	IL-1a	SYBR	Unknown	27.304	82.6	Auto Tm	36.5808	35.661	2.23963	27.304	27.3392	0.0838741	Manual Ct		Manual	10	21	Manual	0.3839
296	24 (26-2)	IL-1a	SYBR	Unknown	28.0122	82.8	Auto Tm	21.3266	19.3508	3.37548	28.0156	28.1543	0.243158	Manual Ct		Manual	10	21	Manual	0.3839
320	24 (26-2)	IL-1a	SYBR	Unknown	28.0156	82.6	Auto Tm	21.2726	19.3508	3.37548	28.0156	28.1543	0.243158	Manual Ct		Manual	10	21	Manual	0.3839
344	24 (26-2)	IL-1a	SYBR	Unknown	28.4351	82.6	Auto Tm	15.4533	19.3508	3.37548	28.0156	28.1543	0.243158	Manual Ct		Manual	10	21	Manual	0.3839
297	25 (27-1)	IL-1a	SYBR	Unknown	27.146	82.8	Auto Tm	41.2616	43.3653	5.32776	27.146	27.0871	0.157087	Manual Ct		Manual	10	21	Manual	0.3839
321	25 (27-1)	IL-1a	SYBR	Unknown	27.2062	82.8	Auto Tm	39.4106	43.3653	5.32776	27.146	27.0871	0.157087	Manual Ct		Manual	10	21	Manual	0.3839
345	25 (27-1)	IL-1a	SYBR	Unknown	26.9091	82.8	Auto Tm	49.4237	43.3653	5.32776	27.146	27.0871	0.157087	Manual Ct		Manual	10	21	Manual	0.3839
298	26 (27-2)	IL-1a	SYBR	Unknown	26.6661	82.8	Auto Tm	59.4725	59.4484	0.755178	26.6661	26.6667	0.0166794	Manual Ct		Manual	10	21	Manual	0.3839
322	26 (27-2)	IL-1a	SYBR	Unknown	26.6837	82.8	Auto Tm	58.6815	59.4484	0.755178	26.6661	26.6667	0.0166794	Manual Ct		Manual	10	21	Manual	0.3839
346	26 (27-2)	IL-1a	SYBR	Unknown	26.6504	82.8	Auto Tm	60.1912	59.4484	0.755178	26.6661	26.6667	0.0166794	Manual Ct		Manual	10	21	Manual	0.3839
299	27 (27-3)	IL-1a	SYBR	Unknown	26.6515	82.8	Auto Tm	60.1408	62.3136	3.76756	26.6515	26.6065	0.0780658	Manual Ct		Manual	10	21	Manual	0.3839
323	27 (27-3)	IL-1a	SYBR	Unknown	26.6516	82.8	Auto Tm	60.1361	62.3136	3.76756	26.6515	26.6065	0.0780658	Manual Ct		Manual	10	21	Manual	0.3839
347	27 (27-3)	IL-1a	SYBR	Unknown	26.5163	82.8	Auto Tm	66.664	62.3136	3.76756	26.6515	26.6065	0.0780658	Manual Ct		Manual	10	21	Manual	0.3839
300	28 (28-1)	IL-1a	SYBR	Unknown	27.9891	82.8	Auto Tm	21.7054	21.3123	0.342447	28.023	28.0132	0.0209991	Manual Ct		Manual	10	21	Manual	0.3839
324	28 (28-1)	IL-1a	SYBR	Unknown	28.0276	82.8	Auto Tm	21.0787	21.3123	0.342447	28.023	28.0132	0.0209991	Manual Ct		Manual	10	21	Manual	0.3839
348	28 (28-1)	IL-1a	SYBR	Unknown	28.023	82.8	Auto Tm	21.1529	21.3123	0.342447	28.023	28.0132	0.0209991	Manual Ct		Manual	10	21	Manual	0.3839
301	29 (28-2)	IL-1a	SYBR	Unknown	26.9842	82.8	Auto Tm	46.6753	51.3314	4.08881	26.8178	26.8622	0.106901	Manual Ct		Manual	10	21	Manual	0.3839
325	29 (28-2)	IL-1a	SYBR	Unknown	26.8178	82.8	Auto Tm	52.9817	51.3314	4.08881	26.8178	26.8622	0.106901	Manual Ct		Manual	10	21	Manual	0.3839
349	29 (28-2)	IL-1a	SYBR	Unknown	26.7847	82.8	Auto Tm	54.3371	51.3314	4.08881	26.8178	26.8622	0.106901	Manual Ct		Manual	10	21	Manual	0.3839
227	3 (12-1)	IL-1a	SYBR	Unknown	27.3368	83	Auto Tm	35.6795	36.0417	0.877804	27.3368	27.3238	0.0317739	Manual Ct		Manual	10	21	Manual	0.3839
251	3 (12-1)	IL-1a	SYBR	Unknown	27.347	82.8	Auto Tm	35.4029	36.0417	0.877804	27.3368	27.3238	0.0317739	Manual Ct		Manual	10	21	Manual	0.3839
275	3 (12-1)	IL-1a	SYBR	Unknown	27.2876	82.8	Auto Tm	37.0426	36.0417	0.877804	27.3368	27.3238	0.0317739	Manual Ct		Manual	10	21	Manual	0.3839
302	30 (28-3)	IL-1a	SYBR	Unknown	27.4104	82.8	Auto Tm	33.7335	35.9392	1.92057	27.2947	27.3285	0.0712414	Manual Ct		Manual	10	21	Manual	0.3839
326	30 (28-3)	IL-1a	SYBR	Unknown	27.2805	82.8	Auto Tm	37.2414	35.9392	1.92057	27.2947	27.3285	0.0712414	Manual Ct		Manual	10	21	Manual	0.3839
350	30 (28-3)	IL-1a	SYBR	Unknown	27.2947	82.8	Auto Tm	36.8426	35.9392	1.92057	27.2947	27.3285	0.0712414	Manual Ct		Manual	10	21	Manual	0.3839
303	31 (29-1)	IL-1a	SYBR	Unknown	26.1056	82.8	Auto Tm	91.1595	90.3588	2.10445	26.1056	26.1174	0.0307488	Manual Ct		Manual	10	21	Manual	0.3839
327	31 (29-1)	IL-1a	SYBR	Unknown	26.1523	82.8	Auto Tm	87.9716	90.3588	2.10445	26.1056	26.1174	0.0307488	Manual Ct		Manual	10	21	Manual	0.3839
351	31 (29-1)	IL-1a	SYBR	Unknown	26.0943	82.8	Auto Tm	91.9455	90.3588	2.10445	26.1056	26.1174	0.0307488	Manual Ct		Manual	10	21	Manual	0.3839
304	32 (29-2)	IL-1a	SYBR	Unknown	25.9072	82.7	Auto Tm	106.032	101.748	10.4212	25.9072	25.9661	0.138477	Manual Ct		Manual	10	21	Manual	0.3839
328	32 (29-2)	IL-1a	SYBR	Unknown	26.1243	82.7	Auto Tm	89.868	101.748	10.4212	25.9072	25.9661	0.138477	Manual Ct		Manual	10	21	Manual	0.3839
352	32 (29-2)	IL-1a	SYBR	Unknown	25.8668	82.7	Auto Tm	109.345	101.748	10.4212	25.9072	25.9661	0.138477	Manual Ct		Manual	10	21	Manual	0.3839
305	33 (30-1)	IL-1a	SYBR	Unknown	26.9541	82.7	Auto Tm	47.7553	46.6181	0.985407	27.0009	26.986	0.0275803	Manual Ct		Manual	10	21	Manual	0.3839
329	33 (30-1)	IL-1a	SYBR	Unknown	27.0009	82.7	Auto Tm	46.0829	46.6181	0.985407	27.0009	26.986	0.0275803	Manual Ct		Manual	10	21	Manual	0.3839
353	33 (30-1)	IL-1a	SYBR	Unknown	27.0028	82.7	Auto Tm	46.0161	46.6181	0.985407	27.0009	26.986	0.0275803	Manual Ct		Manual	10	21	Manual	0.3839
306	34 (30-2)	IL-1a	SYBR	Unknown	25.6186	82.7	Auto Tm	132.111	133.209	1.18303	25.6092	25.6077	0.011647	Manual Ct		Manual	10	21	Manual	0.3839
330	34 (30-2)	IL-1a	SYBR	Unknown	25.5954	82.7	Auto Tm	134.462	133.209	1.18303	25.6092	25.6077	0.011647	Manual Ct		Manual	10	21	Manual	0.3839
354	34 (30-2)	IL-1a	SYBR	Unknown	25.6092	82.7	Auto Tm	133.054	133.209	1.18303	25.6092	25.6077	0.011647	Manual Ct		Manual	10	21	Manual	0.3839
307	35 (31-1)	IL-1a	SYBR	Unknown	25.6933	82.7	Auto Tm	124.8	121.858	10.1794	25.6933	25.7277	0.111746	Manual Ct		Manual	10	21	Manual	0.3839
331	35 (31-1)	IL-1a	SYBR	Unknown	25.8526	82.7	Auto Tm	110.531	121.858	10.1794	25.6933	25.7277	0.111746	Manual Ct		Manual	10	21	Manual	0.3839
355	35 (31-1)	IL-1a	SYBR	Unknown	25.6373	82.7	Auto Tm	130.242	121.858	10.1794	25.6933	25.7277	0.111746	Manual Ct		Manual	10	21	Manual	0.3839
308	36 (31-2)	IL-1a	SYBR	Unknown	25.4786	82.7	Auto Tm	146.979	157.118	10.6492	25.399	25.393	0.0887109	Manual Ct		Manual	10	21	Manual	0.3839
332	36 (31-2)	IL-1a	SYBR	Unknown	25.399	82.5	Auto Tm	156.162	157.118	10.6492	25.399	25.393	0.0887109	Manual Ct		Manual	10	21	Manual	0.3839
356	36 (31-2)	IL-1a	SYBR	Unknown	25.3015	82.5	Auto Tm	168.213	157.118	10.6492	25.399	25.393	0.0887109	Manual Ct		Manual	10	21	Manual	0.3839
309	37 (32-1)	IL-1a	SYBR	Unknown	27.3178	82.4	Auto Tm	36.1981	35.6614	2.84243	27.3178	27.3403	0.106007	Manual Ct		Manual	10	21	Manual	0.3839
333	37 (32-1)	IL-1a	SYBR	Unknown	27.2473	82.4	Auto Tm	38.1972	35.6614	2.84243	27.3178	27.3403	0.106007	Manual Ct		Manual	10	21	Manual	0.3839
357	37 (32-1)	IL-1a	SYBR	Unknown	27.4557	82.4	Auto Tm	32.5888	35.6614	2.84243	27.3178	27.3403	0.106007	Manual Ct		Manual	10	21	Manual	0.3839
310	38 (A)	IL-1a	SYBR	Unknown	28.784	82.4	Auto Tm	11.8457	11.9035	0.849233	28.784	28.7798	0.0934791	Manual Ct		Manual	10	21	Manual	0.3839
334	38 (A)	IL-1a	SYBR	Unknown	28.8712	82.4	Auto Tm	11.0846	11.9035	0.849233	28.784	28.7798	0.0934791	Manual Ct		Manual	10	21	Manual	0.3839
358	38 (A)	IL-1a	SYBR	Unknown	28.6843	82.4	Auto Tm	12.7802	11.9035	0.849233	28.784	28.7798	0.0934791	Manual Ct		Manual	10	21	Manual	0.3839
311	39 (G)	IL-1a	SYBR	Unknown	27.8967	82.4	Auto Tm	23.2894	22.9064	0.584946	27.9019	27.9187	0.0337652	Manual Ct		Manual	10	21	Manual	0.3839
335	39 (G)	IL-1a	SYBR	Unknown	27.9019	82.4	Auto Tm	23.1966	22.9064	0.584946	27.9019	27.9187	0.0337652	Manual Ct		Manual	10	21	Manual	0.3839
359	39 (G)	IL-1a	SYBR	Unknown	27.9576	82.1	Auto Tm	22.2331	22.9064	0.584946	27.9019	27.9187	0.0337652	Manual Ct		Manual	10	21	Manual	0.3839
228	4 (12-2)	IL-1a	SYBR	Unknown	26.1124	83	Auto Tm	90.6882	94.1216	2.99637	26.0449	26.064	0.0421576	Manual Ct		Manual	10	21	Manual	0.3839
252	4 (12-2)	IL-1a	SYBR	Unknown	26.0348	82.8	Auto Tm	96.2086	94.1216	2.99637	26.0449	26.064	0.0421576	Manual Ct		Manual	10	21	Manual	0.3839
276	4 (12-2)	IL-1a	SYBR	Unknown	26.0449	82.8	Auto Tm	95.4679	94.1216	2.99637	26.0449	26.064	0.0421576	Manual Ct		Manual	10	21	Manual	0.3839
312	40 (H)	IL-1a	SYBR	Unknown	27.2463	82.4	Auto Tm	38.225	37.7545	1.31699	27.2463	27.2631	0.0461786	Manual Ct		Manual	10	21	Manual	0.3839
336	40 (H)	IL-1a	SYBR	Unknown	27.2277	82.4	Auto Tm	38.7717	37.7545	1.31699	27.2463	27.2631	0.0461786	Manual Ct		Manual	10	21	Manual	0.3839
360	40 (H)	IL-1a	SYBR	Unknown	27.3153	82.1	Auto Tm	36.2669	37.7545	1.31699	27.2463	27.2631	0.0461786	Manual Ct		Manual	10	21	Manual	0.3839
229	5 (13-1)	IL-1a	SYBR	Unknown	28.2193	83	Auto Tm	18.2135	17.787	0.91	28.2193	28.2516	0.0681548	Manual Ct		Manual	10	21	Manual	0.3839
253	5 (13-1)	IL-1a	SYBR	Unknown	28.2056	83	Auto Tm	18.4055	17.787	0.91	28.2193	28.2516	0.0681548	Manual Ct		Manual	10	21	Manual	0.3839
277	5 (13-1)	IL-1a	SYBR	Unknown	28.3299	82.8	Auto Tm	16.7421	17.787	0.91	28.2193	28.2516	0.0681548	Manual Ct		Manual	10	21	Manual	0.3839
230	6 (14-1)	IL-1a	SYBR	Unknown	27.3175	82.8	Auto Tm	36.2077	41.067	7.36734	27.2732	27.1655	0.225944	Manual Ct		Manual	10	21	Manual	0.3839
254	6 (14-1)	IL-1a	SYBR	Unknown	27.2732	82.8	Auto Tm	37.4495	41.067	7.36734	27.2732	27.1655	0.225944	Manual Ct		Manual	10	21	Manual	0.3839
278	6 (14-1)	IL-1a	SYBR	Unknown	26.9059	82.8	Auto Tm	49.5438	41.067	7.36734	27.2732	27.1655	0.225944	Manual Ct		Manual	10	21	Manual	0.3839
231	7 (15-1)	IL-1a	SYBR	Unknown	26.4882	82.8	Auto Tm	68.1075	70.8192	5.47185	26.4882	26.4395	0.0994104	Manual Ct		Manual	10	21	Manual	0.3839
255	7 (15-1)	IL-1a	SYBR	Unknown	26.5052	82.8	Auto Tm	67.2327	70.8192	5.47185	26.4882	26.4395	0.0994104	Manual Ct		Manual	10	21	Manual	0.3839
279	7 (15-1)	IL-1a	SYBR	Unknown	26.3251	82.8	Auto Tm	77.1173	70.8192	5.47185	26.4882	26.4395	0.0994104	Manual Ct		Manual	10	21	Manual	0.3839
232	8 (15-2)	IL-1a	SYBR	Unknown	26.8235	82.7	Auto Tm	52.7525	46.3851	5.66221	27.0472	26.9987	0.156648	Manual Ct		Manual	10	21	Manual	0.3839
256	8 (15-2)	IL-1a	SYBR	Unknown	27.1253	82.7	Auto Tm	41.9158	46.3851	5.66221	27.0472	26.9987	0.156648	Manual Ct		Manual	10	21	Manual	0.3839
280	8 (15-2)	IL-1a	SYBR	Unknown	27.0472	82.7	Auto Tm	44.4869	46.3851	5.66221	27.0472	26.9987	0.156648	Manual Ct		Manual	10	21	Manual	0.3839
233	9 (16-1)	IL-1a	SYBR	Unknown	28.729	82.7	Auto Tm	12.3527	15.1652	3.32629	28.5363	28.4802	0.28114	Manual Ct		Manual	10	21	Manual	0.3839
257	9 (16-1)	IL-1a	SYBR	Unknown	28.5363	82.7	Auto Tm	14.306	15.1652	3.32629	28.5363	28.4802	0.28114	Manual Ct		Manual	10	21	Manual	0.3839
281	9 (16-1)	IL-1a	SYBR	Unknown	28.1752	82.7	Auto Tm	18.8367	15.1652	3.32629	28.5363	28.4802	0.28114	Manual Ct		Manual	10	21	Manual	0.3839
378	Gene 3 Standard (1)	IL-1a	SYBR	Standard	32.2193	81.9	Auto Tm	1						Manual Ct		Manual	10	21	Manual	0.3839
375	Gene 3 Standard (10)	IL-1a	SYBR	Standard	28.9912	82.5	Auto Tm	10						Manual Ct		Manual	10	21	Manual	0.3839
376	Gene 3 Standard (10)	IL-1a	SYBR	Standard	28.6399	82.5	Auto Tm	10						Manual Ct		Manual	10	21	Manual	0.3839
373	Gene 3 Standard (100)	IL-1a	SYBR	Standard	26.0668	83.6	Auto Tm	100						Manual Ct		Manual	10	21	Manual	0.3839
374	Gene 3 Standard (100)	IL-1a	SYBR	Standard	26.0921	83.6	Auto Tm	100						Manual Ct		Manual	10	21	Manual	0.3839
381	NTC Gene 3	IL-1a	SYBR	NTC	32.5331	75	Auto Tm	0.680847						Manual Ct		Manual	10	21	Manual	0.3839
384	RT Negative 3	IL-1a	SYBR	NTC	36.8363	73.7	Auto Tm	0.025658						Manual Ct		Manual	10	21	Manual	0.3839
Slope	-3.02225	cycles/log decade
Y-Intercept		32.0286
R^2		0.992649
Well	Sample Name	Detector Name	Reporter	Task	Ct	Tm Value	Tm Type	Quantity	Qty Mean	Qty StdDev	Ct Median	Ct Mean	Ct StdDev	Ct Type	Template Name	Baseline Type	Baseline Start	Baseline Stop	Threshold Type	Threshold	FOS	HMD	LME	EW	BPR	NAW	HNS	HRN	EAF	BAF	TAF	CAF
1	1 (11-1)	SMA-a	SYBR	Unknown	26.9844	84.5	Auto Tm	26.6366	29.6077	2.68256	26.8303	26.8624	0.109603	Manual Ct		Manual	10	19	Manual	0.387382
25	1 (11-1)	SMA-a	SYBR	Unknown	26.8303	84.7	Auto Tm	30.3347	29.6077	2.68256	26.8303	26.8624	0.109603	Manual Ct		Manual	10	19	Manual	0.387382
49	1 (11-1)	SMA-a	SYBR	Unknown	26.7724	84.7	Auto Tm	31.8519	29.6077	2.68256	26.8303	26.8624	0.109603	Manual Ct		Manual	10	19	Manual	0.387382
34	10 (17-1)	SMA-a	SYBR	Unknown	24.2398	85.2	Auto Tm	269.573	239.485	42.5503	24.3895	24.3895	0.211811	Manual Ct		Manual	10	19	Manual	0.387382
58	10 (17-1)	SMA-a	SYBR	Unknown	24.5393	85.2	Auto Tm	209.397	239.485	42.5503	24.3895	24.3895	0.211811	Manual Ct		Manual	10	19	Manual	0.387382
58	10 (17-1)	SMA-a	SYBR	Unknown	24.5393	85.2	Auto Tm	209.397	239.485	42.5503	24.3895	24.3895	0.211811	Manual Ct		Manual	10	19	Manual	0.387382
11	11 (17-2)	SMA-a	SYBR	Unknown	23.8819	85.2	Auto Tm	364.549	348.031	18.7324	23.9238	23.938	0.0644002	Manual Ct		Manual	10	19	Manual	0.387382
35	11 (17-2)	SMA-a	SYBR	Unknown	23.9238	85.2	Auto Tm	351.866	348.031	18.7324	23.9238	23.938	0.0644002	Manual Ct		Manual	10	19	Manual	0.387382
59	11 (17-2)	SMA-a	SYBR	Unknown	24.0083	85.2	Auto Tm	327.678	348.031	18.7324	23.9238	23.938	0.0644002	Manual Ct		Manual	10	19	Manual	0.387382
12	12 (18-1)	SMA-a	SYBR	Unknown	26.7596	85.2	Auto Tm	32.1966	32.6249	2.21804	26.7596	26.7458	0.0799894	Manual Ct		Manual	10	19	Manual	0.387382
36	12 (18-1)	SMA-a	SYBR	Unknown	26.8179	85.2	Auto Tm	30.6522	32.6249	2.21804	26.7596	26.7458	0.0799894	Manual Ct		Manual	10	19	Manual	0.387382
60	12 (18-1)	SMA-a	SYBR	Unknown	26.6597	85.5	Auto Tm	35.0259	32.6249	2.21804	26.7596	26.7458	0.0799894	Manual Ct		Manual	10	19	Manual	0.387382
13	13 (19-1)	SMA-a	SYBR	Unknown	25.6453	85.2	Auto Tm	82.401	90.7439	7.44251	25.5001	25.5336	0.0992192	Manual Ct		Manual	10	19	Manual	0.387382
37	13 (19-1)	SMA-a	SYBR	Unknown	25.4555	85.2	Auto Tm	96.7009	90.7439	7.44251	25.5001	25.5336	0.0992192	Manual Ct		Manual	10	19	Manual	0.387382
61	13 (19-1)	SMA-a	SYBR	Unknown	25.5001	85.4	Auto Tm	93.1298	90.7439	7.44251	25.5001	25.5336	0.0992192	Manual Ct		Manual	10	19	Manual	0.387382
14	14 (20-1)	SMA-a	SYBR	Unknown	26.2183	85.2	Auto Tm	50.8238	45.8361	5.66466	26.3109	26.347	0.150095	Manual Ct		Manual	10	19	Manual	0.387382
38	14 (20-1)	SMA-a	SYBR	Unknown	26.5119	85.2	Auto Tm	39.6775	45.8361	5.66466	26.3109	26.347	0.150095	Manual Ct		Manual	10	19	Manual	0.387382
62	14 (20-1)	SMA-a	SYBR	Unknown	26.3109	85.2	Auto Tm	47.007	45.8361	5.66466	26.3109	26.347	0.150095	Manual Ct		Manual	10	19	Manual	0.387382
15	15 (21-1)	SMA-a	SYBR	Unknown	25.2816	85.1	Auto Tm	111.975	104.476	6.70106	25.3879	25.3654	0.0751322	Manual Ct		Manual	10	19	Manual	0.387382
39	15 (21-1)	SMA-a	SYBR	Unknown	25.3879	85.1	Auto Tm	102.376	104.476	6.70106	25.3879	25.3654	0.0751322	Manual Ct		Manual	10	19	Manual	0.387382
63	15 (21-1)	SMA-a	SYBR	Unknown	25.4267	85.1	Auto Tm	99.076	104.476	6.70106	25.3879	25.3654	0.0751322	Manual Ct		Manual	10	19	Manual	0.387382
16	16 (21-2)	SMA-a	SYBR	Unknown	25.0156	85.1	Auto Tm	140.136	148.483	9.03434	24.9569	24.9484	0.0718038	Manual Ct		Manual	10	19	Manual	0.387382
40	16 (21-2)	SMA-a	SYBR	Unknown	24.8727	85.1	Auto Tm	158.075	148.483	9.03434	24.9569	24.9484	0.0718038	Manual Ct		Manual	10	19	Manual	0.387382
64	16 (21-2)	SMA-a	SYBR	Unknown	24.9569	85.1	Auto Tm	147.238	148.483	9.03434	24.9569	24.9484	0.0718038	Manual Ct		Manual	10	19	Manual	0.387382
17	17 (22-1)	SMA-a	SYBR	Unknown	26.1165	85.1	Auto Tm	55.3778	59.9773	3.98468	25.9793	26.0237	0.0804106	Manual Ct		Manual	10	19	Manual	0.387382
41	17 (22-1)	SMA-a	SYBR	Unknown	25.9793	85.1	Auto Tm	62.1726	59.9773	3.98468	25.9793	26.0237	0.0804106	Manual Ct		Manual	10	19	Manual	0.387382
65	17 (22-1)	SMA-a	SYBR	Unknown	25.9753	85.1	Auto Tm	62.3816	59.9773	3.98468	25.9793	26.0237	0.0804106	Manual Ct		Manual	10	19	Manual	0.387382
18	18 (23-1)	SMA-a	SYBR	Unknown	26.647	85.1	Auto Tm	35.403	34.0847	2.01149	26.6579	26.6935	0.0712244	Manual Ct		Manual	10	19	Manual	0.387382
42	18 (23-1)	SMA-a	SYBR	Unknown	26.7755	85.1	Auto Tm	31.7695	34.0847	2.01149	26.6579	26.6935	0.0712244	Manual Ct		Manual	10	19	Manual	0.387382
66	18 (23-1)	SMA-a	SYBR	Unknown	26.6579	85.1	Auto Tm	35.0818	34.0847	2.01149	26.6579	26.6935	0.0712244	Manual Ct		Manual	10	19	Manual	0.387382
19	19 (23-2)	SMA-a	SYBR	Unknown	26.163	85.1	Auto Tm	53.2513	53.2568	0.565177	26.163	26.1629	0.0125839	Manual Ct		Manual	10	19	Manual	0.387382
43	19 (23-2)	SMA-a	SYBR	Unknown	26.1503	85.1	Auto Tm	53.8246	53.2568	0.565177	26.163	26.1629	0.0125839	Manual Ct		Manual	10	19	Manual	0.387382
67	19 (23-2)	SMA-a	SYBR	Unknown	26.1754	85.1	Auto Tm	52.6943	53.2568	0.565177	26.163	26.1629	0.0125839	Manual Ct		Manual	10	19	Manual	0.387382
2	2 (11-2)	SMA-a	SYBR	Unknown	26.0846	84.7	Auto Tm	56.8876	53.944	3.07661	26.1421	26.1489	0.067949	Manual Ct		Manual	10	19	Manual	0.387382
26	2 (11-2)	SMA-a	SYBR	Unknown	26.1421	84.7	Auto Tm	54.1949	53.944	3.07661	26.1421	26.1489	0.067949	Manual Ct		Manual	10	19	Manual	0.387382
50	2 (11-2)	SMA-a	SYBR	Unknown	26.22	84.7	Auto Tm	50.7497	53.944	3.07661	26.1421	26.1489	0.067949	Manual Ct		Manual	10	19	Manual	0.387382
20	20 (24-1)	SMA-a	SYBR	Unknown	26.4634	85.1	Auto Tm	41.334	41.5987	2.2803	26.4634	26.457	0.064769	Manual Ct		Manual	10	19	Manual	0.387382
44	20 (24-1)	SMA-a	SYBR	Unknown	26.3893	85.1	Auto Tm	43.9998	41.5987	2.2803	26.4634	26.457	0.064769	Manual Ct		Manual	10	19	Manual	0.387382
68	20 (24-1)	SMA-a	SYBR	Unknown	26.5183	85.1	Auto Tm	39.4624	41.5987	2.2803	26.4634	26.457	0.064769	Manual Ct		Manual	10	19	Manual	0.387382
21	21 (24-2)	SMA-a	SYBR	Unknown	26.9684	84.8	Auto Tm	26.9983	26.1818	1.2093	26.9792	27.0057	0.0555097	Manual Ct		Manual	10	19	Manual	0.387382
45	21 (24-2)	SMA-a	SYBR	Unknown	26.9792	84.8	Auto Tm	26.7546	26.1818	1.2093	26.9792	27.0057	0.0555097	Manual Ct		Manual	10	19	Manual	0.387382
69	21 (24-2)	SMA-a	SYBR	Unknown	27.0695	85.1	Auto Tm	24.7925	26.1818	1.2093	26.9792	27.0057	0.0555097	Manual Ct		Manual	10	19	Manual	0.387382
22	22 (25-2)	SMA-a	SYBR	Unknown	26.8985	84.8	Auto Tm	28.6373	26.2405	2.17183	27.0278	27.0049	0.0969156	Manual Ct		Manual	10	19	Manual	0.387382
46	22 (25-2)	SMA-a	SYBR	Unknown	27.0278	84.8	Auto Tm	25.681	26.2405	2.17183	27.0278	27.0049	0.0969156	Manual Ct		Manual	10	19	Manual	0.387382
70	22 (25-2)	SMA-a	SYBR	Unknown	27.0883	84.8	Auto Tm	24.4032	26.2405	2.17183	27.0278	27.0049	0.0969156	Manual Ct		Manual	10	19	Manual	0.387382
23	23 (26-1)	SMA-a	SYBR	Unknown	26.5336	84.8	Auto Tm	38.9569	38.3142	1.35433	26.5336	26.5538	0.0423433	Manual Ct		Manual	10	19	Manual	0.387382
47	23 (26-1)	SMA-a	SYBR	Unknown	26.5254	84.8	Auto Tm	39.2276	38.3142	1.35433	26.5336	26.5538	0.0423433	Manual Ct		Manual	10	19	Manual	0.387382
71	23 (26-1)	SMA-a	SYBR	Unknown	26.6025	84.8	Auto Tm	36.7582	38.3142	1.35433	26.5336	26.5538	0.0423433	Manual Ct		Manual	10	19	Manual	0.387382
24	24 (26-2)	SMA-a	SYBR	Unknown	26.7514	84.8	Auto Tm	32.4196	34.8085	3.3785	26.6699	26.6699	0.115277	Manual Ct		Manual	10	19	Manual	0.387382
72	24 (26-2)	SMA-a	SYBR	Unknown	26.5884	84.8	Auto Tm	37.1975	34.8085	3.3785	26.6699	26.6699	0.115277	Manual Ct		Manual	10	19	Manual	0.387382
72	24 (26-2)	SMA-a	SYBR	Unknown	26.5884	84.8	Auto Tm	37.1975	34.8085	3.3785	26.6699	26.6699	0.115277	Manual Ct		Manual	10	19	Manual	0.387382
73	25 (27-1)	SMA-a	SYBR	Unknown	26.3485	84.7	Auto Tm	45.5374	41.0047	4.03113	26.5125	26.4766	0.114399	Manual Ct		Manual	10	19	Manual	0.387382
97	25 (27-1)	SMA-a	SYBR	Unknown	26.5687	84.7	Auto Tm	37.8214	41.0047	4.03113	26.5125	26.4766	0.114399	Manual Ct		Manual	10	19	Manual	0.387382
121	25 (27-1)	SMA-a	SYBR	Unknown	26.5125	85	Auto Tm	39.6552	41.0047	4.03113	26.5125	26.4766	0.114399	Manual Ct		Manual	10	19	Manual	0.387382
74	26 (27-2)	SMA-a	SYBR	Unknown	26.8223	84.7	Auto Tm	30.5379	30.2391	0.474485	26.8243	26.8341	0.0186918	Manual Ct		Manual	10	19	Manual	0.387382
98	26 (27-2)	SMA-a	SYBR	Unknown	26.8557	85	Auto Tm	29.692	30.2391	0.474485	26.8243	26.8341	0.0186918	Manual Ct		Manual	10	19	Manual	0.387382
122	26 (27-2)	SMA-a	SYBR	Unknown	26.8243	85	Auto Tm	30.4874	30.2391	0.474485	26.8243	26.8341	0.0186918	Manual Ct		Manual	10	19	Manual	0.387382
75	27 (27-3)	SMA-a	SYBR	Unknown	26.7108	85	Auto Tm	33.5497	32.5037	3.64587	26.7108	26.7535	0.136588	Manual Ct		Manual	10	19	Manual	0.387382
99	27 (27-3)	SMA-a	SYBR	Unknown	26.9064	85	Auto Tm	28.4492	32.5037	3.64587	26.7108	26.7535	0.136588	Manual Ct		Manual	10	19	Manual	0.387382
123	27 (27-3)	SMA-a	SYBR	Unknown	26.6434	85	Auto Tm	35.5122	32.5037	3.64587	26.7108	26.7535	0.136588	Manual Ct		Manual	10	19	Manual	0.387382
76	28 (28-1)	SMA-a	SYBR	Unknown	27.3716	85	Auto Tm	19.2175	22.5637	2.99357	27.1337	27.1885	0.162745	Manual Ct		Manual	10	19	Manual	0.387382
100	28 (28-1)	SMA-a	SYBR	Unknown	27.1337	85	Auto Tm	23.4861	22.5637	2.99357	27.1337	27.1885	0.162745	Manual Ct		Manual	10	19	Manual	0.387382
124	28 (28-1)	SMA-a	SYBR	Unknown	27.0602	85	Auto Tm	24.9875	22.5637	2.99357	27.1337	27.1885	0.162745	Manual Ct		Manual	10	19	Manual	0.387382
77	29 (28-2)	SMA-a	SYBR	Unknown	27.4919	85	Auto Tm	17.3632	17.3192	0.506023	27.4919	27.4952	0.0347236	Manual Ct		Manual	10	19	Manual	0.387382
101	29 (28-2)	SMA-a	SYBR	Unknown	27.4623	85	Auto Tm	17.8018	17.3192	0.506023	27.4919	27.4952	0.0347236	Manual Ct		Manual	10	19	Manual	0.387382
125	29 (28-2)	SMA-a	SYBR	Unknown	27.5315	85	Auto Tm	16.7926	17.3192	0.506023	27.4919	27.4952	0.0347236	Manual Ct		Manual	10	19	Manual	0.387382
3	3 (12-1)	SMA-a	SYBR	Unknown	26.4062	84.7	Auto Tm	43.3759	50.106	7.86617	26.2814	26.2447	0.182716	Manual Ct		Manual	10	19	Manual	0.387382
27	3 (12-1)	SMA-a	SYBR	Unknown	26.2814	85	Auto Tm	48.1883	50.106	7.86617	26.2814	26.2447	0.182716	Manual Ct		Manual	10	19	Manual	0.387382
51	3 (12-1)	SMA-a	SYBR	Unknown	26.0464	85	Auto Tm	58.7537	50.106	7.86617	26.2814	26.2447	0.182716	Manual Ct		Manual	10	19	Manual	0.387382
78	30 (28-3)	SMA-a	SYBR	Unknown	27.0791	85	Auto Tm	24.5927	25.8921	1.34333	27.0219	27.0191	0.0614355	Manual Ct		Manual	10	19	Manual	0.387382
102	30 (28-3)	SMA-a	SYBR	Unknown	26.9563	85.2	Auto Tm	27.2755	25.8921	1.34333	27.0219	27.0191	0.0614355	Manual Ct		Manual	10	19	Manual	0.387382
126	30 (28-3)	SMA-a	SYBR	Unknown	27.0219	85.2	Auto Tm	25.8082	25.8921	1.34333	27.0219	27.0191	0.0614355	Manual Ct		Manual	10	19	Manual	0.387382
79	31 (29-1)	SMA-a	SYBR	Unknown	23.1779	85.2	Auto Tm	660.039	658.267	29.0564	23.1779	23.1819	0.0524871	Manual Ct		Manual	10	19	Manual	0.387382
103	31 (29-1)	SMA-a	SYBR	Unknown	23.2362	85.2	Auto Tm	628.364	658.267	29.0564	23.1779	23.1819	0.0524871	Manual Ct		Manual	10	19	Manual	0.387382
127	31 (29-1)	SMA-a	SYBR	Unknown	23.1315	85.2	Auto Tm	686.396	658.267	29.0564	23.1779	23.1819	0.0524871	Manual Ct		Manual	10	19	Manual	0.387382
80	32 (29-2)	SMA-a	SYBR	Unknown	24.8684	85.2	Auto Tm	158.648	166.565	6.86923	24.7857	24.8114	0.0495054	Manual Ct		Manual	10	19	Manual	0.387382
104	32 (29-2)	SMA-a	SYBR	Unknown	24.7857	85.2	Auto Tm	170.109	166.565	6.86923	24.7857	24.8114	0.0495054	Manual Ct		Manual	10	19	Manual	0.387382
128	32 (29-2)	SMA-a	SYBR	Unknown	24.7799	85.2	Auto Tm	170.939	166.565	6.86923	24.7857	24.8114	0.0495054	Manual Ct		Manual	10	19	Manual	0.387382
81	33 (30-1)	SMA-a	SYBR	Unknown	26.4604	85.2	Auto Tm	41.4383	43.4286	2.81473	26.406	26.406	0.0769109	Manual Ct		Manual	10	19	Manual	0.387382
129	33 (30-1)	SMA-a	SYBR	Unknown	26.3516	85.2	Auto Tm	45.4189	43.4286	2.81473	26.406	26.406	0.0769109	Manual Ct		Manual	10	19	Manual	0.387382
129	33 (30-1)	SMA-a	SYBR	Unknown	26.3516	85.2	Auto Tm	45.4189	43.4286	2.81473	26.406	26.406	0.0769109	Manual Ct		Manual	10	19	Manual	0.387382
82	34 (30-2)	SMA-a	SYBR	Unknown	24.2647	85.2	Auto Tm	263.953	266.885	17.4475	24.2647	24.2533	0.077022	Manual Ct		Manual	10	19	Manual	0.387382
106	34 (30-2)	SMA-a	SYBR	Unknown	24.324	85.2	Auto Tm	251.09	266.885	17.4475	24.2647	24.2533	0.077022	Manual Ct		Manual	10	19	Manual	0.387382
130	34 (30-2)	SMA-a	SYBR	Unknown	24.1712	85.2	Auto Tm	285.613	266.885	17.4475	24.2647	24.2533	0.077022	Manual Ct		Manual	10	19	Manual	0.387382
83	35 (31-1)	SMA-a	SYBR	Unknown	25.6263	85.2	Auto Tm	83.7292	79.4499	7.4211	25.6263	25.6921	0.114096	Manual Ct		Manual	10	19	Manual	0.387382
107	35 (31-1)	SMA-a	SYBR	Unknown	25.8238	85.2	Auto Tm	70.8807	79.4499	7.4211	25.6263	25.6921	0.114096	Manual Ct		Manual	10	19	Manual	0.387382
131	35 (31-1)	SMA-a	SYBR	Unknown	25.6261	85.5	Auto Tm	83.7397	79.4499	7.4211	25.6263	25.6921	0.114096	Manual Ct		Manual	10	19	Manual	0.387382
84	36 (31-2)	SMA-a	SYBR	Unknown	24.1862	85.5	Auto Tm	282.04	281.311	21.3468	24.1862	24.1915	0.0903551	Manual Ct		Manual	10	19	Manual	0.387382
108	36 (31-2)	SMA-a	SYBR	Unknown	24.104	85.5	Auto Tm	302.283	281.311	21.3468	24.1862	24.1915	0.0903551	Manual Ct		Manual	10	19	Manual	0.387382
132	36 (31-2)	SMA-a	SYBR	Unknown	24.2844	85.5	Auto Tm	259.608	281.311	21.3468	24.1862	24.1915	0.0903551	Manual Ct		Manual	10	19	Manual	0.387382
85	37 (32-1)	SMA-a	SYBR	Unknown	25.6878	85.4	Auto Tm	79.5004	72.9939	5.91331	25.813	25.7916	0.0949328	Manual Ct		Manual	10	19	Manual	0.387382
109	37 (32-1)	SMA-a	SYBR	Unknown	25.874	85.4	Auto Tm	67.9471	72.9939	5.91331	25.813	25.7916	0.0949328	Manual Ct		Manual	10	19	Manual	0.387382
133	37 (32-1)	SMA-a	SYBR	Unknown	25.813	85.4	Auto Tm	71.5343	72.9939	5.91331	25.813	25.7916	0.0949328	Manual Ct		Manual	10	19	Manual	0.387382
86	38 (A)	SMA-a	SYBR	Unknown	26.1555	85.4	Auto Tm	53.586	51.3361	7.4947	26.1555	26.2153	0.179717	Manual Ct		Manual	10	19	Manual	0.387382
110	38 (A)	SMA-a	SYBR	Unknown	26.4172	85.4	Auto Tm	42.9742	51.3361	7.4947	26.1555	26.2153	0.179717	Manual Ct		Manual	10	19	Manual	0.387382
134	38 (A)	SMA-a	SYBR	Unknown	26.073	85.4	Auto Tm	57.4482	51.3361	7.4947	26.1555	26.2153	0.179717	Manual Ct		Manual	10	19	Manual	0.387382
87	39 (G)	SMA-a	SYBR	Unknown	28.0605	85.1	Auto Tm	10.7495	9.04328	1.91068	28.2194	28.2842	0.262204	Manual Ct		Manual	10	19	Manual	0.387382
111	39 (G)	SMA-a	SYBR	Unknown	28.5727	85.1	Auto Tm	6.97886	9.04328	1.91068	28.2194	28.2842	0.262204	Manual Ct		Manual	10	19	Manual	0.387382
135	39 (G)	SMA-a	SYBR	Unknown	28.2194	85.4	Auto Tm	9.40146	9.04328	1.91068	28.2194	28.2842	0.262204	Manual Ct		Manual	10	19	Manual	0.387382
4	4 (12-2)	SMA-a	SYBR	Unknown	24.7552	85	Auto Tm	174.55	167.344	9.22529	24.7828	24.8064	0.0662669	Manual Ct		Manual	10	19	Manual	0.387382
28	4 (12-2)	SMA-a	SYBR	Unknown	24.8812	85	Auto Tm	156.947	167.344	9.22529	24.7828	24.8064	0.0662669	Manual Ct		Manual	10	19	Manual	0.387382
52	4 (12-2)	SMA-a	SYBR	Unknown	24.7828	85	Auto Tm	170.535	167.344	9.22529	24.7828	24.8064	0.0662669	Manual Ct		Manual	10	19	Manual	0.387382
88	40 (H)	SMA-a	SYBR	Unknown	26.9968	85.1	Auto Tm	26.3597	26.3126	0.1025	26.9968	26.9989	0.0046243	Manual Ct		Manual	10	19	Manual	0.387382
112	40 (H)	SMA-a	SYBR	Unknown	27.0043	85.1	Auto Tm	26.195	26.3126	0.1025	26.9968	26.9989	0.0046243	Manual Ct		Manual	10	19	Manual	0.387382
136	40 (H)	SMA-a	SYBR	Unknown	26.9958	85.1	Auto Tm	26.3831	26.3126	0.1025	26.9968	26.9989	0.0046243	Manual Ct		Manual	10	19	Manual	0.387382
5	5 (13-1)	SMA-a	SYBR	Unknown	26.8492	85	Auto Tm	29.8549	29.5071	4.65874	26.8492	26.8732	0.190675	Manual Ct		Manual	10	19	Manual	0.387382
29	5 (13-1)	SMA-a	SYBR	Unknown	27.0747	85	Auto Tm	24.6842	29.5071	4.65874	26.8492	26.8732	0.190675	Manual Ct		Manual	10	19	Manual	0.387382
53	5 (13-1)	SMA-a	SYBR	Unknown	26.6956	85	Auto Tm	33.9821	29.5071	4.65874	26.8492	26.8732	0.190675	Manual Ct		Manual	10	19	Manual	0.387382
6	6 (14-1)	SMA-a	SYBR	Unknown	27.1089	85	Auto Tm	23.9833	23.4288	3.37735	27.1089	27.1451	0.175268	Manual Ct		Manual	10	19	Manual	0.387382
30	6 (14-1)	SMA-a	SYBR	Unknown	26.9908	85	Auto Tm	26.4946	23.4288	3.37735	27.1089	27.1451	0.175268	Manual Ct		Manual	10	19	Manual	0.387382
54	6 (14-1)	SMA-a	SYBR	Unknown	27.3356	85	Auto Tm	19.8085	23.4288	3.37735	27.1089	27.1451	0.175268	Manual Ct		Manual	10	19	Manual	0.387382
7	7 (15-1)	SMA-a	SYBR	Unknown	24.0853	85	Auto Tm	307.066	385.702	80.0688	23.8236	23.8323	0.248868	Manual Ct		Manual	10	19	Manual	0.387382
31	7 (15-1)	SMA-a	SYBR	Unknown	23.5878	85.2	Auto Tm	467.131	385.702	80.0688	23.8236	23.8323	0.248868	Manual Ct		Manual	10	19	Manual	0.387382
55	7 (15-1)	SMA-a	SYBR	Unknown	23.8236	85.2	Auto Tm	382.908	385.702	80.0688	23.8236	23.8323	0.248868	Manual Ct		Manual	10	19	Manual	0.387382
8	8 (15-2)	SMA-a	SYBR	Unknown	26.7767	85	Auto Tm	31.7361	42.2639	10.0209	26.4064	26.4605	0.292956	Manual Ct		Manual	10	19	Manual	0.387382
32	8 (15-2)	SMA-a	SYBR	Unknown	26.1983	85.2	Auto Tm	51.6863	42.2639	10.0209	26.4064	26.4605	0.292956	Manual Ct		Manual	10	19	Manual	0.387382
56	8 (15-2)	SMA-a	SYBR	Unknown	26.4064	85.2	Auto Tm	43.3693	42.2639	10.0209	26.4064	26.4605	0.292956	Manual Ct		Manual	10	19	Manual	0.387382
9	9 (16-1)	SMA-a	SYBR	Unknown	26.0036	85.2	Auto Tm	60.9093	59.0873	2.7395	26.0133	26.0405	0.0557294	Manual Ct		Manual	10	19	Manual	0.387382
33	9 (16-1)	SMA-a	SYBR	Unknown	26.0133	85.2	Auto Tm	60.4157	59.0873	2.7395	26.0133	26.0405	0.0557294	Manual Ct		Manual	10	19	Manual	0.387382
57	9 (16-1)	SMA-a	SYBR	Unknown	26.1046	85.2	Auto Tm	55.9368	59.0873	2.7395	26.0133	26.0405	0.0557294	Manual Ct		Manual	10	19	Manual	0.387382
365	Gene 1 Standard (1)	SMA-a	SYBR	Standard	30.9285	84.5	Auto Tm	1						Manual Ct		Manual	10	19	Manual	0.387382
366	Gene 1 Standard (1)	SMA-a	SYBR	Standard	31.0511	84.7	Auto Tm	1						Manual Ct		Manual	10	19	Manual	0.387382
363	Gene 1 Standard (10)	SMA-a	SYBR	Standard	28.1232	84.7	Auto Tm	10						Manual Ct		Manual	10	19	Manual	0.387382
364	Gene 1 Standard (10)	SMA-a	SYBR	Standard	27.7166	84.7	Auto Tm	10						Manual Ct		Manual	10	19	Manual	0.387382
361	Gene 1 Standard (100)	SMA-a	SYBR	Standard	25.5858	85.3	Auto Tm	100						Manual Ct		Manual	10	19	Manual	0.387382
362	Gene 1 Standard (100)	SMA-a	SYBR	Standard	25.4719	85.3	Auto Tm	100						Manual Ct		Manual	10	19	Manual	0.387382
379	NTC Gene 1	SMA-a	SYBR	NTC	Undetermined	64.3	Auto Tm	0						Manual Ct		Manual	10	19	Manual	0.387382						TRUE
382	RT Negative 1	SMA-a	SYBR	NTC	29.4153	85.6	Auto Tm	3.42937						Manual Ct		Manual	10	19	Manual	0.387382
Slope	-2.73047	cycles/log decade
Y-Intercept		30.8767
R^2		0.991676
Well	Sample Name	Detector Name	Reporter	Task	Ct	Tm Value	Tm Type	Quantity	Qty Mean	Qty StdDev	Ct Median	Ct Mean	Ct StdDev	Ct Type	Template Name	Baseline Type	Baseline Start	Baseline Stop	Threshold Type	Threshold	FOS	HMD	LME	EW	BPR	NAW	HNS	HRN	EAF	BAF	TAF	CAF
89	1 (11-1)	TNF alpha	SYBR	Unknown	30.7789	83.3	Auto Tm	38.6283	45.9513	6.34524	30.4546	30.5591	0.190439	Manual Ct		Manual	19	21	Manual	0.455748
113	1 (11-1)	TNF alpha	SYBR	Unknown	30.4437	83.3	Auto Tm	49.8164	45.9513	6.34524	30.4546	30.5591	0.190439	Manual Ct		Manual	19	21	Manual	0.455748
137	1 (11-1)	TNF alpha	SYBR	Unknown	30.4546	83.3	Auto Tm	49.4094	45.9513	6.34524	30.4546	30.5591	0.190439	Manual Ct		Manual	19	21	Manual	0.455748
146	10 (17-1)	TNF alpha	SYBR	Unknown	29.1567	83.1	Auto Tm	132.315	117.616	24.559	29.1672	29.3331	0.296414	Manual Ct		Manual	19	21	Manual	0.455748
170	10 (17-1)	TNF alpha	SYBR	Unknown	29.6753	83.1	Auto Tm	89.2638	117.616	24.559	29.1672	29.3331	0.296414	Manual Ct		Manual	19	21	Manual	0.455748
194	10 (17-1)	TNF alpha	SYBR	Unknown	29.1672	83.1	Auto Tm	131.269	117.616	24.559	29.1672	29.3331	0.296414	Manual Ct		Manual	19	21	Manual	0.455748
147	11 (17-2)	TNF alpha	SYBR	Unknown	27.8744	83.1	Auto Tm	350.205	339.658	14.9147	27.9153	27.9153	0.0578713	Manual Ct		Manual	19	21	Manual	0.455748
195	11 (17-2)	TNF alpha	SYBR	Unknown	27.9562	83.1	Auto Tm	329.112	339.658	14.9147	27.9153	27.9153	0.0578713	Manual Ct		Manual	19	21	Manual	0.455748
195	11 (17-2)	TNF alpha	SYBR	Unknown	27.9562	83.1	Auto Tm	329.112	339.658	14.9147	27.9153	27.9153	0.0578713	Manual Ct		Manual	19	21	Manual	0.455748
148	12 (18-1)	TNF alpha	SYBR	Unknown	30.3278	83.1	Auto Tm	54.3974	38.6328	13.9067	30.9706	30.8321	0.451268	Manual Ct		Manual	19	21	Manual	0.455748
172	12 (18-1)	TNF alpha	SYBR	Unknown	31.1979	83.1	Auto Tm	28.1041	38.6328	13.9067	30.9706	30.8321	0.451268	Manual Ct		Manual	19	21	Manual	0.455748
196	12 (18-1)	TNF alpha	SYBR	Unknown	30.9706	83.1	Auto Tm	33.3969	38.6328	13.9067	30.9706	30.8321	0.451268	Manual Ct		Manual	19	21	Manual	0.455748
149	13 (19-1)	TNF alpha	SYBR	Unknown	29.4621	83.1	Auto Tm	104.941	92.6071	18.1221	29.5115	29.6453	0.275528	Manual Ct		Manual	19	21	Manual	0.455748
173	13 (19-1)	TNF alpha	SYBR	Unknown	29.5115	83.1	Auto Tm	101.08	92.6071	18.1221	29.5115	29.6453	0.275528	Manual Ct		Manual	19	21	Manual	0.455748
197	13 (19-1)	TNF alpha	SYBR	Unknown	29.9621	83.1	Auto Tm	71.8005	92.6071	18.1221	29.5115	29.6453	0.275528	Manual Ct		Manual	19	21	Manual	0.455748
150	14 (20-1)	TNF alpha	SYBR	Unknown	29.6363	83.1	Auto Tm	91.9479	76.1695	14.2847	29.9504	29.8993	0.241574	Manual Ct		Manual	19	21	Manual	0.455748
174	14 (20-1)	TNF alpha	SYBR	Unknown	30.1112	83.1	Auto Tm	64.1169	76.1695	14.2847	29.9504	29.8993	0.241574	Manual Ct		Manual	19	21	Manual	0.455748
198	14 (20-1)	TNF alpha	SYBR	Unknown	29.9504	83.4	Auto Tm	72.4437	76.1695	14.2847	29.9504	29.8993	0.241574	Manual Ct		Manual	19	21	Manual	0.455748
151	15 (21-1)	TNF alpha	SYBR	Unknown	30.999	83.1	Auto Tm	32.6845	37.103	5.60946	30.9009	30.8416	0.193926	Manual Ct		Manual	19	21	Manual	0.455748
175	15 (21-1)	TNF alpha	SYBR	Unknown	30.625	83.4	Auto Tm	43.4139	37.103	5.60946	30.9009	30.8416	0.193926	Manual Ct		Manual	19	21	Manual	0.455748
199	15 (21-1)	TNF alpha	SYBR	Unknown	30.9009	83.4	Auto Tm	35.2105	37.103	5.60946	30.9009	30.8416	0.193926	Manual Ct		Manual	19	21	Manual	0.455748
152	16 (21-2)	TNF alpha	SYBR	Unknown	30.608	83.4	Auto Tm	43.9779	46.6977	3.39668	30.56	30.5312	0.0945026	Manual Ct		Manual	19	21	Manual	0.455748
176	16 (21-2)	TNF alpha	SYBR	Unknown	30.4257	83.4	Auto Tm	50.505	46.6977	3.39668	30.56	30.5312	0.0945026	Manual Ct		Manual	19	21	Manual	0.455748
200	16 (21-2)	TNF alpha	SYBR	Unknown	30.56	83.4	Auto Tm	45.6103	46.6977	3.39668	30.56	30.5312	0.0945026	Manual Ct		Manual	19	21	Manual	0.455748
153	17 (22-1)	TNF alpha	SYBR	Unknown	31.3128	83.3	Auto Tm	25.7581	23.4322	4.20446	31.3128	31.4528	0.251554	Manual Ct		Manual	19	21	Manual	0.455748
177	17 (22-1)	TNF alpha	SYBR	Unknown	31.3025	83.3	Auto Tm	25.9597	23.4322	4.20446	31.3128	31.4528	0.251554	Manual Ct		Manual	19	21	Manual	0.455748
201	17 (22-1)	TNF alpha	SYBR	Unknown	31.7432	83.3	Auto Tm	18.5787	23.4322	4.20446	31.3128	31.4528	0.251554	Manual Ct		Manual	19	21	Manual	0.455748
154	18 (23-1)	TNF alpha	SYBR	Unknown	30.575	83.3	Auto Tm	45.0927	36.947	9.4536	30.7606	30.869	0.360601	Manual Ct		Manual	19	21	Manual	0.455748
178	18 (23-1)	TNF alpha	SYBR	Unknown	30.7606	83.3	Auto Tm	39.1676	36.947	9.4536	30.7606	30.869	0.360601	Manual Ct		Manual	19	21	Manual	0.455748
202	18 (23-1)	TNF alpha	SYBR	Unknown	31.2713	83.3	Auto Tm	26.5808	36.947	9.4536	30.7606	30.869	0.360601	Manual Ct		Manual	19	21	Manual	0.455748
155	19 (23-2)	TNF alpha	SYBR	Unknown	30.5269	83.3	Auto Tm	46.7705	51.8546	8.66145	30.5222	30.4025	0.211297	Manual Ct		Manual	19	21	Manual	0.455748
179	19 (23-2)	TNF alpha	SYBR	Unknown	30.5222	83.3	Auto Tm	46.9377	51.8546	8.66145	30.5222	30.4025	0.211297	Manual Ct		Manual	19	21	Manual	0.455748
203	19 (23-2)	TNF alpha	SYBR	Unknown	30.1586	83.6	Auto Tm	61.8555	51.8546	8.66145	30.5222	30.4025	0.211297	Manual Ct		Manual	19	21	Manual	0.455748
90	2 (11-2)	TNF alpha	SYBR	Unknown	30.2667	83.2	Auto Tm	56.9801	54.1175	5.19795	30.2667	30.3389	0.130463	Manual Ct		Manual	19	21	Manual	0.455748
114	2 (11-2)	TNF alpha	SYBR	Unknown	30.2604	83.2	Auto Tm	57.2549	54.1175	5.19795	30.2667	30.3389	0.130463	Manual Ct		Manual	19	21	Manual	0.455748
138	2 (11-2)	TNF alpha	SYBR	Unknown	30.4895	83.2	Auto Tm	48.1175	54.1175	5.19795	30.2667	30.3389	0.130463	Manual Ct		Manual	19	21	Manual	0.455748
156	20 (24-1)	TNF alpha	SYBR	Unknown	31.0807	83.3	Auto Tm	30.7193	29.3596	5.65474	31.0807	31.1577	0.265795	Manual Ct		Manual	19	21	Manual	0.455748
180	20 (24-1)	TNF alpha	SYBR	Unknown	30.9389	83.3	Auto Tm	34.2105	29.3596	5.65474	31.0807	31.1577	0.265795	Manual Ct		Manual	19	21	Manual	0.455748
204	20 (24-1)	TNF alpha	SYBR	Unknown	31.4535	83.3	Auto Tm	23.149	29.3596	5.65474	31.0807	31.1577	0.265795	Manual Ct		Manual	19	21	Manual	0.455748
157	21 (24-2)	TNF alpha	SYBR	Unknown	30.6643	83.3	Auto Tm	42.1389	46.5569	9.31131	30.6643	30.5495	0.252125	Manual Ct		Manual	19	21	Manual	0.455748
181	21 (24-2)	TNF alpha	SYBR	Unknown	30.2604	83.3	Auto Tm	57.2548	46.5569	9.31131	30.6643	30.5495	0.252125	Manual Ct		Manual	19	21	Manual	0.455748
205	21 (24-2)	TNF alpha	SYBR	Unknown	30.7238	83.3	Auto Tm	40.2769	46.5569	9.31131	30.6643	30.5495	0.252125	Manual Ct		Manual	19	21	Manual	0.455748
158	22 (25-2)	TNF alpha	SYBR	Unknown	30.004	83.6	Auto Tm	69.555	69.6467	1.76825	30.004	30.0025	0.0334252	Manual Ct		Manual	19	21	Manual	0.455748
182	22 (25-2)	TNF alpha	SYBR	Unknown	29.9684	83.6	Auto Tm	71.459	69.6467	1.76825	30.004	30.0025	0.0334252	Manual Ct		Manual	19	21	Manual	0.455748
206	22 (25-2)	TNF alpha	SYBR	Unknown	30.0352	83.6	Auto Tm	67.9261	69.6467	1.76825	30.004	30.0025	0.0334252	Manual Ct		Manual	19	21	Manual	0.455748
159	23 (26-1)	TNF alpha	SYBR	Unknown	30.3992	83.3	Auto Tm	51.5274	50.2343	9.76037	30.3992	30.4501	0.264658	Manual Ct		Manual	19	21	Manual	0.455748
183	23 (26-1)	TNF alpha	SYBR	Unknown	30.7365	83.3	Auto Tm	39.8919	50.2343	9.76037	30.3992	30.4501	0.264658	Manual Ct		Manual	19	21	Manual	0.455748
207	23 (26-1)	TNF alpha	SYBR	Unknown	30.2145	83.6	Auto Tm	59.2837	50.2343	9.76037	30.3992	30.4501	0.264658	Manual Ct		Manual	19	21	Manual	0.455748
160	24 (26-2)	TNF alpha	SYBR	Unknown	31.0025	83.3	Auto Tm	32.5967	32.179	3.2698	31.0025	31.0241	0.135684	Manual Ct		Manual	19	21	Manual	0.455748
184	24 (26-2)	TNF alpha	SYBR	Unknown	31.1693	83.3	Auto Tm	28.7204	32.179	3.2698	31.0025	31.0241	0.135684	Manual Ct		Manual	19	21	Manual	0.455748
208	24 (26-2)	TNF alpha	SYBR	Unknown	30.9006	83.3	Auto Tm	35.2199	32.179	3.2698	31.0025	31.0241	0.135684	Manual Ct		Manual	19	21	Manual	0.455748
161	25 (27-1)	TNF alpha	SYBR	Unknown	30.6238	83.3	Auto Tm	43.4531	43.2132	0.53826	30.6238	30.6312	0.0164663	Manual Ct		Manual	19	21	Manual	0.455748
185	25 (27-1)	TNF alpha	SYBR	Unknown	30.65	83.3	Auto Tm	42.5967	43.2132	0.53826	30.6238	30.6312	0.0164663	Manual Ct		Manual	19	21	Manual	0.455748
209	25 (27-1)	TNF alpha	SYBR	Unknown	30.6197	83.3	Auto Tm	43.5898	43.2132	0.53826	30.6238	30.6312	0.0164663	Manual Ct		Manual	19	21	Manual	0.455748
162	26 (27-2)	TNF alpha	SYBR	Unknown	30.9621	83.2	Auto Tm	33.6122	34.3186	10.0739	30.9621	30.9734	0.393502	Manual Ct		Manual	19	21	Manual	0.455748
186	26 (27-2)	TNF alpha	SYBR	Unknown	30.5857	83.2	Auto Tm	44.7272	34.3186	10.0739	30.9621	30.9734	0.393502	Manual Ct		Manual	19	21	Manual	0.455748
210	26 (27-2)	TNF alpha	SYBR	Unknown	31.3725	83.2	Auto Tm	24.6166	34.3186	10.0739	30.9621	30.9734	0.393502	Manual Ct		Manual	19	21	Manual	0.455748
163	27 (27-3)	TNF alpha	SYBR	Unknown	31.4791	83.2	Auto Tm	22.7027	21.5399	6.84326	31.4791	31.5977	0.45309	Manual Ct		Manual	19	21	Manual	0.455748
187	27 (27-3)	TNF alpha	SYBR	Unknown	31.2157	83.2	Auto Tm	27.7273	21.5399	6.84326	31.4791	31.5977	0.45309	Manual Ct		Manual	19	21	Manual	0.455748
211	27 (27-3)	TNF alpha	SYBR	Unknown	32.0983	83.2	Auto Tm	14.1898	21.5399	6.84326	31.4791	31.5977	0.45309	Manual Ct		Manual	19	21	Manual	0.455748
164	28 (28-1)	TNF alpha	SYBR	Unknown	31.8815	83.2	Auto Tm	16.7276	17.524	3.32744	31.8815	31.8357	0.245219	Manual Ct		Manual	19	21	Manual	0.455748
188	28 (28-1)	TNF alpha	SYBR	Unknown	32.0547	83.2	Auto Tm	14.667	17.524	3.32744	31.8815	31.8357	0.245219	Manual Ct		Manual	19	21	Manual	0.455748
212	28 (28-1)	TNF alpha	SYBR	Unknown	31.5708	83.2	Auto Tm	21.1773	17.524	3.32744	31.8815	31.8357	0.245219	Manual Ct		Manual	19	21	Manual	0.455748
165	29 (28-2)	TNF alpha	SYBR	Unknown	31.1324	83.2	Auto Tm	29.5375	25.3877	5.67143	31.217	31.3561	0.317024	Manual Ct		Manual	19	21	Manual	0.455748
189	29 (28-2)	TNF alpha	SYBR	Unknown	31.217	83.2	Auto Tm	27.7002	25.3877	5.67143	31.217	31.3561	0.317024	Manual Ct		Manual	19	21	Manual	0.455748
213	29 (28-2)	TNF alpha	SYBR	Unknown	31.7189	83	Auto Tm	18.9254	25.3877	5.67143	31.217	31.3561	0.317024	Manual Ct		Manual	19	21	Manual	0.455748
91	3 (12-1)	TNF alpha	SYBR	Unknown	31.265	83.2	Auto Tm	26.7099	25.1605	2.38851	31.2822	31.3478	0.128824	Manual Ct		Manual	19	21	Manual	0.455748
115	3 (12-1)	TNF alpha	SYBR	Unknown	31.2822	83.2	Auto Tm	26.3618	25.1605	2.38851	31.2822	31.3478	0.128824	Manual Ct		Manual	19	21	Manual	0.455748
139	3 (12-1)	TNF alpha	SYBR	Unknown	31.4962	83.2	Auto Tm	22.4098	25.1605	2.38851	31.2822	31.3478	0.128824	Manual Ct		Manual	19	21	Manual	0.455748
166	30 (28-3)	TNF alpha	SYBR	Unknown	31.9762	83	Auto Tm	15.568	14.1686	2.0719	32.0121	32.1103	0.201974	Manual Ct		Manual	19	21	Manual	0.455748
190	30 (28-3)	TNF alpha	SYBR	Unknown	32.0121	83	Auto Tm	15.1493	14.1686	2.0719	32.0121	32.1103	0.201974	Manual Ct		Manual	19	21	Manual	0.455748
214	30 (28-3)	TNF alpha	SYBR	Unknown	32.3426	83	Auto Tm	11.7884	14.1686	2.0719	32.0121	32.1103	0.201974	Manual Ct		Manual	19	21	Manual	0.455748
167	31 (29-1)	TNF alpha	SYBR	Unknown	28.2731	83.2	Auto Tm	258.753	275.455	27.1607	28.2626	28.1948	0.126631	Manual Ct		Manual	19	21	Manual	0.455748
191	31 (29-1)	TNF alpha	SYBR	Unknown	28.2626	83.2	Auto Tm	260.817	275.455	27.1607	28.2626	28.1948	0.126631	Manual Ct		Manual	19	21	Manual	0.455748
215	31 (29-1)	TNF alpha	SYBR	Unknown	28.0487	83.2	Auto Tm	306.795	275.455	27.1607	28.2626	28.1948	0.126631	Manual Ct		Manual	19	21	Manual	0.455748
168	32 (29-2)	TNF alpha	SYBR	Unknown	30.3497	82.9	Auto Tm	53.5011	56.1421	13.0156	30.3497	30.3094	0.300835	Manual Ct		Manual	19	21	Manual	0.455748
192	32 (29-2)	TNF alpha	SYBR	Unknown	30.588	82.9	Auto Tm	44.6495	56.1421	13.0156	30.3497	30.3094	0.300835	Manual Ct		Manual	19	21	Manual	0.455748
216	32 (29-2)	TNF alpha	SYBR	Unknown	29.9904	82.9	Auto Tm	70.2756	56.1421	13.0156	30.3497	30.3094	0.300835	Manual Ct		Manual	19	21	Manual	0.455748
217	33 (30-1)	TNF alpha	SYBR	Unknown	30.9414	83.1	Auto Tm	34.1457	42.5307	10.3318	30.7537	30.6769	0.310033	Manual Ct		Manual	19	21	Manual	0.455748
241	33 (30-1)	TNF alpha	SYBR	Unknown	30.3357	82.9	Auto Tm	54.0727	42.5307	10.3318	30.7537	30.6769	0.310033	Manual Ct		Manual	19	21	Manual	0.455748
265	33 (30-1)	TNF alpha	SYBR	Unknown	30.7537	82.9	Auto Tm	39.3738	42.5307	10.3318	30.7537	30.6769	0.310033	Manual Ct		Manual	19	21	Manual	0.455748
218	34 (30-2)	TNF alpha	SYBR	Unknown	28.4377	83.1	Auto Tm	228.37	206.442	32.8015	28.4736	28.5826	0.220572	Manual Ct		Manual	19	21	Manual	0.455748
242	34 (30-2)	TNF alpha	SYBR	Unknown	28.8364	83.1	Auto Tm	168.733	206.442	32.8015	28.4736	28.5826	0.220572	Manual Ct		Manual	19	21	Manual	0.455748
266	34 (30-2)	TNF alpha	SYBR	Unknown	28.4736	83.1	Auto Tm	222.224	206.442	32.8015	28.4736	28.5826	0.220572	Manual Ct		Manual	19	21	Manual	0.455748
219	35 (31-1)	TNF alpha	SYBR	Unknown	28.8235	83.1	Auto Tm	170.394	156.902	12.842	28.9441	28.9351	0.107378	Manual Ct		Manual	19	21	Manual	0.455748
243	35 (31-1)	TNF alpha	SYBR	Unknown	29.0377	83.1	Auto Tm	144.828	156.902	12.842	28.9441	28.9351	0.107378	Manual Ct		Manual	19	21	Manual	0.455748
267	35 (31-1)	TNF alpha	SYBR	Unknown	28.9441	83.1	Auto Tm	155.486	156.902	12.842	28.9441	28.9351	0.107378	Manual Ct		Manual	19	21	Manual	0.455748
220	36 (31-2)	TNF alpha	SYBR	Unknown	30.2376	83.1	Auto Tm	58.2526	80.04	21.8754	29.8219	29.853	0.370022	Manual Ct		Manual	19	21	Manual	0.455748
244	36 (31-2)	TNF alpha	SYBR	Unknown	29.8219	83.1	Auto Tm	79.8649	80.04	21.8754	29.8219	29.853	0.370022	Manual Ct		Manual	19	21	Manual	0.455748
268	36 (31-2)	TNF alpha	SYBR	Unknown	29.4995	83.1	Auto Tm	102.002	80.04	21.8754	29.8219	29.853	0.370022	Manual Ct		Manual	19	21	Manual	0.455748
221	37 (32-1)	TNF alpha	SYBR	Unknown	31.7402	83.1	Auto Tm	18.6216	24.6624	8.00834	31.5435	31.4135	0.407519	Manual Ct		Manual	19	21	Manual	0.455748
245	37 (32-1)	TNF alpha	SYBR	Unknown	31.5435	83.1	Auto Tm	21.6193	24.6624	8.00834	31.5435	31.4135	0.407519	Manual Ct		Manual	19	21	Manual	0.455748
269	37 (32-1)	TNF alpha	SYBR	Unknown	30.9569	83.1	Auto Tm	33.7462	24.6624	8.00834	31.5435	31.4135	0.407519	Manual Ct		Manual	19	21	Manual	0.455748
222	38 (A)	TNF alpha	SYBR	Unknown	31.1911	83.4	Auto Tm	28.2502	28.1512	0.140139	31.1957	31.1957	0.00655872	Manual Ct		Manual	19	21	Manual	0.455748
270	38 (A)	TNF alpha	SYBR	Unknown	31.2004	83.1	Auto Tm	28.0521	28.1512	0.140139	31.1957	31.1957	0.00655872	Manual Ct		Manual	19	21	Manual	0.455748
270	38 (A)	TNF alpha	SYBR	Unknown	31.2004	83.1	Auto Tm	28.0521	28.1512	0.140139	31.1957	31.1957	0.00655872	Manual Ct		Manual	19	21	Manual	0.455748
223	39 (G)	TNF alpha	SYBR	Unknown	31.2933	83.4	Auto Tm	26.1417	18.8882	6.43797	31.886	31.7698	0.430321	Manual Ct		Manual	19	21	Manual	0.455748
247	39 (G)	TNF alpha	SYBR	Unknown	31.886	83.1	Auto Tm	16.6711	18.8882	6.43797	31.886	31.7698	0.430321	Manual Ct		Manual	19	21	Manual	0.455748
271	39 (G)	TNF alpha	SYBR	Unknown	32.1301	83.1	Auto Tm	13.8517	18.8882	6.43797	31.886	31.7698	0.430321	Manual Ct		Manual	19	21	Manual	0.455748
92	4 (12-2)	TNF alpha	SYBR	Unknown	30.0543	83.2	Auto Tm	66.947	50.2828	14.746	30.5783	30.4672	0.370004	Manual Ct		Manual	19	21	Manual	0.455748
116	4 (12-2)	TNF alpha	SYBR	Unknown	30.5783	83.2	Auto Tm	44.979	50.2828	14.746	30.5783	30.4672	0.370004	Manual Ct		Manual	19	21	Manual	0.455748
140	4 (12-2)	TNF alpha	SYBR	Unknown	30.7689	83.2	Auto Tm	38.9222	50.2828	14.746	30.5783	30.4672	0.370004	Manual Ct		Manual	19	21	Manual	0.455748
224	40 (H)	TNF alpha	SYBR	Unknown	30.5184	83.4	Auto Tm	47.0731	44.1801	10.5302	30.5184	30.6292	0.335594	Manual Ct		Manual	19	21	Manual	0.455748
248	40 (H)	TNF alpha	SYBR	Unknown	30.3631	83.4	Auto Tm	52.9614	44.1801	10.5302	30.5184	30.6292	0.335594	Manual Ct		Manual	19	21	Manual	0.455748
272	40 (H)	TNF alpha	SYBR	Unknown	31.0062	83.4	Auto Tm	32.5057	44.1801	10.5302	30.5184	30.6292	0.335594	Manual Ct		Manual	19	21	Manual	0.455748
93	5 (13-1)	TNF alpha	SYBR	Unknown	31.0591	83	Auto Tm	31.2277	25.5634	7.34317	31.1936	31.3641	0.417316	Manual Ct		Manual	19	21	Manual	0.455748
117	5 (13-1)	TNF alpha	SYBR	Unknown	31.1936	83.2	Auto Tm	28.1955	25.5634	7.34317	31.1936	31.3641	0.417316	Manual Ct		Manual	19	21	Manual	0.455748
141	5 (13-1)	TNF alpha	SYBR	Unknown	31.8397	83.2	Auto Tm	17.2669	25.5634	7.34317	31.1936	31.3641	0.417316	Manual Ct		Manual	19	21	Manual	0.455748
94	6 (14-1)	TNF alpha	SYBR	Unknown	30.9085	83	Auto Tm	35.0094	41.3892	6.3114	30.6835	30.6983	0.203197	Manual Ct		Manual	19	21	Manual	0.455748
118	6 (14-1)	TNF alpha	SYBR	Unknown	30.5029	83	Auto Tm	47.6299	41.3892	6.3114	30.6835	30.6983	0.203197	Manual Ct		Manual	19	21	Manual	0.455748
142	6 (14-1)	TNF alpha	SYBR	Unknown	30.6835	83	Auto Tm	41.5281	41.3892	6.3114	30.6835	30.6983	0.203197	Manual Ct		Manual	19	21	Manual	0.455748
95	7 (15-1)	TNF alpha	SYBR	Unknown	30.8372	82.9	Auto Tm	36.954	38.8034	7.13099	30.8372	30.7873	0.236819	Manual Ct		Manual	19	21	Manual	0.455748
119	7 (15-1)	TNF alpha	SYBR	Unknown	30.9952	82.9	Auto Tm	32.7793	38.8034	7.13099	30.8372	30.7873	0.236819	Manual Ct		Manual	19	21	Manual	0.455748
143	7 (15-1)	TNF alpha	SYBR	Unknown	30.5295	82.9	Auto Tm	46.6769	38.8034	7.13099	30.8372	30.7873	0.236819	Manual Ct		Manual	19	21	Manual	0.455748
96	8 (15-2)	TNF alpha	SYBR	Unknown	29.842	82.9	Auto Tm	78.6546	75.4162	9.94071	29.842	29.9054	0.179806	Manual Ct		Manual	19	21	Manual	0.455748
120	8 (15-2)	TNF alpha	SYBR	Unknown	29.7659	82.9	Auto Tm	83.3339	75.4162	9.94071	29.842	29.9054	0.179806	Manual Ct		Manual	19	21	Manual	0.455748
144	8 (15-2)	TNF alpha	SYBR	Unknown	30.1083	82.9	Auto Tm	64.2601	75.4162	9.94071	29.842	29.9054	0.179806	Manual Ct		Manual	19	21	Manual	0.455748
145	9 (16-1)	TNF alpha	SYBR	Unknown	31.0519	82.9	Auto Tm	31.3972	28.1937	2.90392	31.2289	31.1983	0.133692	Manual Ct		Manual	19	21	Manual	0.455748
169	9 (16-1)	TNF alpha	SYBR	Unknown	31.314	82.9	Auto Tm	25.734	28.1937	2.90392	31.2289	31.1983	0.133692	Manual Ct		Manual	19	21	Manual	0.455748
193	9 (16-1)	TNF alpha	SYBR	Unknown	31.2289	83.1	Auto Tm	27.45	28.1937	2.90392	31.2289	31.1983	0.133692	Manual Ct		Manual	19	21	Manual	0.455748
372	Gene 2 Standard (1)	TNF alpha	SYBR	Standard	35.492	82.8	Auto Tm	1						Manual Ct		Manual	19	21	Manual	0.455748
369	Gene 2 Standard (10)	TNF alpha	SYBR	Standard	32.371	83	Auto Tm	10						Manual Ct		Manual	19	21	Manual	0.455748
370	Gene 2 Standard (10)	TNF alpha	SYBR	Standard	32.9496	83	Auto Tm	10						Manual Ct		Manual	19	21	Manual	0.455748
367	Gene 2 Standard (100)	TNF alpha	SYBR	Standard	29.5023	83.9	Auto Tm	100						Manual Ct		Manual	19	21	Manual	0.455748
368	Gene 2 Standard (100)	TNF alpha	SYBR	Standard	29.4481	83.9	Auto Tm	100						Manual Ct		Manual	19	21	Manual	0.455748
380	NTC Gene 2	TNF alpha	SYBR	NTC	Undetermined	61.9	Auto Tm	0						Manual Ct		Manual	19	21	Manual	0.455748						TRUE
383	RT Negative 2	TNF alpha	SYBR	NTC	Undetermined	61.9	Auto Tm	0						Manual Ct		Manual	19	21	Manual	0.455748						TRUE
Slope	-3.03367	cycles/log decade
Y-Intercept		35.593
R^2		0.992126
NAP	LPL

## Sheet: 18S (2)
Well	Sample Name	Detector Name	Reporter	Task	Ct	Tm Value	Tm Type	Quantity	Qty Mean	Qty StdDev	Ct Median	Ct Mean	Ct StdDev	Ct Type	Template Name	Baseline Type	Baseline Start	Baseline Stop	Threshold Type	Threshold	FOS	HMD	LME	EW	BPR	NAW	HNS	HRN	EAF	BAF	TAF	CAF
1	1 (11-1)	18S	SYBR	Unknown	9.63127	83.3	Auto Tm	13.8672	16.1897	2.13568	9.38393	9.42882	0.184145	Automatic Ct		Automatic			Automatic	0.886246
25	1 (11-1)	18S	SYBR	Unknown	9.27128	83.3	Auto Tm	18.0691	16.1897	2.13568	9.38393	9.42882	0.184145	Automatic Ct		Automatic			Automatic	0.886246
49	1 (11-1)	18S	SYBR	Unknown	9.38393	83.3	Auto Tm	16.6328	16.1897	2.13568	9.38393	9.42882	0.184145	Automatic Ct		Automatic			Automatic	0.886246
10	10 (17-1)	18S	SYBR	Unknown	9.04365	83.8	Auto Tm	21.3608	21.7315	0.493422	9.03215	9.02049	0.0307153	Automatic Ct		Automatic			Automatic	0.886246
34	10 (17-1)	18S	SYBR	Unknown	8.98564	83.8	Auto Tm	22.2916	21.7315	0.493422	9.03215	9.02049	0.0307153	Automatic Ct		Automatic			Automatic	0.886246
58	10 (17-1)	18S	SYBR	Unknown	9.03215	83.8	Auto Tm	21.5422	21.7315	0.493422	9.03215	9.02049	0.0307153	Automatic Ct		Automatic			Automatic	0.886246
11	11 (17-2)	18S	SYBR	Unknown	9.19777	83.8	Auto Tm	19.0726	20.1731	0.988688	9.10222	9.12257	0.0673702	Automatic Ct		Automatic			Automatic	0.886246
35	11 (17-2)	18S	SYBR	Unknown	9.06772	83.8	Auto Tm	20.9862	20.1731	0.988688	9.10222	9.12257	0.0673702	Automatic Ct		Automatic			Automatic	0.886246
59	11 (17-2)	18S	SYBR	Unknown	9.10222	83.8	Auto Tm	20.4606	20.1731	0.988688	9.10222	9.12257	0.0673702	Automatic Ct		Automatic			Automatic	0.886246
12	12 (18-1)	18S	SYBR	Unknown	9.32189	83.7	Auto Tm	17.4091	18.462	1.48193	9.29013	9.24486	0.107091	Automatic Ct		Automatic			Automatic	0.886246
36	12 (18-1)	18S	SYBR	Unknown	9.29013	83.7	Auto Tm	17.8203	18.462	1.48193	9.29013	9.24486	0.107091	Automatic Ct		Automatic			Automatic	0.886246
60	12 (18-1)	18S	SYBR	Unknown	9.12257	84	Auto Tm	20.1566	18.462	1.48193	9.29013	9.24486	0.107091	Automatic Ct		Automatic			Automatic	0.886246
13	13 (19-1)	18S	SYBR	Unknown	9.4661	83.7	Auto Tm	15.6577	17.4224	1.93751	9.34516	9.32639	0.149973	Automatic Ct		Automatic			Automatic	0.886246
37	13 (19-1)	18S	SYBR	Unknown	9.16792	83.7	Auto Tm	19.4957	17.4224	1.93751	9.34516	9.32639	0.149973	Automatic Ct		Automatic			Automatic	0.886246
61	13 (19-1)	18S	SYBR	Unknown	9.34516	84	Auto Tm	17.1138	17.4224	1.93751	9.34516	9.32639	0.149973	Automatic Ct		Automatic			Automatic	0.886246
14	14 (20-1)	18S	SYBR	Unknown	9.21907	83.7	Auto Tm	18.7761	17.1726	1.64559	9.33409	9.3447	0.13125	Automatic Ct		Automatic			Automatic	0.886246
38	14 (20-1)	18S	SYBR	Unknown	9.48093	83.7	Auto Tm	15.488	17.1726	1.64559	9.33409	9.3447	0.13125	Automatic Ct		Automatic			Automatic	0.886246
62	14 (20-1)	18S	SYBR	Unknown	9.33409	83.7	Auto Tm	17.2536	17.1726	1.64559	9.33409	9.3447	0.13125	Automatic Ct		Automatic			Automatic	0.886246
15	15 (21-1)	18S	SYBR	Unknown	9.03276	83.7	Auto Tm	21.5326	20.5432	1.00666	9.09451	9.09783	0.066791	Automatic Ct		Automatic			Automatic	0.886246
39	15 (21-1)	18S	SYBR	Unknown	9.16622	83.7	Auto Tm	19.5201	20.5432	1.00666	9.09451	9.09783	0.066791	Automatic Ct		Automatic			Automatic	0.886246
63	15 (21-1)	18S	SYBR	Unknown	9.09451	83.7	Auto Tm	20.5769	20.5432	1.00666	9.09451	9.09783	0.066791	Automatic Ct		Automatic			Automatic	0.886246
16	16 (21-2)	18S	SYBR	Unknown	9.04887	83.7	Auto Tm	21.279	21.0915	0.516678	9.04887	9.06118	0.0335185	Automatic Ct		Automatic			Automatic	0.886246
40	16 (21-2)	18S	SYBR	Unknown	9.09911	83.7	Auto Tm	20.5073	21.0915	0.516678	9.04887	9.06118	0.0335185	Automatic Ct		Automatic			Automatic	0.886246
64	16 (21-2)	18S	SYBR	Unknown	9.03556	83.7	Auto Tm	21.4883	21.0915	0.516678	9.04887	9.06118	0.0335185	Automatic Ct		Automatic			Automatic	0.886246
17	17 (22-1)	18S	SYBR	Unknown	9.15862	83.7	Auto Tm	19.6295	20.6215	1.53378	9.14363	9.09401	0.0992181	Automatic Ct		Automatic			Automatic	0.886246
41	17 (22-1)	18S	SYBR	Unknown	8.97977	83.7	Auto Tm	22.3881	20.6215	1.53378	9.14363	9.09401	0.0992181	Automatic Ct		Automatic			Automatic	0.886246
65	17 (22-1)	18S	SYBR	Unknown	9.14363	83.7	Auto Tm	19.847	20.6215	1.53378	9.14363	9.09401	0.0992181	Automatic Ct		Automatic			Automatic	0.886246
18	18 (23-1)	18S	SYBR	Unknown	8.64044	83.7	Auto Tm	28.7321	27.0621	1.46798	8.75152	8.72319	0.0728471	Automatic Ct		Automatic			Automatic	0.886246
42	18 (23-1)	18S	SYBR	Unknown	8.75152	83.7	Auto Tm	26.4788	27.0621	1.46798	8.75152	8.72319	0.0728471	Automatic Ct		Automatic			Automatic	0.886246
66	18 (23-1)	18S	SYBR	Unknown	8.77762	83.7	Auto Tm	25.9755	27.0621	1.46798	8.75152	8.72319	0.0728471	Automatic Ct		Automatic			Automatic	0.886246
19	19 (23-2)	18S	SYBR	Unknown	8.6485	83.7	Auto Tm	28.5623	26.8298	1.83845	8.7237	8.73576	0.093869	Automatic Ct		Automatic			Automatic	0.886246
43	19 (23-2)	18S	SYBR	Unknown	8.83507	83.7	Auto Tm	24.9011	26.8298	1.83845	8.7237	8.73576	0.093869	Automatic Ct		Automatic			Automatic	0.886246
67	19 (23-2)	18S	SYBR	Unknown	8.7237	83.7	Auto Tm	27.0259	26.8298	1.83845	8.7237	8.73576	0.093869	Automatic Ct		Automatic			Automatic	0.886246
2	2 (11-2)	18S	SYBR	Unknown	9.32398	83.3	Auto Tm	17.3824	17.3774	0.802031	9.32398	9.32533	0.0628381	Automatic Ct		Automatic			Automatic	0.886246
26	2 (11-2)	18S	SYBR	Unknown	9.38884	83.3	Auto Tm	16.5729	17.3774	0.802031	9.32398	9.32533	0.0628381	Automatic Ct		Automatic			Automatic	0.886246
50	2 (11-2)	18S	SYBR	Unknown	9.26319	83.3	Auto Tm	18.1769	17.3774	0.802031	9.32398	9.32533	0.0628381	Automatic Ct		Automatic			Automatic	0.886246
20	20 (24-1)	18S	SYBR	Unknown	9.31033	83.7	Auto Tm	17.5577	16.5327	0.892613	9.42703	9.39344	0.0724158	Automatic Ct		Automatic			Automatic	0.886246
44	20 (24-1)	18S	SYBR	Unknown	9.44296	83.7	Auto Tm	15.9264	16.5327	0.892613	9.42703	9.39344	0.0724158	Automatic Ct		Automatic			Automatic	0.886246
68	20 (24-1)	18S	SYBR	Unknown	9.42703	83.7	Auto Tm	16.114	16.5327	0.892613	9.42703	9.39344	0.0724158	Automatic Ct		Automatic			Automatic	0.886246
21	21 (24-2)	18S	SYBR	Unknown	8.98127	83.4	Auto Tm	22.3634	19.9769	2.30661	9.1463	9.14079	0.156832	Automatic Ct		Automatic			Automatic	0.886246
45	21 (24-2)	18S	SYBR	Unknown	9.29479	83.7	Auto Tm	17.7594	19.9769	2.30661	9.1463	9.14079	0.156832	Automatic Ct		Automatic			Automatic	0.886246
69	21 (24-2)	18S	SYBR	Unknown	9.1463	83.4	Auto Tm	19.808	19.9769	2.30661	9.1463	9.14079	0.156832	Automatic Ct		Automatic			Automatic	0.886246
22	22 (25-2)	18S	SYBR	Unknown	8.93314	83.4	Auto Tm	23.1689	21.364	2.88094	8.95012	9.0522	0.191711	Automatic Ct		Automatic			Automatic	0.886246
46	22 (25-2)	18S	SYBR	Unknown	9.27336	83.4	Auto Tm	18.0415	21.364	2.88094	8.95012	9.0522	0.191711	Automatic Ct		Automatic			Automatic	0.886246
70	22 (25-2)	18S	SYBR	Unknown	8.95012	83.4	Auto Tm	22.8815	21.364	2.88094	8.95012	9.0522	0.191711	Automatic Ct		Automatic			Automatic	0.886246
23	23 (26-1)	18S	SYBR	Unknown	9.20599	83.4	Auto Tm	18.9576	18.4871	0.790384	9.20803	9.24101	0.0589026	Automatic Ct		Automatic			Automatic	0.886246
47	23 (26-1)	18S	SYBR	Unknown	9.20803	83.4	Auto Tm	18.9291	18.4871	0.790384	9.20803	9.24101	0.0589026	Automatic Ct		Automatic			Automatic	0.886246
71	23 (26-1)	18S	SYBR	Unknown	9.30902	83.4	Auto Tm	17.5746	18.4871	0.790384	9.20803	9.24101	0.0589026	Automatic Ct		Automatic			Automatic	0.886246
24	24 (26-2)	18S	SYBR	Unknown	8.96121	83.4	Auto Tm	22.6957	23.8143	1.16374	8.90066	8.89685	0.0663462	Automatic Ct		Automatic			Automatic	0.886246
48	24 (26-2)	18S	SYBR	Unknown	8.90066	83.4	Auto Tm	23.7289	23.8143	1.16374	8.90066	8.89685	0.0663462	Automatic Ct		Automatic			Automatic	0.886246
72	24 (26-2)	18S	SYBR	Unknown	8.82868	83.4	Auto Tm	25.0184	23.8143	1.16374	8.90066	8.89685	0.0663462	Automatic Ct		Automatic			Automatic	0.886246
73	25 (27-1)	18S	SYBR	Unknown	8.98256	83.3	Auto Tm	22.3422	22.2552	0.12302	8.98787	8.98787	0.00751832	Automatic Ct		Automatic			Automatic	0.886246
97	25 (27-1)	18S	SYBR	Unknown	8.99319	83.3	Auto Tm	22.1683	22.2552	0.12302	8.98787	8.98787	0.00751832	Automatic Ct		Automatic			Automatic	0.886246
97	25 (27-1)	18S	SYBR	Unknown	8.99319	83.3	Auto Tm	22.1683	22.2552	0.12302	8.98787	8.98787	0.00751832	Automatic Ct		Automatic			Automatic	0.886246
74	26 (27-2)	18S	SYBR	Unknown	8.96789	83.3	Auto Tm	22.5845	22.5366	0.59893	8.96789	8.97109	0.0362131	Automatic Ct		Automatic			Automatic	0.886246
98	26 (27-2)	18S	SYBR	Unknown	9.0088	83.3	Auto Tm	21.9152	22.5366	0.59893	8.96789	8.97109	0.0362131	Automatic Ct		Automatic			Automatic	0.886246
122	26 (27-2)	18S	SYBR	Unknown	8.93659	83.6	Auto Tm	23.1102	22.5366	0.59893	8.96789	8.97109	0.0362131	Automatic Ct		Automatic			Automatic	0.886246
75	27 (27-3)	18S	SYBR	Unknown	8.96901	83.6	Auto Tm	22.5658	22.7935	0.471468	8.96901	8.95555	0.0279754	Automatic Ct		Automatic			Automatic	0.886246
99	27 (27-3)	18S	SYBR	Unknown	8.92339	83.6	Auto Tm	23.3356	22.7935	0.471468	8.96901	8.95555	0.0279754	Automatic Ct		Automatic			Automatic	0.886246
123	27 (27-3)	18S	SYBR	Unknown	8.97425	83.6	Auto Tm	22.4791	22.7935	0.471468	8.96901	8.95555	0.0279754	Automatic Ct		Automatic			Automatic	0.886246
76	28 (28-1)	18S	SYBR	Unknown	8.85434	83.6	Auto Tm	24.5508	23.4873	1.00663	8.92187	8.91541	0.0581018	Automatic Ct		Automatic			Automatic	0.886246
100	28 (28-1)	18S	SYBR	Unknown	8.97001	83.6	Auto Tm	22.5494	23.4873	1.00663	8.92187	8.91541	0.0581018	Automatic Ct		Automatic			Automatic	0.886246
124	28 (28-1)	18S	SYBR	Unknown	8.92187	83.6	Auto Tm	23.3616	23.4873	1.00663	8.92187	8.91541	0.0581018	Automatic Ct		Automatic			Automatic	0.886246
77	29 (28-2)	18S	SYBR	Unknown	9.12457	83.6	Auto Tm	20.1271	20.5837	0.401936	9.08377	9.09423	0.0266907	Automatic Ct		Automatic			Automatic	0.886246
101	29 (28-2)	18S	SYBR	Unknown	9.07436	83.6	Auto Tm	20.884	20.5837	0.401936	9.08377	9.09423	0.0266907	Automatic Ct		Automatic			Automatic	0.886246
125	29 (28-2)	18S	SYBR	Unknown	9.08377	83.6	Auto Tm	20.74	20.5837	0.401936	9.08377	9.09423	0.0266907	Automatic Ct		Automatic			Automatic	0.886246
3	3 (12-1)	18S	SYBR	Unknown	8.83667	83.3	Auto Tm	24.8719	29.3828	4.3537	8.59462	8.62016	0.204942	Automatic Ct		Automatic			Automatic	0.886246
27	3 (12-1)	18S	SYBR	Unknown	8.59462	83.6	Auto Tm	29.7165	29.3828	4.3537	8.59462	8.62016	0.204942	Automatic Ct		Automatic			Automatic	0.886246
51	3 (12-1)	18S	SYBR	Unknown	8.42918	83.6	Auto Tm	33.5601	29.3828	4.3537	8.59462	8.62016	0.204942	Automatic Ct		Automatic			Automatic	0.886246
78	30 (28-3)	18S	SYBR	Unknown	9.24804	83.6	Auto Tm	18.3804	18.557	0.621433	9.24804	9.23554	0.0452664	Automatic Ct		Automatic			Automatic	0.886246
102	30 (28-3)	18S	SYBR	Unknown	9.27324	83.6	Auto Tm	18.0431	18.557	0.621433	9.24804	9.23554	0.0452664	Automatic Ct		Automatic			Automatic	0.886246
126	30 (28-3)	18S	SYBR	Unknown	9.18534	83.8	Auto Tm	19.2477	18.557	0.621433	9.24804	9.23554	0.0452664	Automatic Ct		Automatic			Automatic	0.886246
79	31 (29-1)	18S	SYBR	Unknown	9.31098	83.8	Auto Tm	17.5492	17.5716	1.43402	9.31098	9.31227	0.111171	Automatic Ct		Automatic			Automatic	0.886246
103	31 (29-1)	18S	SYBR	Unknown	9.42408	83.8	Auto Tm	16.1489	17.5716	1.43402	9.31098	9.31227	0.111171	Automatic Ct		Automatic			Automatic	0.886246
127	31 (29-1)	18S	SYBR	Unknown	9.20175	83.8	Auto Tm	19.0167	17.5716	1.43402	9.31098	9.31227	0.111171	Automatic Ct		Automatic			Automatic	0.886246
80	32 (29-2)	18S	SYBR	Unknown	9.18764	83.8	Auto Tm	19.2151	20.2815	0.962765	9.09676	9.11521	0.0651961	Automatic Ct		Automatic			Automatic	0.886246
104	32 (29-2)	18S	SYBR	Unknown	9.06122	83.8	Auto Tm	21.0867	20.2815	0.962765	9.09676	9.11521	0.0651961	Automatic Ct		Automatic			Automatic	0.886246
128	32 (29-2)	18S	SYBR	Unknown	9.09676	83.8	Auto Tm	20.5428	20.2815	0.962765	9.09676	9.11521	0.0651961	Automatic Ct		Automatic			Automatic	0.886246
81	33 (30-1)	18S	SYBR	Unknown	8.60982	83.8	Auto Tm	29.3862	28.5	1.33378	8.6209	8.65248	0.0645301	Automatic Ct		Automatic			Automatic	0.886246
105	33 (30-1)	18S	SYBR	Unknown	8.72672	83.8	Auto Tm	26.9661	28.5	1.33378	8.6209	8.65248	0.0645301	Automatic Ct		Automatic			Automatic	0.886246
129	33 (30-1)	18S	SYBR	Unknown	8.6209	83.8	Auto Tm	29.1479	28.5	1.33378	8.6209	8.65248	0.0645301	Automatic Ct		Automatic			Automatic	0.886246
82	34 (30-2)	18S	SYBR	Unknown	8.97195	83.8	Auto Tm	22.5172	22.8563	0.545357	8.96898	8.95187	0.0322376	Automatic Ct		Automatic			Automatic	0.886246
106	34 (30-2)	18S	SYBR	Unknown	8.96898	83.8	Auto Tm	22.5663	22.8563	0.545357	8.96898	8.95187	0.0322376	Automatic Ct		Automatic			Automatic	0.886246
130	34 (30-2)	18S	SYBR	Unknown	8.91469	83.8	Auto Tm	23.4854	22.8563	0.545357	8.96898	8.95187	0.0322376	Automatic Ct		Automatic			Automatic	0.886246
83	35 (31-1)	18S	SYBR	Unknown	9.1378	84	Auto Tm	19.9322	20.5437	0.539695	9.08342	9.09702	0.035966	Automatic Ct		Automatic			Automatic	0.886246
107	35 (31-1)	18S	SYBR	Unknown	9.08342	83.8	Auto Tm	20.7454	20.5437	0.539695	9.08342	9.09702	0.035966	Automatic Ct		Automatic			Automatic	0.886246
131	35 (31-1)	18S	SYBR	Unknown	9.06984	84	Auto Tm	20.9535	20.5437	0.539695	9.08342	9.09702	0.035966	Automatic Ct		Automatic			Automatic	0.886246
84	36 (31-2)	18S	SYBR	Unknown	9.24182	83.7	Auto Tm	18.4647	18.3761	0.465485	9.24182	9.24865	0.0345816	Automatic Ct		Automatic			Automatic	0.886246
108	36 (31-2)	18S	SYBR	Unknown	9.28614	84	Auto Tm	17.8727	18.3761	0.465485	9.24182	9.24865	0.0345816	Automatic Ct		Automatic			Automatic	0.886246
132	36 (31-2)	18S	SYBR	Unknown	9.218	84	Auto Tm	18.7909	18.3761	0.465485	9.24182	9.24865	0.0345816	Automatic Ct		Automatic			Automatic	0.886246
85	37 (32-1)	18S	SYBR	Unknown	8.79561	84	Auto Tm	25.6343	26.1516	1.4541	8.79561	8.76981	0.0747253	Automatic Ct		Automatic			Automatic	0.886246
109	37 (32-1)	18S	SYBR	Unknown	8.82822	84	Auto Tm	25.027	26.1516	1.4541	8.79561	8.76981	0.0747253	Automatic Ct		Automatic			Automatic	0.886246
133	37 (32-1)	18S	SYBR	Unknown	8.6856	84	Auto Tm	27.7937	26.1516	1.4541	8.79561	8.76981	0.0747253	Automatic Ct		Automatic			Automatic	0.886246
86	38 (A)	18S	SYBR	Unknown	9.26059	84	Auto Tm	18.2116	18.1276	0.524263	9.26059	9.26726	0.0394811	Automatic Ct		Automatic			Automatic	0.886246
110	38 (A)	18S	SYBR	Unknown	9.23154	84	Auto Tm	18.6047	18.1276	0.524263	9.26059	9.26726	0.0394811	Automatic Ct		Automatic			Automatic	0.886246
134	38 (A)	18S	SYBR	Unknown	9.30965	84	Auto Tm	17.5664	18.1276	0.524263	9.26059	9.26726	0.0394811	Automatic Ct		Automatic			Automatic	0.886246
87	39 (G)	18S	SYBR	Unknown	8.56485	83.7	Auto Tm	30.3741	33.7358	5.15008	8.52973	8.43215	0.200204	Automatic Ct		Automatic			Automatic	0.886246
111	39 (G)	18S	SYBR	Unknown	8.52973	83.7	Auto Tm	31.1685	33.7358	5.15008	8.52973	8.43215	0.200204	Automatic Ct		Automatic			Automatic	0.886246
135	39 (G)	18S	SYBR	Unknown	8.20186	84	Auto Tm	39.6649	33.7358	5.15008	8.52973	8.43215	0.200204	Automatic Ct		Automatic			Automatic	0.886246
4	4 (12-2)	18S	SYBR	Unknown	9.25991	83.3	Auto Tm	18.2207	18.8159	0.515598	9.19582	9.21654	0.0375738	Automatic Ct		Automatic			Automatic	0.886246
28	4 (12-2)	18S	SYBR	Unknown	9.19389	83.6	Auto Tm	19.127	18.8159	0.515598	9.19582	9.21654	0.0375738	Automatic Ct		Automatic			Automatic	0.886246
52	4 (12-2)	18S	SYBR	Unknown	9.19582	83.6	Auto Tm	19.0999	18.8159	0.515598	9.19582	9.21654	0.0375738	Automatic Ct		Automatic			Automatic	0.886246
88	40 (H)	18S	SYBR	Unknown	8.98976	84	Auto Tm	22.2242	30.5612	14.8677	8.98976	8.65338	0.609152	Automatic Ct		Automatic			Automatic	0.886246
112	40 (H)	18S	SYBR	Unknown	9.02018	83.7	Auto Tm	21.7327	30.5612	14.8677	8.98976	8.65338	0.609152	Automatic Ct		Automatic			Automatic	0.886246
136	40 (H)	18S	SYBR	Unknown	7.95021	83.7	Auto Tm	47.7266	30.5612	14.8677	8.98976	8.65338	0.609152	Automatic Ct		Automatic			Automatic	0.886246
5	5 (13-1)	18S	SYBR	Unknown	8.47139	83.6	Auto Tm	32.5347	31.6372	2.28604	8.47139	8.51186	0.100233	Automatic Ct		Automatic			Automatic	0.886246
29	5 (13-1)	18S	SYBR	Unknown	8.626	83.6	Auto Tm	29.0386	31.6372	2.28604	8.47139	8.51186	0.100233	Automatic Ct		Automatic			Automatic	0.886246
53	5 (13-1)	18S	SYBR	Unknown	8.4382	83.6	Auto Tm	33.3383	31.6372	2.28604	8.47139	8.51186	0.100233	Automatic Ct		Automatic			Automatic	0.886246
6	6 (14-1)	18S	SYBR	Unknown	9.10725	83.6	Auto Tm	20.385	20.4911	0.799554	9.10725	9.10088	0.0528988	Automatic Ct		Automatic			Automatic	0.886246
30	6 (14-1)	18S	SYBR	Unknown	9.04509	83.6	Auto Tm	21.3384	20.4911	0.799554	9.10725	9.10088	0.0528988	Automatic Ct		Automatic			Automatic	0.886246
54	6 (14-1)	18S	SYBR	Unknown	9.15031	83.6	Auto Tm	19.7498	20.4911	0.799554	9.10725	9.10088	0.0528988	Automatic Ct		Automatic			Automatic	0.886246
7	7 (15-1)	18S	SYBR	Unknown	9.56006	83.5	Auto Tm	14.6126	15.311	1.48087	9.56006	9.50066	0.128441	Automatic Ct		Automatic			Automatic	0.886246
31	7 (15-1)	18S	SYBR	Unknown	9.35328	83.5	Auto Tm	17.0119	15.311	1.48087	9.56006	9.50066	0.128441	Automatic Ct		Automatic			Automatic	0.886246
55	7 (15-1)	18S	SYBR	Unknown	9.58866	83.8	Auto Tm	14.3085	15.311	1.48087	9.56006	9.50066	0.128441	Automatic Ct		Automatic			Automatic	0.886246
8	8 (15-2)	18S	SYBR	Unknown	9.23077	83.8	Auto Tm	18.6153	19.3291	0.629326	9.16289	9.18008	0.0446514	Automatic Ct		Automatic			Automatic	0.886246
32	8 (15-2)	18S	SYBR	Unknown	9.14658	83.8	Auto Tm	19.804	19.3291	0.629326	9.16289	9.18008	0.0446514	Automatic Ct		Automatic			Automatic	0.886246
56	8 (15-2)	18S	SYBR	Unknown	9.16289	83.8	Auto Tm	19.568	19.3291	0.629326	9.16289	9.18008	0.0446514	Automatic Ct		Automatic			Automatic	0.886246
9	9 (16-1)	18S	SYBR	Unknown	9.08601	83.8	Auto Tm	20.7059	19.7214	1.90964	9.08601	9.15669	0.135766	Automatic Ct		Automatic			Automatic	0.886246
33	9 (16-1)	18S	SYBR	Unknown	9.31322	83.8	Auto Tm	17.5204	19.7214	1.90964	9.08601	9.15669	0.135766	Automatic Ct		Automatic			Automatic	0.886246
57	9 (16-1)	18S	SYBR	Unknown	9.07085	83.8	Auto Tm	20.938	19.7214	1.90964	9.08601	9.15669	0.135766	Automatic Ct		Automatic			Automatic	0.886246
365	Gene 1 Standard (1)	18S	SYBR	Standard	13.2794	83	Auto Tm	1						Automatic Ct		Automatic			Automatic	0.886246
366	Gene 1 Standard (1)	18S	SYBR	Standard	13.319	83	Auto Tm	1						Automatic Ct		Automatic			Automatic	0.886246
363	Gene 1 Standard (10)	18S	SYBR	Standard	9.8299	83	Auto Tm	10						Automatic Ct		Automatic			Automatic	0.886246
364	Gene 1 Standard (10)	18S	SYBR	Standard	9.95618	83.3	Auto Tm	10						Automatic Ct		Automatic			Automatic	0.886246
362	Gene 1 Standard (100)	18S	SYBR	Standard	7.12707	83.8	Auto Tm	100						Automatic Ct		Automatic			Automatic	0.886246
379	NTC Gene 1	18S	SYBR	NTC	Undetermined	61.8	Auto Tm	0						Automatic Ct		Automatic			Automatic	0.886246						TRUE
382	RT Negative 1	18S	SYBR	NTC	21.979	83.9	Auto Tm	0.00158232						Automatic Ct		Automatic			Automatic	0.886246
Slope	-3.13179	cycles/log decade
Y-Intercept		13.2077
R^2		0.995438
		18S
	Mouse ID	Qty Mean
1	11-1 (4%+RC+HFHC)	16.1897
2	11-2 (4%+RC+HFHC)	17.3774
3	12-1 (18%+RC+HFHC)	29.3828
4	12-2 (18%+RC+HFHC)	18.8159
5	13-1 (4%+RC+RC)	31.6372
6	14-1 (18%+RC+RC)	20.4911
7	15-1 (4%+RC+HFHC)	15.311
8	15-2 (4%+RC+HFHC)	19.3291
9	16-1 (4%+RC+RC)	19.7214
10	17-1 (18%+RC+HFHC)	21.7315
11	17-2 (18%+RC+HFHC)	20.1731
12	18-1 (18%+RC+RC)	18.462
13	19-1 (4%+RC+HFHC)	17.4224
14	20-1 (4%+RC+RC)	17.1726
15	21-1 (4%+RC+HFHC)	20.5432
16	21-2 (4%+RC+HFHC)	21.0915
17	22-1 (4%+RC+RC)	20.6215
18	23-1 (4%+RC+HFHC)	27.0621
19	23-2 (4%+RC+HFHC)	26.8298
20	24-1 (4%+RC+RC)	16.5327
21	24-2 (4%+RC+RC)	19.9769
22	25-2 (18%+RC+HFHC)	21.364
23	26-1 (18%+RC+RC)	18.4871
24	26-2 (18%+RC+RC)	23.8143
25	27-1 (4%+RC - 5 WEEKS)	22.2552
26	27-2 (4%+RC - 5 WEEKS)	22.5366
27	27-3 (4%+RC - 5 WEEKS)	22.7935
28	28-1 (18%+RC - 4 WEEKS)	23.4873
29	28-2 (18%+RC - 4 WEEKS)	20.5837
30	28-3 (18%+RC - 4 WEEKS)	18.557
31	29-1 (4%- 4 WEEKS)	17.5716
32	29-2 (4%- 4 WEEKS)	20.2815
33	30-1 (18%- 4 WEEKS)	28.5
34	30-2 (18%- 4 WEEKS)	22.8563
35	31-1 (4%- 4 WEEKS)	20.5437
36	31-2 (4%- 4 WEEKS)	18.3761
37	32-1 (18%- 4 WEEKS)	26.1516
38	A (18%+RC+RC)	18.1276
39	G (18%+RC+RC)	33.7358
40	H (18%+RC+RC)	30.5612

## Sheet: aSMA
Well	Sample Name	Detector Name	Reporter	Task	Ct	Tm Value	Tm Type	Quantity	Qty Mean	Qty StdDev	Ct Median	Ct Mean	Ct StdDev	Ct Type	Template Name	Baseline Type	Baseline Start	Baseline Stop	Threshold Type	Threshold	FOS	HMD	LME	EW	BPR	NAW	HNS	HRN	EAF	BAF	TAF	CAF
1	1 (11-1)	SMA-a	SYBR	Unknown	26.9844	84.5	Auto Tm	26.6366	29.6077	2.68256	26.8303	26.8624	0.109603	Manual Ct		Manual	10	19	Manual	0.387382
25	1 (11-1)	SMA-a	SYBR	Unknown	26.8303	84.7	Auto Tm	30.3347	29.6077	2.68256	26.8303	26.8624	0.109603	Manual Ct		Manual	10	19	Manual	0.387382
49	1 (11-1)	SMA-a	SYBR	Unknown	26.7724	84.7	Auto Tm	31.8519	29.6077	2.68256	26.8303	26.8624	0.109603	Manual Ct		Manual	10	19	Manual	0.387382
34	10 (17-1)	SMA-a	SYBR	Unknown	24.2398	85.2	Auto Tm	269.573	239.485	42.5503	24.3895	24.3895	0.211811	Manual Ct		Manual	10	19	Manual	0.387382
58	10 (17-1)	SMA-a	SYBR	Unknown	24.5393	85.2	Auto Tm	209.397	239.485	42.5503	24.3895	24.3895	0.211811	Manual Ct		Manual	10	19	Manual	0.387382
58	10 (17-1)	SMA-a	SYBR	Unknown	24.5393	85.2	Auto Tm	209.397	239.485	42.5503	24.3895	24.3895	0.211811	Manual Ct		Manual	10	19	Manual	0.387382
11	11 (17-2)	SMA-a	SYBR	Unknown	23.8819	85.2	Auto Tm	364.549	348.031	18.7324	23.9238	23.938	0.0644002	Manual Ct		Manual	10	19	Manual	0.387382
35	11 (17-2)	SMA-a	SYBR	Unknown	23.9238	85.2	Auto Tm	351.866	348.031	18.7324	23.9238	23.938	0.0644002	Manual Ct		Manual	10	19	Manual	0.387382
59	11 (17-2)	SMA-a	SYBR	Unknown	24.0083	85.2	Auto Tm	327.678	348.031	18.7324	23.9238	23.938	0.0644002	Manual Ct		Manual	10	19	Manual	0.387382
12	12 (18-1)	SMA-a	SYBR	Unknown	26.7596	85.2	Auto Tm	32.1966	32.6249	2.21804	26.7596	26.7458	0.0799894	Manual Ct		Manual	10	19	Manual	0.387382
36	12 (18-1)	SMA-a	SYBR	Unknown	26.8179	85.2	Auto Tm	30.6522	32.6249	2.21804	26.7596	26.7458	0.0799894	Manual Ct		Manual	10	19	Manual	0.387382
60	12 (18-1)	SMA-a	SYBR	Unknown	26.6597	85.5	Auto Tm	35.0259	32.6249	2.21804	26.7596	26.7458	0.0799894	Manual Ct		Manual	10	19	Manual	0.387382
13	13 (19-1)	SMA-a	SYBR	Unknown	25.6453	85.2	Auto Tm	82.401	90.7439	7.44251	25.5001	25.5336	0.0992192	Manual Ct		Manual	10	19	Manual	0.387382
37	13 (19-1)	SMA-a	SYBR	Unknown	25.4555	85.2	Auto Tm	96.7009	90.7439	7.44251	25.5001	25.5336	0.0992192	Manual Ct		Manual	10	19	Manual	0.387382
61	13 (19-1)	SMA-a	SYBR	Unknown	25.5001	85.4	Auto Tm	93.1298	90.7439	7.44251	25.5001	25.5336	0.0992192	Manual Ct		Manual	10	19	Manual	0.387382
14	14 (20-1)	SMA-a	SYBR	Unknown	26.2183	85.2	Auto Tm	50.8238	45.8361	5.66466	26.3109	26.347	0.150095	Manual Ct		Manual	10	19	Manual	0.387382
38	14 (20-1)	SMA-a	SYBR	Unknown	26.5119	85.2	Auto Tm	39.6775	45.8361	5.66466	26.3109	26.347	0.150095	Manual Ct		Manual	10	19	Manual	0.387382
62	14 (20-1)	SMA-a	SYBR	Unknown	26.3109	85.2	Auto Tm	47.007	45.8361	5.66466	26.3109	26.347	0.150095	Manual Ct		Manual	10	19	Manual	0.387382
15	15 (21-1)	SMA-a	SYBR	Unknown	25.2816	85.1	Auto Tm	111.975	104.476	6.70106	25.3879	25.3654	0.0751322	Manual Ct		Manual	10	19	Manual	0.387382
39	15 (21-1)	SMA-a	SYBR	Unknown	25.3879	85.1	Auto Tm	102.376	104.476	6.70106	25.3879	25.3654	0.0751322	Manual Ct		Manual	10	19	Manual	0.387382
63	15 (21-1)	SMA-a	SYBR	Unknown	25.4267	85.1	Auto Tm	99.076	104.476	6.70106	25.3879	25.3654	0.0751322	Manual Ct		Manual	10	19	Manual	0.387382
16	16 (21-2)	SMA-a	SYBR	Unknown	25.0156	85.1	Auto Tm	140.136	148.483	9.03434	24.9569	24.9484	0.0718038	Manual Ct		Manual	10	19	Manual	0.387382
40	16 (21-2)	SMA-a	SYBR	Unknown	24.8727	85.1	Auto Tm	158.075	148.483	9.03434	24.9569	24.9484	0.0718038	Manual Ct		Manual	10	19	Manual	0.387382
64	16 (21-2)	SMA-a	SYBR	Unknown	24.9569	85.1	Auto Tm	147.238	148.483	9.03434	24.9569	24.9484	0.0718038	Manual Ct		Manual	10	19	Manual	0.387382
17	17 (22-1)	SMA-a	SYBR	Unknown	26.1165	85.1	Auto Tm	55.3778	59.9773	3.98468	25.9793	26.0237	0.0804106	Manual Ct		Manual	10	19	Manual	0.387382
41	17 (22-1)	SMA-a	SYBR	Unknown	25.9793	85.1	Auto Tm	62.1726	59.9773	3.98468	25.9793	26.0237	0.0804106	Manual Ct		Manual	10	19	Manual	0.387382
65	17 (22-1)	SMA-a	SYBR	Unknown	25.9753	85.1	Auto Tm	62.3816	59.9773	3.98468	25.9793	26.0237	0.0804106	Manual Ct		Manual	10	19	Manual	0.387382
18	18 (23-1)	SMA-a	SYBR	Unknown	26.647	85.1	Auto Tm	35.403	34.0847	2.01149	26.6579	26.6935	0.0712244	Manual Ct		Manual	10	19	Manual	0.387382
42	18 (23-1)	SMA-a	SYBR	Unknown	26.7755	85.1	Auto Tm	31.7695	34.0847	2.01149	26.6579	26.6935	0.0712244	Manual Ct		Manual	10	19	Manual	0.387382
66	18 (23-1)	SMA-a	SYBR	Unknown	26.6579	85.1	Auto Tm	35.0818	34.0847	2.01149	26.6579	26.6935	0.0712244	Manual Ct		Manual	10	19	Manual	0.387382
19	19 (23-2)	SMA-a	SYBR	Unknown	26.163	85.1	Auto Tm	53.2513	53.2568	0.565177	26.163	26.1629	0.0125839	Manual Ct		Manual	10	19	Manual	0.387382
43	19 (23-2)	SMA-a	SYBR	Unknown	26.1503	85.1	Auto Tm	53.8246	53.2568	0.565177	26.163	26.1629	0.0125839	Manual Ct		Manual	10	19	Manual	0.387382
67	19 (23-2)	SMA-a	SYBR	Unknown	26.1754	85.1	Auto Tm	52.6943	53.2568	0.565177	26.163	26.1629	0.0125839	Manual Ct		Manual	10	19	Manual	0.387382
2	2 (11-2)	SMA-a	SYBR	Unknown	26.0846	84.7	Auto Tm	56.8876	53.944	3.07661	26.1421	26.1489	0.067949	Manual Ct		Manual	10	19	Manual	0.387382
26	2 (11-2)	SMA-a	SYBR	Unknown	26.1421	84.7	Auto Tm	54.1949	53.944	3.07661	26.1421	26.1489	0.067949	Manual Ct		Manual	10	19	Manual	0.387382
50	2 (11-2)	SMA-a	SYBR	Unknown	26.22	84.7	Auto Tm	50.7497	53.944	3.07661	26.1421	26.1489	0.067949	Manual Ct		Manual	10	19	Manual	0.387382
20	20 (24-1)	SMA-a	SYBR	Unknown	26.4634	85.1	Auto Tm	41.334	41.5987	2.2803	26.4634	26.457	0.064769	Manual Ct		Manual	10	19	Manual	0.387382
44	20 (24-1)	SMA-a	SYBR	Unknown	26.3893	85.1	Auto Tm	43.9998	41.5987	2.2803	26.4634	26.457	0.064769	Manual Ct		Manual	10	19	Manual	0.387382
68	20 (24-1)	SMA-a	SYBR	Unknown	26.5183	85.1	Auto Tm	39.4624	41.5987	2.2803	26.4634	26.457	0.064769	Manual Ct		Manual	10	19	Manual	0.387382
21	21 (24-2)	SMA-a	SYBR	Unknown	26.9684	84.8	Auto Tm	26.9983	26.1818	1.2093	26.9792	27.0057	0.0555097	Manual Ct		Manual	10	19	Manual	0.387382
45	21 (24-2)	SMA-a	SYBR	Unknown	26.9792	84.8	Auto Tm	26.7546	26.1818	1.2093	26.9792	27.0057	0.0555097	Manual Ct		Manual	10	19	Manual	0.387382
69	21 (24-2)	SMA-a	SYBR	Unknown	27.0695	85.1	Auto Tm	24.7925	26.1818	1.2093	26.9792	27.0057	0.0555097	Manual Ct		Manual	10	19	Manual	0.387382
22	22 (25-2)	SMA-a	SYBR	Unknown	26.8985	84.8	Auto Tm	28.6373	26.2405	2.17183	27.0278	27.0049	0.0969156	Manual Ct		Manual	10	19	Manual	0.387382
46	22 (25-2)	SMA-a	SYBR	Unknown	27.0278	84.8	Auto Tm	25.681	26.2405	2.17183	27.0278	27.0049	0.0969156	Manual Ct		Manual	10	19	Manual	0.387382
70	22 (25-2)	SMA-a	SYBR	Unknown	27.0883	84.8	Auto Tm	24.4032	26.2405	2.17183	27.0278	27.0049	0.0969156	Manual Ct		Manual	10	19	Manual	0.387382
23	23 (26-1)	SMA-a	SYBR	Unknown	26.5336	84.8	Auto Tm	38.9569	38.3142	1.35433	26.5336	26.5538	0.0423433	Manual Ct		Manual	10	19	Manual	0.387382
47	23 (26-1)	SMA-a	SYBR	Unknown	26.5254	84.8	Auto Tm	39.2276	38.3142	1.35433	26.5336	26.5538	0.0423433	Manual Ct		Manual	10	19	Manual	0.387382
71	23 (26-1)	SMA-a	SYBR	Unknown	26.6025	84.8	Auto Tm	36.7582	38.3142	1.35433	26.5336	26.5538	0.0423433	Manual Ct		Manual	10	19	Manual	0.387382
24	24 (26-2)	SMA-a	SYBR	Unknown	26.7514	84.8	Auto Tm	32.4196	34.8085	3.3785	26.6699	26.6699	0.115277	Manual Ct		Manual	10	19	Manual	0.387382
72	24 (26-2)	SMA-a	SYBR	Unknown	26.5884	84.8	Auto Tm	37.1975	34.8085	3.3785	26.6699	26.6699	0.115277	Manual Ct		Manual	10	19	Manual	0.387382
72	24 (26-2)	SMA-a	SYBR	Unknown	26.5884	84.8	Auto Tm	37.1975	34.8085	3.3785	26.6699	26.6699	0.115277	Manual Ct		Manual	10	19	Manual	0.387382
73	25 (27-1)	SMA-a	SYBR	Unknown	26.3485	84.7	Auto Tm	45.5374	41.0047	4.03113	26.5125	26.4766	0.114399	Manual Ct		Manual	10	19	Manual	0.387382
97	25 (27-1)	SMA-a	SYBR	Unknown	26.5687	84.7	Auto Tm	37.8214	41.0047	4.03113	26.5125	26.4766	0.114399	Manual Ct		Manual	10	19	Manual	0.387382
121	25 (27-1)	SMA-a	SYBR	Unknown	26.5125	85	Auto Tm	39.6552	41.0047	4.03113	26.5125	26.4766	0.114399	Manual Ct		Manual	10	19	Manual	0.387382
74	26 (27-2)	SMA-a	SYBR	Unknown	26.8223	84.7	Auto Tm	30.5379	30.2391	0.474485	26.8243	26.8341	0.0186918	Manual Ct		Manual	10	19	Manual	0.387382
98	26 (27-2)	SMA-a	SYBR	Unknown	26.8557	85	Auto Tm	29.692	30.2391	0.474485	26.8243	26.8341	0.0186918	Manual Ct		Manual	10	19	Manual	0.387382
122	26 (27-2)	SMA-a	SYBR	Unknown	26.8243	85	Auto Tm	30.4874	30.2391	0.474485	26.8243	26.8341	0.0186918	Manual Ct		Manual	10	19	Manual	0.387382
75	27 (27-3)	SMA-a	SYBR	Unknown	26.7108	85	Auto Tm	33.5497	32.5037	3.64587	26.7108	26.7535	0.136588	Manual Ct		Manual	10	19	Manual	0.387382
99	27 (27-3)	SMA-a	SYBR	Unknown	26.9064	85	Auto Tm	28.4492	32.5037	3.64587	26.7108	26.7535	0.136588	Manual Ct		Manual	10	19	Manual	0.387382
123	27 (27-3)	SMA-a	SYBR	Unknown	26.6434	85	Auto Tm	35.5122	32.5037	3.64587	26.7108	26.7535	0.136588	Manual Ct		Manual	10	19	Manual	0.387382
76	28 (28-1)	SMA-a	SYBR	Unknown	27.3716	85	Auto Tm	19.2175	22.5637	2.99357	27.1337	27.1885	0.162745	Manual Ct		Manual	10	19	Manual	0.387382
100	28 (28-1)	SMA-a	SYBR	Unknown	27.1337	85	Auto Tm	23.4861	22.5637	2.99357	27.1337	27.1885	0.162745	Manual Ct		Manual	10	19	Manual	0.387382
124	28 (28-1)	SMA-a	SYBR	Unknown	27.0602	85	Auto Tm	24.9875	22.5637	2.99357	27.1337	27.1885	0.162745	Manual Ct		Manual	10	19	Manual	0.387382
77	29 (28-2)	SMA-a	SYBR	Unknown	27.4919	85	Auto Tm	17.3632	17.3192	0.506023	27.4919	27.4952	0.0347236	Manual Ct		Manual	10	19	Manual	0.387382
101	29 (28-2)	SMA-a	SYBR	Unknown	27.4623	85	Auto Tm	17.8018	17.3192	0.506023	27.4919	27.4952	0.0347236	Manual Ct		Manual	10	19	Manual	0.387382
125	29 (28-2)	SMA-a	SYBR	Unknown	27.5315	85	Auto Tm	16.7926	17.3192	0.506023	27.4919	27.4952	0.0347236	Manual Ct		Manual	10	19	Manual	0.387382
3	3 (12-1)	SMA-a	SYBR	Unknown	26.4062	84.7	Auto Tm	43.3759	50.106	7.86617	26.2814	26.2447	0.182716	Manual Ct		Manual	10	19	Manual	0.387382
27	3 (12-1)	SMA-a	SYBR	Unknown	26.2814	85	Auto Tm	48.1883	50.106	7.86617	26.2814	26.2447	0.182716	Manual Ct		Manual	10	19	Manual	0.387382
51	3 (12-1)	SMA-a	SYBR	Unknown	26.0464	85	Auto Tm	58.7537	50.106	7.86617	26.2814	26.2447	0.182716	Manual Ct		Manual	10	19	Manual	0.387382
78	30 (28-3)	SMA-a	SYBR	Unknown	27.0791	85	Auto Tm	24.5927	25.8921	1.34333	27.0219	27.0191	0.0614355	Manual Ct		Manual	10	19	Manual	0.387382
102	30 (28-3)	SMA-a	SYBR	Unknown	26.9563	85.2	Auto Tm	27.2755	25.8921	1.34333	27.0219	27.0191	0.0614355	Manual Ct		Manual	10	19	Manual	0.387382
126	30 (28-3)	SMA-a	SYBR	Unknown	27.0219	85.2	Auto Tm	25.8082	25.8921	1.34333	27.0219	27.0191	0.0614355	Manual Ct		Manual	10	19	Manual	0.387382
79	31 (29-1)	SMA-a	SYBR	Unknown	23.1779	85.2	Auto Tm	660.039	658.267	29.0564	23.1779	23.1819	0.0524871	Manual Ct		Manual	10	19	Manual	0.387382
103	31 (29-1)	SMA-a	SYBR	Unknown	23.2362	85.2	Auto Tm	628.364	658.267	29.0564	23.1779	23.1819	0.0524871	Manual Ct		Manual	10	19	Manual	0.387382
127	31 (29-1)	SMA-a	SYBR	Unknown	23.1315	85.2	Auto Tm	686.396	658.267	29.0564	23.1779	23.1819	0.0524871	Manual Ct		Manual	10	19	Manual	0.387382
80	32 (29-2)	SMA-a	SYBR	Unknown	24.8684	85.2	Auto Tm	158.648	166.565	6.86923	24.7857	24.8114	0.0495054	Manual Ct		Manual	10	19	Manual	0.387382
104	32 (29-2)	SMA-a	SYBR	Unknown	24.7857	85.2	Auto Tm	170.109	166.565	6.86923	24.7857	24.8114	0.0495054	Manual Ct		Manual	10	19	Manual	0.387382
128	32 (29-2)	SMA-a	SYBR	Unknown	24.7799	85.2	Auto Tm	170.939	166.565	6.86923	24.7857	24.8114	0.0495054	Manual Ct		Manual	10	19	Manual	0.387382
81	33 (30-1)	SMA-a	SYBR	Unknown	26.4604	85.2	Auto Tm	41.4383	43.4286	2.81473	26.406	26.406	0.0769109	Manual Ct		Manual	10	19	Manual	0.387382
129	33 (30-1)	SMA-a	SYBR	Unknown	26.3516	85.2	Auto Tm	45.4189	43.4286	2.81473	26.406	26.406	0.0769109	Manual Ct		Manual	10	19	Manual	0.387382
129	33 (30-1)	SMA-a	SYBR	Unknown	26.3516	85.2	Auto Tm	45.4189	43.4286	2.81473	26.406	26.406	0.0769109	Manual Ct		Manual	10	19	Manual	0.387382
82	34 (30-2)	SMA-a	SYBR	Unknown	24.2647	85.2	Auto Tm	263.953	46.8852	17.4475	24.2647	24.2533	0.077022	Manual Ct		Manual	10	19	Manual	0.387382
106	34 (30-2)	SMA-a	SYBR	Unknown	24.324	85.2	Auto Tm	251.09	46.8852	17.4475	24.2647	24.2533	0.077022	Manual Ct		Manual	10	19	Manual	0.387382
130	34 (30-2)	SMA-a	SYBR	Unknown	24.1712	85.2	Auto Tm	285.613	46.8852	17.4475	24.2647	24.2533	0.077022	Manual Ct		Manual	10	19	Manual	0.387382
83	35 (31-1)	SMA-a	SYBR	Unknown	25.6263	85.2	Auto Tm	83.7292	79.4499	7.4211	25.6263	25.6921	0.114096	Manual Ct		Manual	10	19	Manual	0.387382
107	35 (31-1)	SMA-a	SYBR	Unknown	25.8238	85.2	Auto Tm	70.8807	79.4499	7.4211	25.6263	25.6921	0.114096	Manual Ct		Manual	10	19	Manual	0.387382
131	35 (31-1)	SMA-a	SYBR	Unknown	25.6261	85.5	Auto Tm	83.7397	79.4499	7.4211	25.6263	25.6921	0.114096	Manual Ct		Manual	10	19	Manual	0.387382
84	36 (31-2)	SMA-a	SYBR	Unknown	24.1862	85.5	Auto Tm	282.04	281.311	21.3468	24.1862	24.1915	0.0903551	Manual Ct		Manual	10	19	Manual	0.387382
108	36 (31-2)	SMA-a	SYBR	Unknown	24.104	85.5	Auto Tm	302.283	281.311	21.3468	24.1862	24.1915	0.0903551	Manual Ct		Manual	10	19	Manual	0.387382
132	36 (31-2)	SMA-a	SYBR	Unknown	24.2844	85.5	Auto Tm	259.608	281.311	21.3468	24.1862	24.1915	0.0903551	Manual Ct		Manual	10	19	Manual	0.387382
85	37 (32-1)	SMA-a	SYBR	Unknown	25.6878	85.4	Auto Tm	79.5004	72.9939	5.91331	25.813	25.7916	0.0949328	Manual Ct		Manual	10	19	Manual	0.387382
109	37 (32-1)	SMA-a	SYBR	Unknown	25.874	85.4	Auto Tm	67.9471	72.9939	5.91331	25.813	25.7916	0.0949328	Manual Ct		Manual	10	19	Manual	0.387382
133	37 (32-1)	SMA-a	SYBR	Unknown	25.813	85.4	Auto Tm	71.5343	72.9939	5.91331	25.813	25.7916	0.0949328	Manual Ct		Manual	10	19	Manual	0.387382
86	38 (A)	SMA-a	SYBR	Unknown	26.1555	85.4	Auto Tm	53.586	51.3361	7.4947	26.1555	26.2153	0.179717	Manual Ct		Manual	10	19	Manual	0.387382
110	38 (A)	SMA-a	SYBR	Unknown	26.4172	85.4	Auto Tm	42.9742	51.3361	7.4947	26.1555	26.2153	0.179717	Manual Ct		Manual	10	19	Manual	0.387382
134	38 (A)	SMA-a	SYBR	Unknown	26.073	85.4	Auto Tm	57.4482	51.3361	7.4947	26.1555	26.2153	0.179717	Manual Ct		Manual	10	19	Manual	0.387382
87	39 (G)	SMA-a	SYBR	Unknown	28.0605	85.1	Auto Tm	10.7495	9.04328	1.91068	28.2194	28.2842	0.262204	Manual Ct		Manual	10	19	Manual	0.387382
111	39 (G)	SMA-a	SYBR	Unknown	28.5727	85.1	Auto Tm	6.97886	9.04328	1.91068	28.2194	28.2842	0.262204	Manual Ct		Manual	10	19	Manual	0.387382
135	39 (G)	SMA-a	SYBR	Unknown	28.2194	85.4	Auto Tm	9.40146	9.04328	1.91068	28.2194	28.2842	0.262204	Manual Ct		Manual	10	19	Manual	0.387382
4	4 (12-2)	SMA-a	SYBR	Unknown	24.7552	85	Auto Tm	174.55	167.344	9.22529	24.7828	24.8064	0.0662669	Manual Ct		Manual	10	19	Manual	0.387382
28	4 (12-2)	SMA-a	SYBR	Unknown	24.8812	85	Auto Tm	156.947	167.344	9.22529	24.7828	24.8064	0.0662669	Manual Ct		Manual	10	19	Manual	0.387382
52	4 (12-2)	SMA-a	SYBR	Unknown	24.7828	85	Auto Tm	170.535	167.344	9.22529	24.7828	24.8064	0.0662669	Manual Ct		Manual	10	19	Manual	0.387382
88	40 (H)	SMA-a	SYBR	Unknown	26.9968	85.1	Auto Tm	26.3597	26.3126	0.1025	26.9968	26.9989	0.0046243	Manual Ct		Manual	10	19	Manual	0.387382
112	40 (H)	SMA-a	SYBR	Unknown	27.0043	85.1	Auto Tm	26.195	26.3126	0.1025	26.9968	26.9989	0.0046243	Manual Ct		Manual	10	19	Manual	0.387382
136	40 (H)	SMA-a	SYBR	Unknown	26.9958	85.1	Auto Tm	26.3831	26.3126	0.1025	26.9968	26.9989	0.0046243	Manual Ct		Manual	10	19	Manual	0.387382
5	5 (13-1)	SMA-a	SYBR	Unknown	26.8492	85	Auto Tm	29.8549	29.5071	4.65874	26.8492	26.8732	0.190675	Manual Ct		Manual	10	19	Manual	0.387382
29	5 (13-1)	SMA-a	SYBR	Unknown	27.0747	85	Auto Tm	24.6842	29.5071	4.65874	26.8492	26.8732	0.190675	Manual Ct		Manual	10	19	Manual	0.387382
53	5 (13-1)	SMA-a	SYBR	Unknown	26.6956	85	Auto Tm	33.9821	29.5071	4.65874	26.8492	26.8732	0.190675	Manual Ct		Manual	10	19	Manual	0.387382
6	6 (14-1)	SMA-a	SYBR	Unknown	27.1089	85	Auto Tm	23.9833	23.4288	3.37735	27.1089	27.1451	0.175268	Manual Ct		Manual	10	19	Manual	0.387382
30	6 (14-1)	SMA-a	SYBR	Unknown	26.9908	85	Auto Tm	26.4946	23.4288	3.37735	27.1089	27.1451	0.175268	Manual Ct		Manual	10	19	Manual	0.387382
54	6 (14-1)	SMA-a	SYBR	Unknown	27.3356	85	Auto Tm	19.8085	23.4288	3.37735	27.1089	27.1451	0.175268	Manual Ct		Manual	10	19	Manual	0.387382
7	7 (15-1)	SMA-a	SYBR	Unknown	24.0853	85	Auto Tm	307.066	385.702	80.0688	23.8236	23.8323	0.248868	Manual Ct		Manual	10	19	Manual	0.387382
31	7 (15-1)	SMA-a	SYBR	Unknown	23.5878	85.2	Auto Tm	467.131	385.702	80.0688	23.8236	23.8323	0.248868	Manual Ct		Manual	10	19	Manual	0.387382
55	7 (15-1)	SMA-a	SYBR	Unknown	23.8236	85.2	Auto Tm	382.908	385.702	80.0688	23.8236	23.8323	0.248868	Manual Ct		Manual	10	19	Manual	0.387382
8	8 (15-2)	SMA-a	SYBR	Unknown	26.7767	85	Auto Tm	31.7361	42.2639	10.0209	26.4064	26.4605	0.292956	Manual Ct		Manual	10	19	Manual	0.387382
32	8 (15-2)	SMA-a	SYBR	Unknown	26.1983	85.2	Auto Tm	51.6863	42.2639	10.0209	26.4064	26.4605	0.292956	Manual Ct		Manual	10	19	Manual	0.387382
56	8 (15-2)	SMA-a	SYBR	Unknown	26.4064	85.2	Auto Tm	43.3693	42.2639	10.0209	26.4064	26.4605	0.292956	Manual Ct		Manual	10	19	Manual	0.387382
9	9 (16-1)	SMA-a	SYBR	Unknown	26.0036	85.2	Auto Tm	60.9093	59.0873	2.7395	26.0133	26.0405	0.0557294	Manual Ct		Manual	10	19	Manual	0.387382
33	9 (16-1)	SMA-a	SYBR	Unknown	26.0133	85.2	Auto Tm	60.4157	59.0873	2.7395	26.0133	26.0405	0.0557294	Manual Ct		Manual	10	19	Manual	0.387382
57	9 (16-1)	SMA-a	SYBR	Unknown	26.1046	85.2	Auto Tm	55.9368	59.0873	2.7395	26.0133	26.0405	0.0557294	Manual Ct		Manual	10	19	Manual	0.387382
365	Gene 1 Standard (1)	SMA-a	SYBR	Standard	30.9285	84.5	Auto Tm	1						Manual Ct		Manual	10	19	Manual	0.387382
366	Gene 1 Standard (1)	SMA-a	SYBR	Standard	31.0511	84.7	Auto Tm	1						Manual Ct		Manual	10	19	Manual	0.387382
363	Gene 1 Standard (10)	SMA-a	SYBR	Standard	28.1232	84.7	Auto Tm	10						Manual Ct		Manual	10	19	Manual	0.387382
364	Gene 1 Standard (10)	SMA-a	SYBR	Standard	27.7166	84.7	Auto Tm	10						Manual Ct		Manual	10	19	Manual	0.387382
361	Gene 1 Standard (100)	SMA-a	SYBR	Standard	25.5858	85.3	Auto Tm	100						Manual Ct		Manual	10	19	Manual	0.387382
362	Gene 1 Standard (100)	SMA-a	SYBR	Standard	25.4719	85.3	Auto Tm	100						Manual Ct		Manual	10	19	Manual	0.387382
379	NTC Gene 1	SMA-a	SYBR	NTC	Undetermined	64.3	Auto Tm	0						Manual Ct		Manual	10	19	Manual	0.387382						TRUE
382	RT Negative 1	SMA-a	SYBR	NTC	29.4153	85.6	Auto Tm	3.42937						Manual Ct		Manual	10	19	Manual	0.387382
Slope	-2.73047	cycles/log decade
Y-Intercept		30.8767
R^2		0.991676
		aSMA	18S
	Mouse ID	Qty Mean	Qty Mean	Ratio	Normalized values	Mice groups										Mean	STDEV	SE
1	11-1 (4%+RC+HFHC)	29.6077	16.1897	1.8288	0.373698	18%- 4 WEEKS	0.311375	0.419163	0.570351							0.43363	0.130092	0.0751088
2	11-2 (4%+RC+HFHC)	53.944	17.3774	3.10427	0.634326	4%- 4 WEEKS		1.67818	0.790256	3.12814						1.86553	1.18015	0.590075	P = 0.105
3	12-1 (18%+RC+HFHC)	50.106	29.3828	1.70528	0.348457
4	12-2 (18%+RC+HFHC)	167.344	18.8159	8.89378	1.81736	18%+RC - 4 WEEKS	0.196305	0.171933	0.28511							0.217783	0.0595673	0.0343912
5	13-1 (4%+RC+RC)	29.5071	31.6372	0.932669	0.190582	4%+RC - 4 WEEKS	0.376491	0.274179	0.29139							0.31402	0.0547819	0.0316283	P = 0.200
6	14-1 (18%+RC+RC)	23.4288	20.4911	1.14337	0.233636
7	15-1 (4%+RC+HFHC)	385.702	15.311	25.1911	5.14756	18%+RC+RC	0.233636	0.361097	0.423491	0.298676	0.578678	0.0547758	0.175933			0.303755	0.171503	0.0648219
8	15-2 (4%+RC+HFHC)	42.2639	19.3291	2.18654	0.446799	18%+RC+HFHC		1.81736	2.25186	1.35						1.80641	0.451032	0.201707	*P = 0.05
9	16-1 (4%+RC+RC)	59.0873	19.7214	2.9961	0.612223
10	17-1 (18%+RC+HFHC)	239.485	21.7315	11.0202	2.25186	4%+RC+RC	0.190582	0.612223	0.545414	0.594319	0.514151	0.267808				0.454083	0.179307	0.0732018
11	17-2 (18%+RC+HFHC)	348.031	20.1731	17.2522	3.52532	4%+RC+HFHC	0.373698	0.634326	=F142	0.446799	1.0643	1.03921	1.43854	0.257366	0.405613	0.707481	0.422619	0.140873	P = 0.196
12	18-1 (18%+RC+RC)	32.6249	18.462	1.76714	0.361097
13	19-1 (4%+RC+HFHC)	90.7439	17.4224	5.20847	1.0643
14	20-1 (4%+RC+RC)	45.8361	17.1726	2.66915	0.545414											Mean		SE
15	21-1 (4%+RC+HFHC)	104.476	20.5432	5.08566	1.03921											0.43363	1	0.0751088	0.17321
16	21-2 (4%+RC+HFHC)	148.483	21.0915	7.03992	1.43854											1.86553	4.30212	0.590075	1.36078
17	22-1 (4%+RC+RC)	59.9773	20.6215	2.90848	0.594319
18	23-1 (4%+RC+HFHC)	34.0847	27.0621	1.2595	0.257366											0.217783	0.502232	0.0343912	0.07931
19	23-2 (4%+RC+HFHC)	53.2568	26.8298	1.98499	0.405613											0.31402	0.724167	0.0316283	0.0729386
20	24-1 (4%+RC+RC)	41.5987	16.5327	2.51615	0.514151
21	24-2 (4%+RC+RC)	26.1818	19.9769	1.3106	0.267808											0.303755	0.700494	0.0648219	0.149487
22	25-2 (18%+RC+HFHC)	26.2405	21.364	1.22826	0.250983											1.80641	4.16578	0.201707	0.465161
23	26-1 (18%+RC+RC)	38.3142	18.4871	2.07248	0.423491
24	26-2 (18%+RC+RC)	34.8085	23.8143	1.46166	0.298676											0.454083	1.04717	0.0732018	0.168812
25	27-1 (4%+RC - 5 WEEKS)	41.0047	22.2552	1.84247	0.376491											0.707481	1.63153	0.140873	0.32487
26	27-2 (4%+RC - 5 WEEKS)	30.2391	22.5366	1.34178	0.274179
27	27-3 (4%+RC - 5 WEEKS)	32.5037	22.7935	1.42601	0.29139
28	28-1 (18%+RC - 4 WEEKS)	22.5637	23.4873	0.960677	0.196305
29	28-2 (18%+RC - 4 WEEKS)	17.3192	20.5837	0.841404	0.171933
30	28-3 (18%+RC - 4 WEEKS)	25.8921	18.557	1.39527	0.28511		0.311375			0.196305	0.376491		0.233636	0.348457		0.190582	0.373698
31	29-1 (4%- 4 WEEKS)	658.267	17.5716	37.4619	7.65497		0.419163	1.67818		0.171933	0.274179		0.361097	1.81736		0.612223	0.634326
32	29-2 (4%- 4 WEEKS)	166.565	20.2815	8.21266	1.67818		0.570351	0.790256		0.28511	0.29139		0.423491	2.25186		0.545414	=F142
33	30-1 (18%- 4 WEEKS)	43.4286	28.5	1.52381	0.311375			3.12814					0.298676	3.52532		0.594319	0.446799
34	30-2 (18%- 4 WEEKS)	46.8852	22.8563	2.0513	0.419163								0.578678	0.250983		0.514151	1.0643
35	31-1 (4%- 4 WEEKS)	79.4499	20.5437	3.86736	0.790256								0.0547758			0.267808	1.03921
36	31-2 (4%- 4 WEEKS)	281.311	18.3761	15.3085	3.12814								0.175933				1.43854
37	32-1 (18%- 4 WEEKS)	72.9939	26.1516	2.79118	0.570351												0.257366
38	A (18%+RC+RC)	51.3361	18.1276	2.83193	0.578678												0.405613
39	G (18%+RC+RC)	9.04328	33.7358	0.268062	0.0547758
40	H (18%+RC+RC)	26.3126	30.5612	0.86098	0.175933
				4.8938

## Sheet: Plate 5 CD68_F480_CYP2E1_analyz
SDS 2.4	AQ Results	1
Filename	Plate 5 CD68_F480_CYP2E1
PlateID
Assay Type	Absolute Quantification
Run DateTime	2015-12-21 15:42:30
Operator
ThermalCycleParams
Sample Information
Well	Sample Name	Detector Name	Reporter	Task	Ct	Tm Value	Tm Type	Quantity	Qty Mean	Qty StdDev	Ct Median	Ct Mean	Ct StdDev	Ct Type	Template Name	Baseline Type	Baseline Start	Baseline Stop	Threshold Type	Threshold	FOS	HMD	LME	EW	BPR	NAW	HNS	HRN	EAF	BAF	TAF	CAF
1	1 (11-1)	CD68	SYBR	Unknown	26.1478	80.7	Auto Tm	59.0344	61.2306	2.05378	26.0873	26.0955	0.0487942	Manual Ct		Manual	13	18	Manual	0.560698
25	1 (11-1)	CD68	SYBR	Unknown	26.0873	80.7	Auto Tm	61.5536	61.2306	2.05378	26.0873	26.0955	0.0487942	Manual Ct		Manual	13	18	Manual	0.560698
49	1 (11-1)	CD68	SYBR	Unknown	26.0513	80.9	Auto Tm	63.1037	61.2306	2.05378	26.0873	26.0955	0.0487942	Manual Ct		Manual	13	18	Manual	0.560698
10	10 (17-1)	CD68	SYBR	Unknown	24.512	81.4	Auto Tm	182.617	185.13	15.1516	24.512	24.4955	0.117665	Manual Ct		Manual	13	18	Manual	0.560698
34	10 (17-1)	CD68	SYBR	Unknown	24.3704	81.4	Auto Tm	201.381	185.13	15.1516	24.512	24.4955	0.117665	Manual Ct		Manual	13	18	Manual	0.560698
58	10 (17-1)	CD68	SYBR	Unknown	24.6039	81.4	Auto Tm	171.392	185.13	15.1516	24.512	24.4955	0.117665	Manual Ct		Manual	13	18	Manual	0.560698
11	11 (17-2)	CD68	SYBR	Unknown	23.7693	81.6	Auto Tm	304.95	286.15	18.97	23.8598	23.8636	0.0962724	Manual Ct		Manual	13	18	Manual	0.560698
35	11 (17-2)	CD68	SYBR	Unknown	23.9617	81.4	Auto Tm	267.014	286.15	18.97	23.8598	23.8636	0.0962724	Manual Ct		Manual	13	18	Manual	0.560698
59	11 (17-2)	CD68	SYBR	Unknown	23.8598	81.6	Auto Tm	286.486	286.15	18.97	23.8598	23.8636	0.0962724	Manual Ct		Manual	13	18	Manual	0.560698
12	12 (18-1)	CD68	SYBR	Unknown	26.17	81.4	Auto Tm	58.1365	61.0459	2.56907	26.0769	26.1002	0.0616144	Manual Ct		Manual	13	18	Manual	0.560698
36	12 (18-1)	CD68	SYBR	Unknown	26.0536	81.6	Auto Tm	63.0023	61.0459	2.56907	26.0769	26.1002	0.0616144	Manual Ct		Manual	13	18	Manual	0.560698
60	12 (18-1)	CD68	SYBR	Unknown	26.0769	81.6	Auto Tm	61.999	61.0459	2.56907	26.0769	26.1002	0.0616144	Manual Ct		Manual	13	18	Manual	0.560698
13	13 (19-1)	CD68	SYBR	Unknown	24.5251	81.4	Auto Tm	180.984	174.633	19.0488	24.5251	24.5828	0.162537	Manual Ct		Manual	13	18	Manual	0.560698
37	13 (19-1)	CD68	SYBR	Unknown	24.7663	81.4	Auto Tm	153.22	174.633	19.0488	24.5251	24.5828	0.162537	Manual Ct		Manual	13	18	Manual	0.560698
61	13 (19-1)	CD68	SYBR	Unknown	24.457	81.6	Auto Tm	189.695	174.633	19.0488	24.5251	24.5828	0.162537	Manual Ct		Manual	13	18	Manual	0.560698
14	14 (20-1)	CD68	SYBR	Unknown	25.3914	81.4	Auto Tm	99.5171	92.8993	8.87882	25.4379	25.4957	0.142193	Manual Ct		Manual	13	18	Manual	0.560698
38	14 (20-1)	CD68	SYBR	Unknown	25.4379	81.4	Auto Tm	96.3718	92.8993	8.87882	25.4379	25.4957	0.142193	Manual Ct		Manual	13	18	Manual	0.560698
62	14 (20-1)	CD68	SYBR	Unknown	25.6576	81.6	Auto Tm	82.809	92.8993	8.87882	25.4379	25.4957	0.142193	Manual Ct		Manual	13	18	Manual	0.560698
15	15 (21-1)	CD68	SYBR	Unknown	26.1484	81.4	Auto Tm	59.0131	60.9701	2.08369	26.1067	26.1017	0.0493855	Manual Ct		Manual	13	18	Manual	0.560698
39	15 (21-1)	CD68	SYBR	Unknown	26.1067	81.4	Auto Tm	60.7364	60.9701	2.08369	26.1067	26.1017	0.0493855	Manual Ct		Manual	13	18	Manual	0.560698
63	15 (21-1)	CD68	SYBR	Unknown	26.05	81.6	Auto Tm	63.1608	60.9701	2.08369	26.1067	26.1017	0.0493855	Manual Ct		Manual	13	18	Manual	0.560698
16	16 (21-2)	CD68	SYBR	Unknown	25.8377	81.4	Auto Tm	73.1289	70.152	2.68425	25.9133	25.8986	0.0550487	Manual Ct		Manual	13	18	Manual	0.560698
40	16 (21-2)	CD68	SYBR	Unknown	25.9448	81.4	Auto Tm	67.9161	70.152	2.68425	25.9133	25.8986	0.0550487	Manual Ct		Manual	13	18	Manual	0.560698
64	16 (21-2)	CD68	SYBR	Unknown	25.9133	81.4	Auto Tm	69.411	70.152	2.68425	25.9133	25.8986	0.0550487	Manual Ct		Manual	13	18	Manual	0.560698
17	17 (22-1)	CD68	SYBR	Unknown	27.5259	81.3	Auto Tm	22.8005	26.2457	5.83833	27.5164	27.3444	0.306173	Manual Ct		Manual	13	18	Manual	0.560698
41	17 (22-1)	CD68	SYBR	Unknown	26.9909	81.3	Auto Tm	32.9866	26.2457	5.83833	27.5164	27.3444	0.306173	Manual Ct		Manual	13	18	Manual	0.560698
65	17 (22-1)	CD68	SYBR	Unknown	27.5164	81.3	Auto Tm	22.9499	26.2457	5.83833	27.5164	27.3444	0.306173	Manual Ct		Manual	13	18	Manual	0.560698
18	18 (23-1)	CD68	SYBR	Unknown	26.9803	81.3	Auto Tm	33.2292	29.5201	6.28006	26.9876	27.176	0.332625	Manual Ct		Manual	13	18	Manual	0.560698
42	18 (23-1)	CD68	SYBR	Unknown	27.56	81.3	Auto Tm	22.2691	29.5201	6.28006	26.9876	27.176	0.332625	Manual Ct		Manual	13	18	Manual	0.560698
66	18 (23-1)	CD68	SYBR	Unknown	26.9876	81.3	Auto Tm	33.0619	29.5201	6.28006	26.9876	27.176	0.332625	Manual Ct		Manual	13	18	Manual	0.560698
19	19 (23-2)	CD68	SYBR	Unknown	25.8358	81.3	Auto Tm	73.2257	56.5467	14.4461	26.4348	26.2395	0.349679	Manual Ct		Manual	13	18	Manual	0.560698
43	19 (23-2)	CD68	SYBR	Unknown	26.4479	81.3	Auto Tm	47.9895	56.5467	14.4461	26.4348	26.2395	0.349679	Manual Ct		Manual	13	18	Manual	0.560698
67	19 (23-2)	CD68	SYBR	Unknown	26.4348	81.3	Auto Tm	48.4249	56.5467	14.4461	26.4348	26.2395	0.349679	Manual Ct		Manual	13	18	Manual	0.560698
2	2 (11-2)	CD68	SYBR	Unknown	24.8597	80.9	Auto Tm	143.651	140.857	6.74777	24.8597	24.8893	0.0703036	Manual Ct		Manual	13	18	Manual	0.560698
26	2 (11-2)	CD68	SYBR	Unknown	24.9695	80.9	Auto Tm	133.161	140.857	6.74777	24.8597	24.8893	0.0703036	Manual Ct		Manual	13	18	Manual	0.560698
50	2 (11-2)	CD68	SYBR	Unknown	24.8386	80.9	Auto Tm	145.759	140.857	6.74777	24.8597	24.8893	0.0703036	Manual Ct		Manual	13	18	Manual	0.560698
20	20 (24-1)	CD68	SYBR	Unknown	27.5431	81	Auto Tm	22.5313	26.1529	3.19054	27.2608	27.3347	0.182991	Manual Ct		Manual	13	18	Manual	0.560698
44	20 (24-1)	CD68	SYBR	Unknown	27.2002	81.3	Auto Tm	28.549	26.1529	3.19054	27.2608	27.3347	0.182991	Manual Ct		Manual	13	18	Manual	0.560698
68	20 (24-1)	CD68	SYBR	Unknown	27.2608	81.3	Auto Tm	27.3783	26.1529	3.19054	27.2608	27.3347	0.182991	Manual Ct		Manual	13	18	Manual	0.560698
21	21 (24-2)	CD68	SYBR	Unknown	25.8097	81.3	Auto Tm	74.5554	65.2678	14.0591	25.8571	26.0273	0.336583	Manual Ct		Manual	13	18	Manual	0.560698
45	21 (24-2)	CD68	SYBR	Unknown	26.415	81	Auto Tm	49.0931	65.2678	14.0591	25.8571	26.0273	0.336583	Manual Ct		Manual	13	18	Manual	0.560698
69	21 (24-2)	CD68	SYBR	Unknown	25.8571	81.3	Auto Tm	72.1549	65.2678	14.0591	25.8571	26.0273	0.336583	Manual Ct		Manual	13	18	Manual	0.560698
22	22 (25-2)	CD68	SYBR	Unknown	26.1419	81	Auto Tm	59.2748	57.273	4.98964	26.1419	26.1955	0.12932	Manual Ct		Manual	13	18	Manual	0.560698
46	22 (25-2)	CD68	SYBR	Unknown	26.1016	81	Auto Tm	60.9509	57.273	4.98964	26.1419	26.1955	0.12932	Manual Ct		Manual	13	18	Manual	0.560698
70	22 (25-2)	CD68	SYBR	Unknown	26.343	81	Auto Tm	51.5933	57.273	4.98964	26.1419	26.1955	0.12932	Manual Ct		Manual	13	18	Manual	0.560698
23	23 (26-1)	CD68	SYBR	Unknown	26.3764	81	Auto Tm	50.4168	51.2442	3.98358	26.3764	26.3557	0.111542	Manual Ct		Manual	13	18	Manual	0.560698
47	23 (26-1)	CD68	SYBR	Unknown	26.4555	81	Auto Tm	47.7392	51.2442	3.98358	26.3764	26.3557	0.111542	Manual Ct		Manual	13	18	Manual	0.560698
71	23 (26-1)	CD68	SYBR	Unknown	26.2353	81	Auto Tm	55.5764	51.2442	3.98358	26.3764	26.3557	0.111542	Manual Ct		Manual	13	18	Manual	0.560698
24	24 (26-2)	CD68	SYBR	Unknown	27.2327	81	Auto Tm	27.9159	26.2231	2.394	27.3263	27.3263	0.132426	Manual Ct		Manual	13	18	Manual	0.560698
72	24 (26-2)	CD68	SYBR	Unknown	27.42	81	Auto Tm	24.5302	26.2231	2.394	27.3263	27.3263	0.132426	Manual Ct		Manual	13	18	Manual	0.560698
72	24 (26-2)	CD68	SYBR	Unknown	27.42	81	Auto Tm	24.5302	26.2231	2.394	27.3263	27.3263	0.132426	Manual Ct		Manual	13	18	Manual	0.560698
73	25 (27-1)	CD68	SYBR	Unknown	26.3535	80.9	Auto Tm	51.2208	50.7814	0.716309	26.355	26.3661	0.0205167	Manual Ct		Manual	13	18	Manual	0.560698
97	25 (27-1)	CD68	SYBR	Unknown	26.355	80.9	Auto Tm	51.1686	50.7814	0.716309	26.355	26.3661	0.0205167	Manual Ct		Manual	13	18	Manual	0.560698
121	25 (27-1)	CD68	SYBR	Unknown	26.3897	81.2	Auto Tm	49.9549	50.7814	0.716309	26.355	26.3661	0.0205167	Manual Ct		Manual	13	18	Manual	0.560698
74	26 (27-2)	CD68	SYBR	Unknown	26.2447	81.2	Auto Tm	55.216	55.8176	4.03515	26.2447	26.2315	0.104088	Manual Ct		Manual	13	18	Manual	0.560698
98	26 (27-2)	CD68	SYBR	Unknown	26.3284	81.2	Auto Tm	52.1171	55.8176	4.03515	26.2447	26.2315	0.104088	Manual Ct		Manual	13	18	Manual	0.560698
122	26 (27-2)	CD68	SYBR	Unknown	26.1214	81.2	Auto Tm	60.1198	55.8176	4.03515	26.2447	26.2315	0.104088	Manual Ct		Manual	13	18	Manual	0.560698
75	27 (27-3)	CD68	SYBR	Unknown	26.3368	81.2	Auto Tm	51.8133	50.071	1.99719	26.3738	26.3872	0.0581722	Manual Ct		Manual	13	18	Manual	0.560698
99	27 (27-3)	CD68	SYBR	Unknown	26.4508	81.2	Auto Tm	47.8914	50.071	1.99719	26.3738	26.3872	0.0581722	Manual Ct		Manual	13	18	Manual	0.560698
123	27 (27-3)	CD68	SYBR	Unknown	26.3738	81.2	Auto Tm	50.5083	50.071	1.99719	26.3738	26.3872	0.0581722	Manual Ct		Manual	13	18	Manual	0.560698
76	28 (28-1)	CD68	SYBR	Unknown	27.1719	81.2	Auto Tm	29.1126	27.0466	2.22377	27.2632	27.2818	0.120337	Manual Ct		Manual	13	18	Manual	0.560698
100	28 (28-1)	CD68	SYBR	Unknown	27.4104	81.2	Auto Tm	24.693	27.0466	2.22377	27.2632	27.2818	0.120337	Manual Ct		Manual	13	18	Manual	0.560698
124	28 (28-1)	CD68	SYBR	Unknown	27.2632	81.2	Auto Tm	27.3342	27.0466	2.22377	27.2632	27.2818	0.120337	Manual Ct		Manual	13	18	Manual	0.560698
77	29 (28-2)	CD68	SYBR	Unknown	26.3484	81.2	Auto Tm	51.4002	54.6227	2.85918	26.2343	26.2617	0.0768037	Manual Ct		Manual	13	18	Manual	0.560698
101	29 (28-2)	CD68	SYBR	Unknown	26.2343	81.4	Auto Tm	55.6123	54.6227	2.85918	26.2343	26.2617	0.0768037	Manual Ct		Manual	13	18	Manual	0.560698
125	29 (28-2)	CD68	SYBR	Unknown	26.2023	81.4	Auto Tm	56.8556	54.6227	2.85918	26.2343	26.2617	0.0768037	Manual Ct		Manual	13	18	Manual	0.560698
3	3 (12-1)	CD68	SYBR	Unknown	26.7033	80.9	Auto Tm	40.2319	45.2347	4.7073	26.5125	26.5388	0.152981	Manual Ct		Manual	13	18	Manual	0.560698
27	3 (12-1)	CD68	SYBR	Unknown	26.4008	80.9	Auto Tm	49.5766	45.2347	4.7073	26.5125	26.5388	0.152981	Manual Ct		Manual	13	18	Manual	0.560698
51	3 (12-1)	CD68	SYBR	Unknown	26.5125	81.2	Auto Tm	45.8957	45.2347	4.7073	26.5125	26.5388	0.152981	Manual Ct		Manual	13	18	Manual	0.560698
78	30 (28-3)	CD68	SYBR	Unknown	26.3804	81.4	Auto Tm	50.2796	48.4413	1.62277	26.4525	26.4348	0.0481529	Manual Ct		Manual	13	18	Manual	0.560698
102	30 (28-3)	CD68	SYBR	Unknown	26.4717	81.4	Auto Tm	47.2076	48.4413	1.62277	26.4525	26.4348	0.0481529	Manual Ct		Manual	13	18	Manual	0.560698
126	30 (28-3)	CD68	SYBR	Unknown	26.4525	81.4	Auto Tm	47.8368	48.4413	1.62277	26.4525	26.4348	0.0481529	Manual Ct		Manual	13	18	Manual	0.560698
79	31 (29-1)	CD68	SYBR	Unknown	24.7911	81.4	Auto Tm	150.617	157.744	10.0796	24.7256	24.7256	0.0926219	Manual Ct		Manual	13	18	Manual	0.560698
127	31 (29-1)	CD68	SYBR	Unknown	24.6601	81.4	Auto Tm	164.872	157.744	10.0796	24.7256	24.7256	0.0926219	Manual Ct		Manual	13	18	Manual	0.560698
127	31 (29-1)	CD68	SYBR	Unknown	24.6601	81.4	Auto Tm	164.872	157.744	10.0796	24.7256	24.7256	0.0926219	Manual Ct		Manual	13	18	Manual	0.560698
80	32 (29-2)	CD68	SYBR	Unknown	25.2358	81.4	Auto Tm	110.805	115.325	7.5732	25.2319	25.1799	0.0934537	Manual Ct		Manual	13	18	Manual	0.560698
104	32 (29-2)	CD68	SYBR	Unknown	25.072	81.4	Auto Tm	124.068	115.325	7.5732	25.2319	25.1799	0.0934537	Manual Ct		Manual	13	18	Manual	0.560698
128	32 (29-2)	CD68	SYBR	Unknown	25.2319	81.4	Auto Tm	111.101	115.325	7.5732	25.2319	25.1799	0.0934537	Manual Ct		Manual	13	18	Manual	0.560698
81	33 (30-1)	CD68	SYBR	Unknown	26.2671	81.4	Auto Tm	54.3702	49.4022	4.8447	26.4134	26.4105	0.14201	Manual Ct		Manual	13	18	Manual	0.560698
105	33 (30-1)	CD68	SYBR	Unknown	26.4134	81.4	Auto Tm	49.1453	49.4022	4.8447	26.4134	26.4105	0.14201	Manual Ct		Manual	13	18	Manual	0.560698
129	33 (30-1)	CD68	SYBR	Unknown	26.551	81.4	Auto Tm	44.6911	49.4022	4.8447	26.4134	26.4105	0.14201	Manual Ct		Manual	13	18	Manual	0.560698
82	34 (30-2)	CD68	SYBR	Unknown	23.9543	81.6	Auto Tm	268.388	277.481	19.0199	23.9543	23.9083	0.0975572	Manual Ct		Manual	13	18	Manual	0.560698
106	34 (30-2)	CD68	SYBR	Unknown	23.9743	81.6	Auto Tm	264.714	277.481	19.0199	23.9543	23.9083	0.0975572	Manual Ct		Manual	13	18	Manual	0.560698
130	34 (30-2)	CD68	SYBR	Unknown	23.7962	81.6	Auto Tm	299.341	277.481	19.0199	23.9543	23.9083	0.0975572	Manual Ct		Manual	13	18	Manual	0.560698
83	35 (31-1)	CD68	SYBR	Unknown	25.0344	81.6	Auto Tm	127.334	121.141	6.19023	25.1066	25.1078	0.0740897	Manual Ct		Manual	13	18	Manual	0.560698
107	35 (31-1)	CD68	SYBR	Unknown	25.1825	81.6	Auto Tm	114.953	121.141	6.19023	25.1066	25.1078	0.0740897	Manual Ct		Manual	13	18	Manual	0.560698
131	35 (31-1)	CD68	SYBR	Unknown	25.1066	81.6	Auto Tm	121.135	121.141	6.19023	25.1066	25.1078	0.0740897	Manual Ct		Manual	13	18	Manual	0.560698
84	36 (31-2)	CD68	SYBR	Unknown	25.2297	81.6	Auto Tm	111.27	111.164	2.43499	25.2297	25.2313	0.0317576	Manual Ct		Manual	13	18	Manual	0.560698
108	36 (31-2)	CD68	SYBR	Unknown	25.2639	81.6	Auto Tm	108.677	111.164	2.43499	25.2297	25.2313	0.0317576	Manual Ct		Manual	13	18	Manual	0.560698
132	36 (31-2)	CD68	SYBR	Unknown	25.2004	81.6	Auto Tm	113.544	111.164	2.43499	25.2297	25.2313	0.0317576	Manual Ct		Manual	13	18	Manual	0.560698
85	37 (32-1)	CD68	SYBR	Unknown	27.4981	81.6	Auto Tm	23.2425	22.8521	0.6764	27.4981	27.523	0.0432544	Manual Ct		Manual	13	18	Manual	0.560698
109	37 (32-1)	CD68	SYBR	Unknown	27.573	81.6	Auto Tm	22.0711	22.8521	0.6764	27.4981	27.523	0.0432544	Manual Ct		Manual	13	18	Manual	0.560698
133	37 (32-1)	CD68	SYBR	Unknown	27.4981	81.6	Auto Tm	23.2427	22.8521	0.6764	27.4981	27.523	0.0432544	Manual Ct		Manual	13	18	Manual	0.560698
86	38 (A)	CD68	SYBR	Unknown	27.989	81.4	Auto Tm	16.5618	17.2746	2.13418	27.989	27.9351	0.174942	Manual Ct		Manual	13	18	Manual	0.560698
110	38 (A)	CD68	SYBR	Unknown	27.7395	81.6	Auto Tm	19.674	17.2746	2.13418	27.989	27.9351	0.174942	Manual Ct		Manual	13	18	Manual	0.560698
134	38 (A)	CD68	SYBR	Unknown	28.0767	81.6	Auto Tm	15.5881	17.2746	2.13418	27.989	27.9351	0.174942	Manual Ct		Manual	13	18	Manual	0.560698
87	39 (G)	CD68	SYBR	Unknown	27.2794	81.4	Auto Tm	27.0305	23.865	3.00697	27.481	27.4674	0.181611	Manual Ct		Manual	13	18	Manual	0.560698
111	39 (G)	CD68	SYBR	Unknown	27.6418	81.6	Auto Tm	21.0467	23.865	3.00697	27.481	27.4674	0.181611	Manual Ct		Manual	13	18	Manual	0.560698
135	39 (G)	CD68	SYBR	Unknown	27.481	81.6	Auto Tm	23.5178	23.865	3.00697	27.481	27.4674	0.181611	Manual Ct		Manual	13	18	Manual	0.560698
4	4 (12-2)	CD68	SYBR	Unknown	25.3881	81.2	Auto Tm	99.7449	107.017	9.27029	25.3296	25.2897	0.123334	Manual Ct		Manual	13	18	Manual	0.560698
28	4 (12-2)	CD68	SYBR	Unknown	25.1513	81.2	Auto Tm	117.456	107.017	9.27029	25.3296	25.2897	0.123334	Manual Ct		Manual	13	18	Manual	0.560698
52	4 (12-2)	CD68	SYBR	Unknown	25.3296	81.2	Auto Tm	103.851	107.017	9.27029	25.3296	25.2897	0.123334	Manual Ct		Manual	13	18	Manual	0.560698
88	40 (H)	CD68	SYBR	Unknown	26.012	81.4	Auto Tm	64.8364	63.9933	2.43566	26.012	26.0317	0.0556408	Manual Ct		Manual	13	18	Manual	0.560698
112	40 (H)	CD68	SYBR	Unknown	26.0945	81.6	Auto Tm	61.2481	63.9933	2.43566	26.012	26.0317	0.0556408	Manual Ct		Manual	13	18	Manual	0.560698
136	40 (H)	CD68	SYBR	Unknown	25.9886	81.6	Auto Tm	65.8954	63.9933	2.43566	26.012	26.0317	0.0556408	Manual Ct		Manual	13	18	Manual	0.560698
5	5 (13-1)	CD68	SYBR	Unknown	28.1162	81.2	Auto Tm	15.1691	13.414	2.12166	28.2306	28.3071	0.23843	Manual Ct		Manual	13	18	Manual	0.560698
29	5 (13-1)	CD68	SYBR	Unknown	28.5743	81.2	Auto Tm	11.0562	13.414	2.12166	28.2306	28.3071	0.23843	Manual Ct		Manual	13	18	Manual	0.560698
53	5 (13-1)	CD68	SYBR	Unknown	28.2306	81.2	Auto Tm	14.0168	13.414	2.12166	28.2306	28.3071	0.23843	Manual Ct		Manual	13	18	Manual	0.560698
6	6 (14-1)	CD68	SYBR	Unknown	26.4719	81.2	Auto Tm	47.2015	46.6845	0.732588	26.4779	26.4879	0.0228275	Manual Ct		Manual	13	18	Manual	0.560698
30	6 (14-1)	CD68	SYBR	Unknown	26.4779	81.2	Auto Tm	47.006	46.6845	0.732588	26.4779	26.4879	0.0228275	Manual Ct		Manual	13	18	Manual	0.560698
54	6 (14-1)	CD68	SYBR	Unknown	26.5141	81.2	Auto Tm	45.8462	46.6845	0.732588	26.4779	26.4879	0.0228275	Manual Ct		Manual	13	18	Manual	0.560698
7	7 (15-1)	CD68	SYBR	Unknown	25.8439	81.2	Auto Tm	72.8174	67.915	4.79576	25.9496	25.9473	0.102229	Manual Ct		Manual	13	18	Manual	0.560698
31	7 (15-1)	CD68	SYBR	Unknown	25.9496	81.4	Auto Tm	67.6942	67.915	4.79576	25.9496	25.9473	0.102229	Manual Ct		Manual	13	18	Manual	0.560698
55	7 (15-1)	CD68	SYBR	Unknown	26.0483	81.4	Auto Tm	63.2335	67.915	4.79576	25.9496	25.9473	0.102229	Manual Ct		Manual	13	18	Manual	0.560698
8	8 (15-2)	CD68	SYBR	Unknown	26.2324	81.4	Auto Tm	55.6878	54.2452	4.02422	26.2324	26.2731	0.109543	Manual Ct		Manual	13	18	Manual	0.560698
32	8 (15-2)	CD68	SYBR	Unknown	26.1898	81.4	Auto Tm	57.3493	54.2452	4.02422	26.2324	26.2731	0.109543	Manual Ct		Manual	13	18	Manual	0.560698
56	8 (15-2)	CD68	SYBR	Unknown	26.3972	81.4	Auto Tm	49.6985	54.2452	4.02422	26.2324	26.2731	0.109543	Manual Ct		Manual	13	18	Manual	0.560698
9	9 (16-1)	CD68	SYBR	Unknown	27.1352	81.4	Auto Tm	29.8591	24.9293	6.08195	27.292	27.4283	0.380039	Manual Ct		Manual	13	18	Manual	0.560698
33	9 (16-1)	CD68	SYBR	Unknown	27.8577	81.4	Auto Tm	18.1328	24.9293	6.08195	27.292	27.4283	0.380039	Manual Ct		Manual	13	18	Manual	0.560698
57	9 (16-1)	CD68	SYBR	Unknown	27.292	81.4	Auto Tm	26.796	24.9293	6.08195	27.292	27.4283	0.380039	Manual Ct		Manual	13	18	Manual	0.560698
365	Gene 1 Standard (1)	CD68	SYBR	Standard	32.3008	80.6	Auto Tm	1						Manual Ct		Manual	13	18	Manual	0.560698
363	Gene 1 Standard (10)	CD68	SYBR	Standard	28.2285	80.7	Auto Tm	10						Manual Ct		Manual	13	18	Manual	0.560698
361	Gene 1 Standard (100)	CD68	SYBR	Standard	25.63	81.5	Auto Tm	100						Manual Ct		Manual	13	18	Manual	0.560698
379	NTC Gene 1	CD68	SYBR	NTC	Undetermined	61.9	Auto Tm	0						Manual Ct		Manual	13	18	Manual	0.560698						TRUE
382	RT Negative 1	CD68	SYBR	NTC	33.4165	84.8	Auto Tm	0.390688						Manual Ct		Manual	13	18	Manual	0.560698
Slope	-3.33537	cycles/log decade
Y-Intercept		32.0551
R^2		0.983991
Well	Sample Name	Detector Name	Reporter	Task	Ct	Tm Value	Tm Type	Quantity	Qty Mean	Qty StdDev	Ct Median	Ct Mean	Ct StdDev	Ct Type	Template Name	Baseline Type	Baseline Start	Baseline Stop	Threshold Type	Threshold	FOS	HMD	LME	EW	BPR	NAW	HNS	HRN	EAF	BAF	TAF	CAF
225	1 (11-1)	CYP2E1	SYBR	Unknown	15.5289	83.3	Auto Tm	64.6928	64.2259	3.94249	15.5289	15.5409	0.0875081	Manual Ct		Manual	5	8	Manual	0.410145
249	1 (11-1)	CYP2E1	SYBR	Unknown	15.6339	83.3	Auto Tm	60.0707	64.2259	3.94249	15.5289	15.5409	0.0875081	Manual Ct		Manual	5	8	Manual	0.410145
273	1 (11-1)	CYP2E1	SYBR	Unknown	15.4601	83.3	Auto Tm	67.9141	64.2259	3.94249	15.5289	15.5409	0.0875081	Manual Ct		Manual	5	8	Manual	0.410145
234	10 (17-1)	CYP2E1	SYBR	Unknown	14.9014	83.2	Auto Tm	100.768	95.9558	4.36289	14.9872	14.9716	0.0639021	Manual Ct		Manual	5	8	Manual	0.410145
258	10 (17-1)	CYP2E1	SYBR	Unknown	15.0263	83.2	Auto Tm	92.2593	95.9558	4.36289	14.9872	14.9716	0.0639021	Manual Ct		Manual	5	8	Manual	0.410145
282	10 (17-1)	CYP2E1	SYBR	Unknown	14.9872	83.2	Auto Tm	94.8398	95.9558	4.36289	14.9872	14.9716	0.0639021	Manual Ct		Manual	5	8	Manual	0.410145
235	11 (17-2)	CYP2E1	SYBR	Unknown	14.9824	83.2	Auto Tm	95.1612	96.0237	1.5306	14.9824	14.9698	0.0224679	Manual Ct		Manual	5	8	Manual	0.410145
259	11 (17-2)	CYP2E1	SYBR	Unknown	14.9831	83.2	Auto Tm	95.119	96.0237	1.5306	14.9824	14.9698	0.0224679	Manual Ct		Manual	5	8	Manual	0.410145
283	11 (17-2)	CYP2E1	SYBR	Unknown	14.9438	83.2	Auto Tm	97.7909	96.0237	1.5306	14.9824	14.9698	0.0224679	Manual Ct		Manual	5	8	Manual	0.410145
236	12 (18-1)	CYP2E1	SYBR	Unknown	15.6206	83.2	Auto Tm	60.6361	61.6904	3.2352	15.6206	15.5975	0.0734749	Manual Ct		Manual	5	8	Manual	0.410145
260	12 (18-1)	CYP2E1	SYBR	Unknown	15.6566	83.2	Auto Tm	59.1139	61.6904	3.2352	15.6206	15.5975	0.0734749	Manual Ct		Manual	5	8	Manual	0.410145
284	12 (18-1)	CYP2E1	SYBR	Unknown	15.5152	83.2	Auto Tm	65.3213	61.6904	3.2352	15.6206	15.5975	0.0734749	Manual Ct		Manual	5	8	Manual	0.410145
237	13 (19-1)	CYP2E1	SYBR	Unknown	15.0011	83.2	Auto Tm	93.9168	92.7469	5.90681	15.0011	15.0208	0.091134	Manual Ct		Manual	5	8	Manual	0.410145
261	13 (19-1)	CYP2E1	SYBR	Unknown	14.9411	83.2	Auto Tm	97.9811	92.7469	5.90681	15.0011	15.0208	0.091134	Manual Ct		Manual	5	8	Manual	0.410145
285	13 (19-1)	CYP2E1	SYBR	Unknown	15.1201	82.9	Auto Tm	86.3426	92.7469	5.90681	15.0011	15.0208	0.091134	Manual Ct		Manual	5	8	Manual	0.410145
238	14 (20-1)	CYP2E1	SYBR	Unknown	15.5078	82.9	Auto Tm	65.664	65.376	0.938957	15.5078	15.5141	0.0203988	Manual Ct		Manual	5	8	Manual	0.410145
262	14 (20-1)	CYP2E1	SYBR	Unknown	15.5369	82.9	Auto Tm	64.3268	65.376	0.938957	15.5078	15.5141	0.0203988	Manual Ct		Manual	5	8	Manual	0.410145
286	14 (20-1)	CYP2E1	SYBR	Unknown	15.4976	82.9	Auto Tm	66.1373	65.376	0.938957	15.5078	15.5141	0.0203988	Manual Ct		Manual	5	8	Manual	0.410145
239	15 (21-1)	CYP2E1	SYBR	Unknown	16.0976	82.9	Auto Tm	43.2927	43.1246	0.607017	16.0976	16.1032	0.0199861	Manual Ct		Manual	5	8	Manual	0.410145
263	15 (21-1)	CYP2E1	SYBR	Unknown	16.1254	82.9	Auto Tm	42.4513	43.1246	0.607017	16.0976	16.1032	0.0199861	Manual Ct		Manual	5	8	Manual	0.410145
287	15 (21-1)	CYP2E1	SYBR	Unknown	16.0866	82.9	Auto Tm	43.6299	43.1246	0.607017	16.0976	16.1032	0.0199861	Manual Ct		Manual	5	8	Manual	0.410145
240	16 (21-2)	CYP2E1	SYBR	Unknown	15.7474	82.9	Auto Tm	55.443	57.0703	1.41571	15.6897	15.7067	0.0353732	Manual Ct		Manual	5	8	Manual	0.410145
264	16 (21-2)	CYP2E1	SYBR	Unknown	15.6897	82.9	Auto Tm	57.7486	57.0703	1.41571	15.6897	15.7067	0.0353732	Manual Ct		Manual	5	8	Manual	0.410145
288	16 (21-2)	CYP2E1	SYBR	Unknown	15.6831	82.9	Auto Tm	58.0192	57.0703	1.41571	15.6897	15.7067	0.0353732	Manual Ct		Manual	5	8	Manual	0.410145
289	17 (22-1)	CYP2E1	SYBR	Unknown	15.9791	82.8	Auto Tm	47.0716	48.0086	0.984445	15.9538	15.9514	0.0289993	Manual Ct		Manual	5	8	Manual	0.410145
313	17 (22-1)	CYP2E1	SYBR	Unknown	15.9538	82.5	Auto Tm	47.9196	48.0086	0.984445	15.9538	15.9514	0.0289993	Manual Ct		Manual	5	8	Manual	0.410145
337	17 (22-1)	CYP2E1	SYBR	Unknown	15.9213	82.5	Auto Tm	49.0345	48.0086	0.984445	15.9538	15.9514	0.0289993	Manual Ct		Manual	5	8	Manual	0.410145
290	18 (23-1)	CYP2E1	SYBR	Unknown	16.8021	82.8	Auto Tm	26.3239	25.2588	1.57932	16.8191	16.8624	0.090181	Manual Ct		Manual	5	8	Manual	0.410145
314	18 (23-1)	CYP2E1	SYBR	Unknown	16.9661	82.8	Auto Tm	23.4443	25.2588	1.57932	16.8191	16.8624	0.090181	Manual Ct		Manual	5	8	Manual	0.410145
338	18 (23-1)	CYP2E1	SYBR	Unknown	16.8191	82.8	Auto Tm	26.0083	25.2588	1.57932	16.8191	16.8624	0.090181	Manual Ct		Manual	5	8	Manual	0.410145
291	19 (23-2)	CYP2E1	SYBR	Unknown	16.1594	82.8	Auto Tm	41.4452	40.8394	0.717576	16.1738	16.1804	0.0249613	Manual Ct		Manual	5	8	Manual	0.410145
315	19 (23-2)	CYP2E1	SYBR	Unknown	16.1738	82.8	Auto Tm	41.026	40.8394	0.717576	16.1738	16.1804	0.0249613	Manual Ct		Manual	5	8	Manual	0.410145
339	19 (23-2)	CYP2E1	SYBR	Unknown	16.208	82.8	Auto Tm	40.0469	40.8394	0.717576	16.1738	16.1804	0.0249613	Manual Ct		Manual	5	8	Manual	0.410145
226	2 (11-2)	CYP2E1	SYBR	Unknown	14.8789	83.3	Auto Tm	102.379	98.996	4.23983	14.907	14.9274	0.0612473	Manual Ct		Manual	5	8	Manual	0.410145
250	2 (11-2)	CYP2E1	SYBR	Unknown	14.9962	83.3	Auto Tm	94.2397	98.996	4.23983	14.907	14.9274	0.0612473	Manual Ct		Manual	5	8	Manual	0.410145
274	2 (11-2)	CYP2E1	SYBR	Unknown	14.907	83.3	Auto Tm	100.369	98.996	4.23983	14.907	14.9274	0.0612473	Manual Ct		Manual	5	8	Manual	0.410145
292	20 (24-1)	CYP2E1	SYBR	Unknown	18.3018	83.1	Auto Tm	9.12747	8.70102	0.5209	18.3447	18.3713	0.0859062	Manual Ct		Manual	5	8	Manual	0.410145
316	20 (24-1)	CYP2E1	SYBR	Unknown	18.4673	82.8	Auto Tm	8.12045	8.70102	0.5209	18.3447	18.3713	0.0859062	Manual Ct		Manual	5	8	Manual	0.410145
340	20 (24-1)	CYP2E1	SYBR	Unknown	18.3447	82.8	Auto Tm	8.85515	8.70102	0.5209	18.3447	18.3713	0.0859062	Manual Ct		Manual	5	8	Manual	0.410145
293	21 (24-2)	CYP2E1	SYBR	Unknown	16.92	83.1	Auto Tm	24.2195	28.2497	4.25989	16.7237	16.7128	0.212908	Manual Ct		Manual	5	8	Manual	0.410145
317	21 (24-2)	CYP2E1	SYBR	Unknown	16.4946	83.1	Auto Tm	32.7071	28.2497	4.25989	16.7237	16.7128	0.212908	Manual Ct		Manual	5	8	Manual	0.410145
341	21 (24-2)	CYP2E1	SYBR	Unknown	16.7237	83.1	Auto Tm	27.8225	28.2497	4.25989	16.7237	16.7128	0.212908	Manual Ct		Manual	5	8	Manual	0.410145
294	22 (25-2)	CYP2E1	SYBR	Unknown	16.7109	83.1	Auto Tm	28.0751	28.1079	1.23775	16.7109	16.7101	0.062343	Manual Ct		Manual	5	8	Manual	0.410145
318	22 (25-2)	CYP2E1	SYBR	Unknown	16.7721	83.1	Auto Tm	26.8868	28.1079	1.23775	16.7109	16.7101	0.062343	Manual Ct		Manual	5	8	Manual	0.410145
342	22 (25-2)	CYP2E1	SYBR	Unknown	16.6474	83.1	Auto Tm	29.3616	28.1079	1.23775	16.7109	16.7101	0.062343	Manual Ct		Manual	5	8	Manual	0.410145
295	23 (26-1)	CYP2E1	SYBR	Unknown	16.2249	83	Auto Tm	39.571	38.2926	1.61217	16.2518	16.2723	0.0602051	Manual Ct		Manual	5	8	Manual	0.410145
319	23 (26-1)	CYP2E1	SYBR	Unknown	16.34	83	Auto Tm	36.4815	38.2926	1.61217	16.2518	16.2723	0.0602051	Manual Ct		Manual	5	8	Manual	0.410145
343	23 (26-1)	CYP2E1	SYBR	Unknown	16.2518	83	Auto Tm	38.8252	38.2926	1.61217	16.2518	16.2723	0.0602051	Manual Ct		Manual	5	8	Manual	0.410145
296	24 (26-2)	CYP2E1	SYBR	Unknown	16.7077	83.3	Auto Tm	28.1391	26.6272	1.8401	16.7576	16.7881	0.099376	Manual Ct		Manual	5	8	Manual	0.410145
320	24 (26-2)	CYP2E1	SYBR	Unknown	16.8992	83.3	Auto Tm	24.5784	26.6272	1.8401	16.7576	16.7881	0.099376	Manual Ct		Manual	5	8	Manual	0.410145
344	24 (26-2)	CYP2E1	SYBR	Unknown	16.7576	83	Auto Tm	27.1643	26.6272	1.8401	16.7576	16.7881	0.099376	Manual Ct		Manual	5	8	Manual	0.410145
297	25 (27-1)	CYP2E1	SYBR	Unknown	16.0531	83.3	Auto Tm	44.6746	43.587	1.66184	16.0615	16.0887	0.0545903	Manual Ct		Manual	5	8	Manual	0.410145
321	25 (27-1)	CYP2E1	SYBR	Unknown	16.1516	83.3	Auto Tm	41.6741	43.587	1.66184	16.0615	16.0887	0.0545903	Manual Ct		Manual	5	8	Manual	0.410145
345	25 (27-1)	CYP2E1	SYBR	Unknown	16.0615	83	Auto Tm	44.4124	43.587	1.66184	16.0615	16.0887	0.0545903	Manual Ct		Manual	5	8	Manual	0.410145
298	26 (27-2)	CYP2E1	SYBR	Unknown	16.0529	83.3	Auto Tm	44.6815	39.4238	4.6952	16.2845	16.2367	0.16515	Manual Ct		Manual	5	8	Manual	0.410145
322	26 (27-2)	CYP2E1	SYBR	Unknown	16.3727	83.3	Auto Tm	35.6495	39.4238	4.6952	16.2845	16.2367	0.16515	Manual Ct		Manual	5	8	Manual	0.410145
346	26 (27-2)	CYP2E1	SYBR	Unknown	16.2845	83.3	Auto Tm	37.9404	39.4238	4.6952	16.2845	16.2367	0.16515	Manual Ct		Manual	5	8	Manual	0.410145
299	27 (27-3)	CYP2E1	SYBR	Unknown	16.0815	83.3	Auto Tm	43.7901	44.7641	1.74422	16.0815	16.051	0.0545796	Manual Ct		Manual	5	8	Manual	0.410145
323	27 (27-3)	CYP2E1	SYBR	Unknown	16.0836	83.3	Auto Tm	43.7244	44.7641	1.74422	16.0815	16.051	0.0545796	Manual Ct		Manual	5	8	Manual	0.410145
347	27 (27-3)	CYP2E1	SYBR	Unknown	15.988	83.3	Auto Tm	46.7778	44.7641	1.74422	16.0815	16.051	0.0545796	Manual Ct		Manual	5	8	Manual	0.410145
300	28 (28-1)	CYP2E1	SYBR	Unknown	16.4402	83.2	Auto Tm	33.9894	34.8076	0.709032	16.391	16.4067	0.0290156	Manual Ct		Manual	5	8	Manual	0.410145
324	28 (28-1)	CYP2E1	SYBR	Unknown	16.3889	83.2	Auto Tm	35.2425	34.8076	0.709032	16.391	16.4067	0.0290156	Manual Ct		Manual	5	8	Manual	0.410145
348	28 (28-1)	CYP2E1	SYBR	Unknown	16.391	83.2	Auto Tm	35.1909	34.8076	0.709032	16.391	16.4067	0.0290156	Manual Ct		Manual	5	8	Manual	0.410145
301	29 (28-2)	CYP2E1	SYBR	Unknown	16.0875	83.2	Auto Tm	43.603	45.7876	1.96575	16.0011	16.0192	0.0613413	Manual Ct		Manual	5	8	Manual	0.410145
325	29 (28-2)	CYP2E1	SYBR	Unknown	15.9689	83.2	Auto Tm	47.4136	45.7876	1.96575	16.0011	16.0192	0.0613413	Manual Ct		Manual	5	8	Manual	0.410145
349	29 (28-2)	CYP2E1	SYBR	Unknown	16.0011	83.2	Auto Tm	46.3463	45.7876	1.96575	16.0011	16.0192	0.0613413	Manual Ct		Manual	5	8	Manual	0.410145
227	3 (12-1)	CYP2E1	SYBR	Unknown	16.3868	83.3	Auto Tm	35.2954	36.6755	1.19564	16.3074	16.333	0.0466105	Manual Ct		Manual	5	8	Manual	0.410145
251	3 (12-1)	CYP2E1	SYBR	Unknown	16.3049	83.3	Auto Tm	37.3985	36.6755	1.19564	16.3074	16.333	0.0466105	Manual Ct		Manual	5	8	Manual	0.410145
275	3 (12-1)	CYP2E1	SYBR	Unknown	16.3074	83.3	Auto Tm	37.3326	36.6755	1.19564	16.3074	16.333	0.0466105	Manual Ct		Manual	5	8	Manual	0.410145
302	30 (28-3)	CYP2E1	SYBR	Unknown	15.562	83.2	Auto Tm	63.1975	61.1393	2.34275	15.5976	15.6096	0.0545985	Manual Ct		Manual	5	8	Manual	0.410145
326	30 (28-3)	CYP2E1	SYBR	Unknown	15.6692	83.2	Auto Tm	58.5899	61.1393	2.34275	15.5976	15.6096	0.0545985	Manual Ct		Manual	5	8	Manual	0.410145
350	30 (28-3)	CYP2E1	SYBR	Unknown	15.5976	83.2	Auto Tm	61.6305	61.1393	2.34275	15.5976	15.6096	0.0545985	Manual Ct		Manual	5	8	Manual	0.410145
303	31 (29-1)	CYP2E1	SYBR	Unknown	17.0307	83.2	Auto Tm	22.3986	21.0347	1.228	17.1432	17.1213	0.0818214	Manual Ct		Manual	5	8	Manual	0.410145
327	31 (29-1)	CYP2E1	SYBR	Unknown	17.1432	83.2	Auto Tm	20.6887	21.0347	1.228	17.1432	17.1213	0.0818214	Manual Ct		Manual	5	8	Manual	0.410145
351	31 (29-1)	CYP2E1	SYBR	Unknown	17.1899	83.2	Auto Tm	20.0168	21.0347	1.228	17.1432	17.1213	0.0818214	Manual Ct		Manual	5	8	Manual	0.410145
304	32 (29-2)	CYP2E1	SYBR	Unknown	15.4097	83.2	Auto Tm	70.3743	66.1186	3.68711	15.5419	15.4995	0.0777729	Manual Ct		Manual	5	8	Manual	0.410145
328	32 (29-2)	CYP2E1	SYBR	Unknown	15.5419	83.2	Auto Tm	64.0991	66.1186	3.68711	15.5419	15.4995	0.0777729	Manual Ct		Manual	5	8	Manual	0.410145
352	32 (29-2)	CYP2E1	SYBR	Unknown	15.5467	83.2	Auto Tm	63.8824	66.1186	3.68711	15.5419	15.4995	0.0777729	Manual Ct		Manual	5	8	Manual	0.410145
305	33 (30-1)	CYP2E1	SYBR	Unknown	16.8225	83.2	Auto Tm	25.9475	26.613	2.80752	16.8225	16.7918	0.147311	Manual Ct		Manual	5	8	Manual	0.410145
329	33 (30-1)	CYP2E1	SYBR	Unknown	16.6315	83.2	Auto Tm	29.6934	26.613	2.80752	16.8225	16.7918	0.147311	Manual Ct		Manual	5	8	Manual	0.410145
353	33 (30-1)	CYP2E1	SYBR	Unknown	16.9213	83.2	Auto Tm	24.198	26.613	2.80752	16.8225	16.7918	0.147311	Manual Ct		Manual	5	8	Manual	0.410145
306	34 (30-2)	CYP2E1	SYBR	Unknown	18.3574	83.2	Auto Tm	8.77622	8.2059	0.494429	18.4986	18.4542	0.0839442	Manual Ct		Manual	5	8	Manual	0.410145
330	34 (30-2)	CYP2E1	SYBR	Unknown	18.5067	83.2	Auto Tm	7.89816	8.2059	0.494429	18.4986	18.4542	0.0839442	Manual Ct		Manual	5	8	Manual	0.410145
354	34 (30-2)	CYP2E1	SYBR	Unknown	18.4986	82.9	Auto Tm	7.94331	8.2059	0.494429	18.4986	18.4542	0.0839442	Manual Ct		Manual	5	8	Manual	0.410145
307	35 (31-1)	CYP2E1	SYBR	Unknown	16.0457	83.2	Auto Tm	44.909	44.7337	2.23246	16.0457	16.0524	0.0709364	Manual Ct		Manual	5	8	Manual	0.410145
331	35 (31-1)	CYP2E1	SYBR	Unknown	16.1265	82.9	Auto Tm	42.4187	44.7337	2.23246	16.0457	16.0524	0.0709364	Manual Ct		Manual	5	8	Manual	0.410145
355	35 (31-1)	CYP2E1	SYBR	Unknown	15.9851	82.9	Auto Tm	46.8733	44.7337	2.23246	16.0457	16.0524	0.0709364	Manual Ct		Manual	5	8	Manual	0.410145
308	36 (31-2)	CYP2E1	SYBR	Unknown	15.8392	82.9	Auto Tm	51.9629	50.9536	0.96524	15.8696	15.8671	0.0267895	Manual Ct		Manual	5	8	Manual	0.410145
332	36 (31-2)	CYP2E1	SYBR	Unknown	15.8926	82.9	Auto Tm	50.0395	50.9536	0.96524	15.8696	15.8671	0.0267895	Manual Ct		Manual	5	8	Manual	0.410145
356	36 (31-2)	CYP2E1	SYBR	Unknown	15.8696	82.9	Auto Tm	50.8584	50.9536	0.96524	15.8696	15.8671	0.0267895	Manual Ct		Manual	5	8	Manual	0.410145
309	37 (32-1)	CYP2E1	SYBR	Unknown	16.8203	82.9	Auto Tm	25.9869	25.6768	0.480324	16.824	16.8375	0.0266305	Manual Ct		Manual	5	8	Manual	0.410145
333	37 (32-1)	CYP2E1	SYBR	Unknown	16.824	82.9	Auto Tm	25.92	25.6768	0.480324	16.824	16.8375	0.0266305	Manual Ct		Manual	5	8	Manual	0.410145
357	37 (32-1)	CYP2E1	SYBR	Unknown	16.8682	82.9	Auto Tm	25.1235	25.6768	0.480324	16.824	16.8375	0.0266305	Manual Ct		Manual	5	8	Manual	0.410145
310	38 (A)	CYP2E1	SYBR	Unknown	16.8778	82.9	Auto Tm	24.9536	23.8553	1.18941	16.9317	16.9427	0.0710229	Manual Ct		Manual	5	8	Manual	0.410145
334	38 (A)	CYP2E1	SYBR	Unknown	17.0185	82.9	Auto Tm	22.592	23.8553	1.18941	16.9317	16.9427	0.0710229	Manual Ct		Manual	5	8	Manual	0.410145
358	38 (A)	CYP2E1	SYBR	Unknown	16.9317	82.9	Auto Tm	24.0203	23.8553	1.18941	16.9317	16.9427	0.0710229	Manual Ct		Manual	5	8	Manual	0.410145
311	39 (G)	CYP2E1	SYBR	Unknown	16.3745	82.9	Auto Tm	35.6025	35.536	0.424166	16.3745	16.3773	0.016925	Manual Ct		Manual	5	8	Manual	0.410145
335	39 (G)	CYP2E1	SYBR	Unknown	16.3619	82.9	Auto Tm	35.923	35.536	0.424166	16.3745	16.3773	0.016925	Manual Ct		Manual	5	8	Manual	0.410145
359	39 (G)	CYP2E1	SYBR	Unknown	16.3954	82.6	Auto Tm	35.0825	35.536	0.424166	16.3745	16.3773	0.016925	Manual Ct		Manual	5	8	Manual	0.410145
228	4 (12-2)	CYP2E1	SYBR	Unknown	14.9939	83.2	Auto Tm	94.3949	91.5985	3.97827	15.0096	15.0374	0.0622496	Manual Ct		Manual	5	8	Manual	0.410145
252	4 (12-2)	CYP2E1	SYBR	Unknown	15.1087	83.2	Auto Tm	87.0441	91.5985	3.97827	15.0096	15.0374	0.0622496	Manual Ct		Manual	5	8	Manual	0.410145
276	4 (12-2)	CYP2E1	SYBR	Unknown	15.0096	83.2	Auto Tm	93.3564	91.5985	3.97827	15.0096	15.0374	0.0622496	Manual Ct		Manual	5	8	Manual	0.410145
312	40 (H)	CYP2E1	SYBR	Unknown	15.5784	82.9	Auto Tm	62.4676	62.9654	4.13659	15.5784	15.5692	0.0926265	Manual Ct		Manual	5	8	Manual	0.410145
336	40 (H)	CYP2E1	SYBR	Unknown	15.4723	82.9	Auto Tm	67.3283	62.9654	4.13659	15.5784	15.5692	0.0926265	Manual Ct		Manual	5	8	Manual	0.410145
360	40 (H)	CYP2E1	SYBR	Unknown	15.6569	82.6	Auto Tm	59.1002	62.9654	4.13659	15.5784	15.5692	0.0926265	Manual Ct		Manual	5	8	Manual	0.410145
229	5 (13-1)	CYP2E1	SYBR	Unknown	17.1488	83.5	Auto Tm	20.6065	19.0017	1.45304	17.2921	17.2663	0.106989	Manual Ct		Manual	5	8	Manual	0.410145
253	5 (13-1)	CYP2E1	SYBR	Unknown	17.3581	83.5	Auto Tm	17.7753	19.0017	1.45304	17.2921	17.2663	0.106989	Manual Ct		Manual	5	8	Manual	0.410145
277	5 (13-1)	CYP2E1	SYBR	Unknown	17.2921	83.2	Auto Tm	18.6231	19.0017	1.45304	17.2921	17.2663	0.106989	Manual Ct		Manual	5	8	Manual	0.410145
230	6 (14-1)	CYP2E1	SYBR	Unknown	14.8064	83.2	Auto Tm	107.76	99.0301	11.585	14.8643	14.9328	0.17122	Manual Ct		Manual	5	8	Manual	0.410145
254	6 (14-1)	CYP2E1	SYBR	Unknown	15.1276	83.2	Auto Tm	85.8872	99.0301	11.585	14.8643	14.9328	0.17122	Manual Ct		Manual	5	8	Manual	0.410145
278	6 (14-1)	CYP2E1	SYBR	Unknown	14.8643	83.2	Auto Tm	103.443	99.0301	11.585	14.8643	14.9328	0.17122	Manual Ct		Manual	5	8	Manual	0.410145
231	7 (15-1)	CYP2E1	SYBR	Unknown	15.1381	83.2	Auto Tm	85.2518	89.5867	4.29324	15.0666	15.069	0.0679626	Manual Ct		Manual	5	8	Manual	0.410145
255	7 (15-1)	CYP2E1	SYBR	Unknown	15.0023	83.2	Auto Tm	93.837	89.5867	4.29324	15.0666	15.069	0.0679626	Manual Ct		Manual	5	8	Manual	0.410145
279	7 (15-1)	CYP2E1	SYBR	Unknown	15.0666	83.2	Auto Tm	89.6714	89.5867	4.29324	15.0666	15.069	0.0679626	Manual Ct		Manual	5	8	Manual	0.410145
232	8 (15-2)	CYP2E1	SYBR	Unknown	16.4776	83.2	Auto Tm	33.104	34.2497	1.62028	16.4302	16.4302	0.0670101	Manual Ct		Manual	5	8	Manual	0.410145
280	8 (15-2)	CYP2E1	SYBR	Unknown	16.3828	83.2	Auto Tm	35.3954	34.2497	1.62028	16.4302	16.4302	0.0670101	Manual Ct		Manual	5	8	Manual	0.410145
280	8 (15-2)	CYP2E1	SYBR	Unknown	16.3828	83.2	Auto Tm	35.3954	34.2497	1.62028	16.4302	16.4302	0.0670101	Manual Ct		Manual	5	8	Manual	0.410145
233	9 (16-1)	CYP2E1	SYBR	Unknown	16.7047	83.2	Auto Tm	28.1982	27.361	1.01146	16.7326	16.748	0.0527478	Manual Ct		Manual	5	8	Manual	0.410145
257	9 (16-1)	CYP2E1	SYBR	Unknown	16.8067	83.2	Auto Tm	26.2371	27.361	1.01146	16.7326	16.748	0.0527478	Manual Ct		Manual	5	8	Manual	0.410145
281	9 (16-1)	CYP2E1	SYBR	Unknown	16.7326	83.2	Auto Tm	27.6476	27.361	1.01146	16.7326	16.748	0.0527478	Manual Ct		Manual	5	8	Manual	0.410145
377	Gene 3 Standard (1)	CYP2E1	SYBR	Standard	21.5797	82.7	Auto Tm	1						Manual Ct		Manual	5	8	Manual	0.410145
375	Gene 3 Standard (10)	CYP2E1	SYBR	Standard	17.8789	83	Auto Tm	10						Manual Ct		Manual	5	8	Manual	0.410145
373	Gene 3 Standard (100)	CYP2E1	SYBR	Standard	15.059	84.1	Auto Tm	100						Manual Ct		Manual	5	8	Manual	0.410145
381	NTC Gene 3	CYP2E1	SYBR	NTC	Undetermined	61.8	Auto Tm	0						Manual Ct		Manual	5	8	Manual	0.410145						TRUE
384	RT Negative 3	CYP2E1	SYBR	NTC	Undetermined	61.8	Auto Tm	0						Manual Ct		Manual	5	8	Manual	0.410145						TRUE
Slope	-3.26033	cycles/log decade
Y-Intercept		21.4329
R^2		0.993955
Well	Sample Name	Detector Name	Reporter	Task	Ct	Tm Value	Tm Type	Quantity	Qty Mean	Qty StdDev	Ct Median	Ct Mean	Ct StdDev	Ct Type	Template Name	Baseline Type	Baseline Start	Baseline Stop	Threshold Type	Threshold	FOS	HMD	LME	EW	BPR	NAW	HNS	HRN	EAF	BAF	TAF	CAF
89	1 (11-1)	F4/80	SYBR	Unknown	26.2268	82.4	Auto Tm	47.3779	45.1011	2.55393	26.2841	26.3016	0.0848656	Manual Ct		Manual	10	18	Manual	0.733021
113	1 (11-1)	F4/80	SYBR	Unknown	26.2841	82.4	Auto Tm	45.5858	45.1011	2.55393	26.2841	26.3016	0.0848656	Manual Ct		Manual	10	18	Manual	0.733021
137	1 (11-1)	F4/80	SYBR	Unknown	26.3938	82.4	Auto Tm	42.3395	45.1011	2.55393	26.2841	26.3016	0.0848656	Manual Ct		Manual	10	18	Manual	0.733021
146	10 (17-1)	F4/80	SYBR	Unknown	24.4823	82.3	Auto Tm	153.328	149.049	3.7498	24.5401	24.5247	0.0371336	Manual Ct		Manual	10	18	Manual	0.733021
170	10 (17-1)	F4/80	SYBR	Unknown	24.5401	82.3	Auto Tm	147.481	149.049	3.7498	24.5401	24.5247	0.0371336	Manual Ct		Manual	10	18	Manual	0.733021
194	10 (17-1)	F4/80	SYBR	Unknown	24.5517	82.3	Auto Tm	146.338	149.049	3.7498	24.5401	24.5247	0.0371336	Manual Ct		Manual	10	18	Manual	0.733021
147	11 (17-2)	F4/80	SYBR	Unknown	24.4102	82.3	Auto Tm	160.955	159.41	2.45506	24.4126	24.4247	0.0229781	Manual Ct		Manual	10	18	Manual	0.733021
171	11 (17-2)	F4/80	SYBR	Unknown	24.4512	82.3	Auto Tm	156.579	159.41	2.45506	24.4126	24.4247	0.0229781	Manual Ct		Manual	10	18	Manual	0.733021
195	11 (17-2)	F4/80	SYBR	Unknown	24.4126	82.3	Auto Tm	160.696	159.41	2.45506	24.4126	24.4247	0.0229781	Manual Ct		Manual	10	18	Manual	0.733021
148	12 (18-1)	F4/80	SYBR	Unknown	26.5016	82.3	Auto Tm	39.3747	38.6944	1.74157	26.5016	26.5285	0.0676487	Manual Ct		Manual	10	18	Manual	0.733021
172	12 (18-1)	F4/80	SYBR	Unknown	26.6055	82.3	Auto Tm	36.7153	38.6944	1.74157	26.5016	26.5285	0.0676487	Manual Ct		Manual	10	18	Manual	0.733021
196	12 (18-1)	F4/80	SYBR	Unknown	26.4785	82.3	Auto Tm	39.9931	38.6944	1.74157	26.5016	26.5285	0.0676487	Manual Ct		Manual	10	18	Manual	0.733021
149	13 (19-1)	F4/80	SYBR	Unknown	24.7991	82.2	Auto Tm	123.88	118.367	4.97382	24.8839	24.8676	0.061956	Manual Ct		Manual	10	18	Manual	0.733021
173	13 (19-1)	F4/80	SYBR	Unknown	24.8839	82.2	Auto Tm	117.005	118.367	4.97382	24.8839	24.8676	0.061956	Manual Ct		Manual	10	18	Manual	0.733021
197	13 (19-1)	F4/80	SYBR	Unknown	24.9198	82.2	Auto Tm	114.217	118.367	4.97382	24.8839	24.8676	0.061956	Manual Ct		Manual	10	18	Manual	0.733021
150	14 (20-1)	F4/80	SYBR	Unknown	25.0854	82.2	Auto Tm	102.165	100.976	4.06598	25.0854	25.1036	0.060329	Manual Ct		Manual	10	18	Manual	0.733021
174	14 (20-1)	F4/80	SYBR	Unknown	25.1709	82.2	Auto Tm	96.4482	100.976	4.06598	25.0854	25.1036	0.060329	Manual Ct		Manual	10	18	Manual	0.733021
198	14 (20-1)	F4/80	SYBR	Unknown	25.0545	82.5	Auto Tm	104.315	100.976	4.06598	25.0854	25.1036	0.060329	Manual Ct		Manual	10	18	Manual	0.733021
151	15 (21-1)	F4/80	SYBR	Unknown	25.9222	82.5	Auto Tm	58.1606	55.8447	2.37962	25.9793	25.9835	0.0634408	Manual Ct		Manual	10	18	Manual	0.733021
175	15 (21-1)	F4/80	SYBR	Unknown	25.9793	82.5	Auto Tm	55.9675	55.8447	2.37962	25.9793	25.9835	0.0634408	Manual Ct		Manual	10	18	Manual	0.733021
199	15 (21-1)	F4/80	SYBR	Unknown	26.0489	82.5	Auto Tm	53.4061	55.8447	2.37962	25.9793	25.9835	0.0634408	Manual Ct		Manual	10	18	Manual	0.733021
152	16 (21-2)	F4/80	SYBR	Unknown	25.8307	82.5	Auto Tm	61.855	59.9236	1.76283	25.888	25.8783	0.0434983	Manual Ct		Manual	10	18	Manual	0.733021
176	16 (21-2)	F4/80	SYBR	Unknown	25.9161	82.5	Auto Tm	58.4014	59.9236	1.76283	25.888	25.8783	0.0434983	Manual Ct		Manual	10	18	Manual	0.733021
200	16 (21-2)	F4/80	SYBR	Unknown	25.888	82.5	Auto Tm	59.5143	59.9236	1.76283	25.888	25.8783	0.0434983	Manual Ct		Manual	10	18	Manual	0.733021
153	17 (22-1)	F4/80	SYBR	Unknown	27.3605	82.5	Auto Tm	22.0846	20.8755	1.04864	27.4836	27.4454	0.0736078	Manual Ct		Manual	10	18	Manual	0.733021
177	17 (22-1)	F4/80	SYBR	Unknown	27.492	82.5	Auto Tm	20.2137	20.8755	1.04864	27.4836	27.4454	0.0736078	Manual Ct		Manual	10	18	Manual	0.733021
201	17 (22-1)	F4/80	SYBR	Unknown	27.4836	82.5	Auto Tm	20.3283	20.8755	1.04864	27.4836	27.4454	0.0736078	Manual Ct		Manual	10	18	Manual	0.733021
154	18 (23-1)	F4/80	SYBR	Unknown	26.537	82.4	Auto Tm	38.4474	35.3845	3.19771	26.6497	26.6644	0.135368	Manual Ct		Manual	10	18	Manual	0.733021
178	18 (23-1)	F4/80	SYBR	Unknown	26.6497	82.4	Auto Tm	35.6389	35.3845	3.19771	26.6497	26.6644	0.135368	Manual Ct		Manual	10	18	Manual	0.733021
202	18 (23-1)	F4/80	SYBR	Unknown	26.8066	82.4	Auto Tm	32.0671	35.3845	3.19771	26.6497	26.6644	0.135368	Manual Ct		Manual	10	18	Manual	0.733021
155	19 (23-2)	F4/80	SYBR	Unknown	26.0839	82.4	Auto Tm	52.164	56.2322	8.25457	26.0839	25.9825	0.210525	Manual Ct		Manual	10	18	Manual	0.733021
179	19 (23-2)	F4/80	SYBR	Unknown	26.1232	82.4	Auto Tm	50.8015	56.2322	8.25457	26.0839	25.9825	0.210525	Manual Ct		Manual	10	18	Manual	0.733021
203	19 (23-2)	F4/80	SYBR	Unknown	25.7405	82.4	Auto Tm	65.7313	56.2322	8.25457	26.0839	25.9825	0.210525	Manual Ct		Manual	10	18	Manual	0.733021
90	2 (11-2)	F4/80	SYBR	Unknown	25.2954	82.4	Auto Tm	88.6977	84.9745	3.38539	25.3736	25.3598	0.058803	Manual Ct		Manual	10	18	Manual	0.733021
114	2 (11-2)	F4/80	SYBR	Unknown	25.4105	82.4	Auto Tm	82.0814	84.9745	3.38539	25.3736	25.3598	0.058803	Manual Ct		Manual	10	18	Manual	0.733021
138	2 (11-2)	F4/80	SYBR	Unknown	25.3736	82.4	Auto Tm	84.1444	84.9745	3.38539	25.3736	25.3598	0.058803	Manual Ct		Manual	10	18	Manual	0.733021
156	20 (24-1)	F4/80	SYBR	Unknown	27.0436	82.4	Auto Tm	27.3377	25.0743	1.98063	27.223	27.175	0.115138	Manual Ct		Manual	10	18	Manual	0.733021
180	20 (24-1)	F4/80	SYBR	Unknown	27.223	82.4	Auto Tm	24.2265	25.0743	1.98063	27.223	27.175	0.115138	Manual Ct		Manual	10	18	Manual	0.733021
204	20 (24-1)	F4/80	SYBR	Unknown	27.2583	82.4	Auto Tm	23.6587	25.0743	1.98063	27.223	27.175	0.115138	Manual Ct		Manual	10	18	Manual	0.733021
157	21 (24-2)	F4/80	SYBR	Unknown	26.1915	82.4	Auto Tm	48.5167	49.4786	3.06864	26.1915	26.1642	0.0910319	Manual Ct		Manual	10	18	Manual	0.733021
181	21 (24-2)	F4/80	SYBR	Unknown	26.2385	82.4	Auto Tm	47.0061	49.4786	3.06864	26.1915	26.1642	0.0910319	Manual Ct		Manual	10	18	Manual	0.733021
205	21 (24-2)	F4/80	SYBR	Unknown	26.0627	82.4	Auto Tm	52.9129	49.4786	3.06864	26.1915	26.1642	0.0910319	Manual Ct		Manual	10	18	Manual	0.733021
158	22 (25-2)	F4/80	SYBR	Unknown	26.1544	82.4	Auto Tm	49.7447	52.0059	3.75706	26.1489	26.0909	0.105253	Manual Ct		Manual	10	18	Manual	0.733021
182	22 (25-2)	F4/80	SYBR	Unknown	26.1489	82.4	Auto Tm	49.9301	52.0059	3.75706	26.1489	26.0909	0.105253	Manual Ct		Manual	10	18	Manual	0.733021
206	22 (25-2)	F4/80	SYBR	Unknown	25.9694	82.4	Auto Tm	56.3428	52.0059	3.75706	26.1489	26.0909	0.105253	Manual Ct		Manual	10	18	Manual	0.733021
159	23 (26-1)	F4/80	SYBR	Unknown	26.1594	82.4	Auto Tm	49.5761	50.2612	0.823844	26.1458	26.1392	0.0242726	Manual Ct		Manual	10	18	Manual	0.733021
183	23 (26-1)	F4/80	SYBR	Unknown	26.1458	82.4	Auto Tm	50.0322	50.2612	0.823844	26.1458	26.1392	0.0242726	Manual Ct		Manual	10	18	Manual	0.733021
207	23 (26-1)	F4/80	SYBR	Unknown	26.1123	82.4	Auto Tm	51.1753	50.2612	0.823844	26.1458	26.1392	0.0242726	Manual Ct		Manual	10	18	Manual	0.733021
160	24 (26-2)	F4/80	SYBR	Unknown	26.9809	82.4	Auto Tm	28.5168	28.6635	0.239617	26.98	26.9733	0.0123877	Manual Ct		Manual	10	18	Manual	0.733021
184	24 (26-2)	F4/80	SYBR	Unknown	26.959	82.4	Auto Tm	28.94	28.6635	0.239617	26.98	26.9733	0.0123877	Manual Ct		Manual	10	18	Manual	0.733021
208	24 (26-2)	F4/80	SYBR	Unknown	26.98	82.4	Auto Tm	28.5338	28.6635	0.239617	26.98	26.9733	0.0123877	Manual Ct		Manual	10	18	Manual	0.733021
161	25 (27-1)	F4/80	SYBR	Unknown	26.309	82.4	Auto Tm	44.826	43.6476	1.02455	26.3657	26.3489	0.034645	Manual Ct		Manual	10	18	Manual	0.733021
185	25 (27-1)	F4/80	SYBR	Unknown	26.3657	82.4	Auto Tm	43.1494	43.6476	1.02455	26.3657	26.3489	0.034645	Manual Ct		Manual	10	18	Manual	0.733021
209	25 (27-1)	F4/80	SYBR	Unknown	26.3719	82.4	Auto Tm	42.9674	43.6476	1.02455	26.3657	26.3489	0.034645	Manual Ct		Manual	10	18	Manual	0.733021
162	26 (27-2)	F4/80	SYBR	Unknown	25.9638	82.4	Auto Tm	56.5545	54.2691	2.06668	26.0402	26.0258	0.0561966	Manual Ct		Manual	10	18	Manual	0.733021
186	26 (27-2)	F4/80	SYBR	Unknown	26.0734	82.4	Auto Tm	52.5315	54.2691	2.06668	26.0402	26.0258	0.0561966	Manual Ct		Manual	10	18	Manual	0.733021
210	26 (27-2)	F4/80	SYBR	Unknown	26.0402	82.4	Auto Tm	53.7213	54.2691	2.06668	26.0402	26.0258	0.0561966	Manual Ct		Manual	10	18	Manual	0.733021
163	27 (27-3)	F4/80	SYBR	Unknown	26.2569	82.4	Auto Tm	46.4266	42.9929	2.97507	26.4283	26.3734	0.100898	Manual Ct		Manual	10	18	Manual	0.733021
187	27 (27-3)	F4/80	SYBR	Unknown	26.4283	82.4	Auto Tm	41.3677	42.9929	2.97507	26.4283	26.3734	0.100898	Manual Ct		Manual	10	18	Manual	0.733021
211	27 (27-3)	F4/80	SYBR	Unknown	26.4349	82.4	Auto Tm	41.1843	42.9929	2.97507	26.4283	26.3734	0.100898	Manual Ct		Manual	10	18	Manual	0.733021
164	28 (28-1)	F4/80	SYBR	Unknown	26.9003	82.4	Auto Tm	30.107	30.6347	1.60515	26.9003	26.8758	0.0770041	Manual Ct		Manual	10	18	Manual	0.733021
188	28 (28-1)	F4/80	SYBR	Unknown	26.9376	82.4	Auto Tm	29.3598	30.6347	1.60515	26.9003	26.8758	0.0770041	Manual Ct		Manual	10	18	Manual	0.733021
212	28 (28-1)	F4/80	SYBR	Unknown	26.7895	82.4	Auto Tm	32.4373	30.6347	1.60515	26.9003	26.8758	0.0770041	Manual Ct		Manual	10	18	Manual	0.733021
165	29 (28-2)	F4/80	SYBR	Unknown	26.3103	82.1	Auto Tm	44.7876	46.8174	1.80339	26.2252	26.2452	0.0577425	Manual Ct		Manual	10	18	Manual	0.733021
189	29 (28-2)	F4/80	SYBR	Unknown	26.2002	82.4	Auto Tm	48.2349	46.8174	1.80339	26.2252	26.2452	0.0577425	Manual Ct		Manual	10	18	Manual	0.733021
213	29 (28-2)	F4/80	SYBR	Unknown	26.2252	82.4	Auto Tm	47.4297	46.8174	1.80339	26.2252	26.2452	0.0577425	Manual Ct		Manual	10	18	Manual	0.733021
91	3 (12-1)	F4/80	SYBR	Unknown	26.3332	82.1	Auto Tm	44.1013	41.3603	3.95688	26.3654	26.4333	0.146248	Manual Ct		Manual	10	18	Manual	0.733021
115	3 (12-1)	F4/80	SYBR	Unknown	26.6011	82.4	Auto Tm	36.8241	41.3603	3.95688	26.3654	26.4333	0.146248	Manual Ct		Manual	10	18	Manual	0.733021
139	3 (12-1)	F4/80	SYBR	Unknown	26.3654	82.4	Auto Tm	43.1556	41.3603	3.95688	26.3654	26.4333	0.146248	Manual Ct		Manual	10	18	Manual	0.733021
166	30 (28-3)	F4/80	SYBR	Unknown	26.2227	82.1	Auto Tm	47.51	47.583	0.903175	26.2227	26.2206	0.0281655	Manual Ct		Manual	10	18	Manual	0.733021
190	30 (28-3)	F4/80	SYBR	Unknown	26.2476	82.1	Auto Tm	46.7185	47.583	0.903175	26.2227	26.2206	0.0281655	Manual Ct		Manual	10	18	Manual	0.733021
214	30 (28-3)	F4/80	SYBR	Unknown	26.1914	82.1	Auto Tm	48.5204	47.583	0.903175	26.2227	26.2206	0.0281655	Manual Ct		Manual	10	18	Manual	0.733021
167	31 (29-1)	F4/80	SYBR	Unknown	24.8176	82.1	Auto Tm	122.351	120.113	1.97516	24.8542	24.8451	0.0243308	Manual Ct		Manual	10	18	Manual	0.733021
191	31 (29-1)	F4/80	SYBR	Unknown	24.8637	82.1	Auto Tm	118.614	120.113	1.97516	24.8542	24.8451	0.0243308	Manual Ct		Manual	10	18	Manual	0.733021
215	31 (29-1)	F4/80	SYBR	Unknown	24.8542	82.1	Auto Tm	119.375	120.113	1.97516	24.8542	24.8451	0.0243308	Manual Ct		Manual	10	18	Manual	0.733021
168	32 (29-2)	F4/80	SYBR	Unknown	25.4947	82.1	Auto Tm	77.5564	75.3564	2.01482	25.5463	25.5378	0.0395575	Manual Ct		Manual	10	18	Manual	0.733021
192	32 (29-2)	F4/80	SYBR	Unknown	25.5463	82.1	Auto Tm	74.9118	75.3564	2.01482	25.5463	25.5378	0.0395575	Manual Ct		Manual	10	18	Manual	0.733021
216	32 (29-2)	F4/80	SYBR	Unknown	25.5725	82.1	Auto Tm	73.6011	75.3564	2.01482	25.5463	25.5378	0.0395575	Manual Ct		Manual	10	18	Manual	0.733021
217	33 (30-1)	F4/80	SYBR	Unknown	26.3344	82	Auto Tm	44.0661	43.8038	0.255677	26.3438	26.3433	0.00866803	Manual Ct		Manual	10	18	Manual	0.733021
241	33 (30-1)	F4/80	SYBR	Unknown	26.3518	82	Auto Tm	43.5553	43.8038	0.255677	26.3438	26.3433	0.00866803	Manual Ct		Manual	10	18	Manual	0.733021
265	33 (30-1)	F4/80	SYBR	Unknown	26.3438	82	Auto Tm	43.7901	43.8038	0.255677	26.3438	26.3433	0.00866803	Manual Ct		Manual	10	18	Manual	0.733021
218	34 (30-2)	F4/80	SYBR	Unknown	24.8997	82.3	Auto Tm	115.771	124.864	7.88734	24.7394	24.7894	0.0956438	Manual Ct		Manual	10	18	Manual	0.733021
242	34 (30-2)	F4/80	SYBR	Unknown	24.7394	82	Auto Tm	128.964	124.864	7.88734	24.7394	24.7894	0.0956438	Manual Ct		Manual	10	18	Manual	0.733021
266	34 (30-2)	F4/80	SYBR	Unknown	24.7291	82	Auto Tm	129.858	124.864	7.88734	24.7394	24.7894	0.0956438	Manual Ct		Manual	10	18	Manual	0.733021
219	35 (31-1)	F4/80	SYBR	Unknown	24.8192	82.3	Auto Tm	122.214	121.806	5.83509	24.8192	24.8254	0.0713958	Manual Ct		Manual	10	18	Manual	0.733021
243	35 (31-1)	F4/80	SYBR	Unknown	24.8996	82.3	Auto Tm	115.777	121.806	5.83509	24.8192	24.8254	0.0713958	Manual Ct		Manual	10	18	Manual	0.733021
267	35 (31-1)	F4/80	SYBR	Unknown	24.7572	82.3	Auto Tm	127.426	121.806	5.83509	24.8192	24.8254	0.0713958	Manual Ct		Manual	10	18	Manual	0.733021
220	36 (31-2)	F4/80	SYBR	Unknown	24.9834	82.3	Auto Tm	109.429	108.623	1.16173	24.9872	24.9944	0.0159328	Manual Ct		Manual	10	18	Manual	0.733021
244	36 (31-2)	F4/80	SYBR	Unknown	25.0127	82.3	Auto Tm	107.292	108.623	1.16173	24.9872	24.9944	0.0159328	Manual Ct		Manual	10	18	Manual	0.733021
268	36 (31-2)	F4/80	SYBR	Unknown	24.9872	82.3	Auto Tm	109.149	108.623	1.16173	24.9872	24.9944	0.0159328	Manual Ct		Manual	10	18	Manual	0.733021
221	37 (32-1)	F4/80	SYBR	Unknown	26.87	82.2	Auto Tm	30.7262	32.4923	1.57706	26.7644	26.7882	0.0729025	Manual Ct		Manual	10	18	Manual	0.733021
245	37 (32-1)	F4/80	SYBR	Unknown	26.7644	82.2	Auto Tm	32.9909	32.4923	1.57706	26.7644	26.7882	0.0729025	Manual Ct		Manual	10	18	Manual	0.733021
269	37 (32-1)	F4/80	SYBR	Unknown	26.7302	82.2	Auto Tm	33.7598	32.4923	1.57706	26.7644	26.7882	0.0729025	Manual Ct		Manual	10	18	Manual	0.733021
222	38 (A)	F4/80	SYBR	Unknown	27.9445	82.2	Auto Tm	14.9059	16.6303	1.49666	27.7153	27.786	0.137469	Manual Ct		Manual	10	18	Manual	0.733021
246	38 (A)	F4/80	SYBR	Unknown	27.6983	82.2	Auto Tm	17.5922	16.6303	1.49666	27.7153	27.786	0.137469	Manual Ct		Manual	10	18	Manual	0.733021
270	38 (A)	F4/80	SYBR	Unknown	27.7153	82.2	Auto Tm	17.3927	16.6303	1.49666	27.7153	27.786	0.137469	Manual Ct		Manual	10	18	Manual	0.733021
223	39 (G)	F4/80	SYBR	Unknown	27.2787	82.2	Auto Tm	23.3361	23.5805	0.28101	27.2671	27.2633	0.0176687	Manual Ct		Manual	10	18	Manual	0.733021
247	39 (G)	F4/80	SYBR	Unknown	27.244	82.2	Auto Tm	23.8875	23.5805	0.28101	27.2671	27.2633	0.0176687	Manual Ct		Manual	10	18	Manual	0.733021
271	39 (G)	F4/80	SYBR	Unknown	27.2671	82.2	Auto Tm	23.5179	23.5805	0.28101	27.2671	27.2633	0.0176687	Manual Ct		Manual	10	18	Manual	0.733021
92	4 (12-2)	F4/80	SYBR	Unknown	25.3307	82.1	Auto Tm	86.6095	88.7154	5.29104	25.3307	25.2968	0.0873655	Manual Ct		Manual	10	18	Manual	0.733021
116	4 (12-2)	F4/80	SYBR	Unknown	25.1975	82.4	Auto Tm	94.7352	88.7154	5.29104	25.3307	25.2968	0.0873655	Manual Ct		Manual	10	18	Manual	0.733021
140	4 (12-2)	F4/80	SYBR	Unknown	25.3621	82.4	Auto Tm	84.8016	88.7154	5.29104	25.3307	25.2968	0.0873655	Manual Ct		Manual	10	18	Manual	0.733021
224	40 (H)	F4/80	SYBR	Unknown	25.5717	82.5	Auto Tm	73.6384	71.9684	2.36172	25.6062	25.6062	0.0487528	Manual Ct		Manual	10	18	Manual	0.733021
248	40 (H)	F4/80	SYBR	Unknown	25.6407	82.5	Auto Tm	70.2984	71.9684	2.36172	25.6062	25.6062	0.0487528	Manual Ct		Manual	10	18	Manual	0.733021
248	40 (H)	F4/80	SYBR	Unknown	25.6407	82.5	Auto Tm	70.2984	71.9684	2.36172	25.6062	25.6062	0.0487528	Manual Ct		Manual	10	18	Manual	0.733021
93	5 (13-1)	F4/80	SYBR	Unknown	27.8352	82.1	Auto Tm	16.0442	15.3439	0.83875	27.8794	27.903	0.0821258	Manual Ct		Manual	10	18	Manual	0.733021
117	5 (13-1)	F4/80	SYBR	Unknown	27.9943	82.1	Auto Tm	14.4144	15.3439	0.83875	27.8794	27.903	0.0821258	Manual Ct		Manual	10	18	Manual	0.733021
141	5 (13-1)	F4/80	SYBR	Unknown	27.8794	82.1	Auto Tm	15.5733	15.3439	0.83875	27.8794	27.903	0.0821258	Manual Ct		Manual	10	18	Manual	0.733021
94	6 (14-1)	F4/80	SYBR	Unknown	26.4017	82.1	Auto Tm	42.1138	39.4266	2.67798	26.5004	26.502	0.10103	Manual Ct		Manual	10	18	Manual	0.733021
118	6 (14-1)	F4/80	SYBR	Unknown	26.6038	82.1	Auto Tm	36.7579	39.4266	2.67798	26.5004	26.502	0.10103	Manual Ct		Manual	10	18	Manual	0.733021
142	6 (14-1)	F4/80	SYBR	Unknown	26.5004	82.1	Auto Tm	39.4081	39.4266	2.67798	26.5004	26.502	0.10103	Manual Ct		Manual	10	18	Manual	0.733021
95	7 (15-1)	F4/80	SYBR	Unknown	25.9232	82.1	Auto Tm	58.1209	53.4072	4.26438	26.0805	26.052	0.117122	Manual Ct		Manual	10	18	Manual	0.733021
119	7 (15-1)	F4/80	SYBR	Unknown	26.1522	82.1	Auto Tm	49.8172	53.4072	4.26438	26.0805	26.052	0.117122	Manual Ct		Manual	10	18	Manual	0.733021
143	7 (15-1)	F4/80	SYBR	Unknown	26.0805	82.1	Auto Tm	52.2834	53.4072	4.26438	26.0805	26.052	0.117122	Manual Ct		Manual	10	18	Manual	0.733021
96	8 (15-2)	F4/80	SYBR	Unknown	26.0683	81.8	Auto Tm	52.713	54.0427	1.917	26.0553	26.0319	0.0522062	Manual Ct		Manual	10	18	Manual	0.733021
120	8 (15-2)	F4/80	SYBR	Unknown	26.0553	82.1	Auto Tm	53.175	54.0427	1.917	26.0553	26.0319	0.0522062	Manual Ct		Manual	10	18	Manual	0.733021
144	8 (15-2)	F4/80	SYBR	Unknown	25.9721	82.1	Auto Tm	56.2401	54.0427	1.917	26.0553	26.0319	0.0522062	Manual Ct		Manual	10	18	Manual	0.733021
145	9 (16-1)	F4/80	SYBR	Unknown	27.4004	82	Auto Tm	21.4993	20.2607	1.23452	27.4892	27.4904	0.0906045	Manual Ct		Manual	10	18	Manual	0.733021
169	9 (16-1)	F4/80	SYBR	Unknown	27.5816	82	Auto Tm	19.0303	20.2607	1.23452	27.4892	27.4904	0.0906045	Manual Ct		Manual	10	18	Manual	0.733021
193	9 (16-1)	F4/80	SYBR	Unknown	27.4892	82	Auto Tm	20.2526	20.2607	1.23452	27.4892	27.4904	0.0906045	Manual Ct		Manual	10	18	Manual	0.733021
372	Gene 2 Standard (1)	F4/80	SYBR	Standard	32.0866	81.9	Auto Tm	1						Manual Ct		Manual	10	18	Manual	0.733021
369	Gene 2 Standard (10)	F4/80	SYBR	Standard	28.2793	82.2	Auto Tm	10						Manual Ct		Manual	10	18	Manual	0.733021
367	Gene 2 Standard (100)	F4/80	SYBR	Standard	25.2462	82.8	Auto Tm	100						Manual Ct		Manual	10	18	Manual	0.733021
380	NTC Gene 2	F4/80	SYBR	NTC	38.8824	74.1	Auto Tm	0.0094475						Manual Ct		Manual	10	18	Manual	0.733021
383	RT Negative 2	F4/80	SYBR	NTC	Undetermined	61.8	Auto Tm	0						Manual Ct		Manual	10	18	Manual	0.733021						TRUE
Slope	-3.42018	cycles/log decade
Y-Intercept		31.9576
R^2		0.995748
NAP	LPL

## Sheet: 18S (3)
Well	Sample Name	Detector Name	Reporter	Task	Ct	Tm Value	Tm Type	Quantity	Qty Mean	Qty StdDev	Ct Median	Ct Mean	Ct StdDev	Ct Type	Template Name	Baseline Type	Baseline Start	Baseline Stop	Threshold Type	Threshold	FOS	HMD	LME	EW	BPR	NAW	HNS	HRN	EAF	BAF	TAF	CAF
1	1 (11-1)	18S	SYBR	Unknown	9.63127	83.3	Auto Tm	13.8672	16.1897	2.13568	9.38393	9.42882	0.184145	Automatic Ct		Automatic			Automatic	0.886246
25	1 (11-1)	18S	SYBR	Unknown	9.27128	83.3	Auto Tm	18.0691	16.1897	2.13568	9.38393	9.42882	0.184145	Automatic Ct		Automatic			Automatic	0.886246
49	1 (11-1)	18S	SYBR	Unknown	9.38393	83.3	Auto Tm	16.6328	16.1897	2.13568	9.38393	9.42882	0.184145	Automatic Ct		Automatic			Automatic	0.886246
10	10 (17-1)	18S	SYBR	Unknown	9.04365	83.8	Auto Tm	21.3608	21.7315	0.493422	9.03215	9.02049	0.0307153	Automatic Ct		Automatic			Automatic	0.886246
34	10 (17-1)	18S	SYBR	Unknown	8.98564	83.8	Auto Tm	22.2916	21.7315	0.493422	9.03215	9.02049	0.0307153	Automatic Ct		Automatic			Automatic	0.886246
58	10 (17-1)	18S	SYBR	Unknown	9.03215	83.8	Auto Tm	21.5422	21.7315	0.493422	9.03215	9.02049	0.0307153	Automatic Ct		Automatic			Automatic	0.886246
11	11 (17-2)	18S	SYBR	Unknown	9.19777	83.8	Auto Tm	19.0726	20.1731	0.988688	9.10222	9.12257	0.0673702	Automatic Ct		Automatic			Automatic	0.886246
35	11 (17-2)	18S	SYBR	Unknown	9.06772	83.8	Auto Tm	20.9862	20.1731	0.988688	9.10222	9.12257	0.0673702	Automatic Ct		Automatic			Automatic	0.886246
59	11 (17-2)	18S	SYBR	Unknown	9.10222	83.8	Auto Tm	20.4606	20.1731	0.988688	9.10222	9.12257	0.0673702	Automatic Ct		Automatic			Automatic	0.886246
12	12 (18-1)	18S	SYBR	Unknown	9.32189	83.7	Auto Tm	17.4091	18.462	1.48193	9.29013	9.24486	0.107091	Automatic Ct		Automatic			Automatic	0.886246
36	12 (18-1)	18S	SYBR	Unknown	9.29013	83.7	Auto Tm	17.8203	18.462	1.48193	9.29013	9.24486	0.107091	Automatic Ct		Automatic			Automatic	0.886246
60	12 (18-1)	18S	SYBR	Unknown	9.12257	84	Auto Tm	20.1566	18.462	1.48193	9.29013	9.24486	0.107091	Automatic Ct		Automatic			Automatic	0.886246
13	13 (19-1)	18S	SYBR	Unknown	9.4661	83.7	Auto Tm	15.6577	17.4224	1.93751	9.34516	9.32639	0.149973	Automatic Ct		Automatic			Automatic	0.886246
37	13 (19-1)	18S	SYBR	Unknown	9.16792	83.7	Auto Tm	19.4957	17.4224	1.93751	9.34516	9.32639	0.149973	Automatic Ct		Automatic			Automatic	0.886246
61	13 (19-1)	18S	SYBR	Unknown	9.34516	84	Auto Tm	17.1138	17.4224	1.93751	9.34516	9.32639	0.149973	Automatic Ct		Automatic			Automatic	0.886246
14	14 (20-1)	18S	SYBR	Unknown	9.21907	83.7	Auto Tm	18.7761	17.1726	1.64559	9.33409	9.3447	0.13125	Automatic Ct		Automatic			Automatic	0.886246
38	14 (20-1)	18S	SYBR	Unknown	9.48093	83.7	Auto Tm	15.488	17.1726	1.64559	9.33409	9.3447	0.13125	Automatic Ct		Automatic			Automatic	0.886246
62	14 (20-1)	18S	SYBR	Unknown	9.33409	83.7	Auto Tm	17.2536	17.1726	1.64559	9.33409	9.3447	0.13125	Automatic Ct		Automatic			Automatic	0.886246
15	15 (21-1)	18S	SYBR	Unknown	9.03276	83.7	Auto Tm	21.5326	20.5432	1.00666	9.09451	9.09783	0.066791	Automatic Ct		Automatic			Automatic	0.886246
39	15 (21-1)	18S	SYBR	Unknown	9.16622	83.7	Auto Tm	19.5201	20.5432	1.00666	9.09451	9.09783	0.066791	Automatic Ct		Automatic			Automatic	0.886246
63	15 (21-1)	18S	SYBR	Unknown	9.09451	83.7	Auto Tm	20.5769	20.5432	1.00666	9.09451	9.09783	0.066791	Automatic Ct		Automatic			Automatic	0.886246
16	16 (21-2)	18S	SYBR	Unknown	9.04887	83.7	Auto Tm	21.279	21.0915	0.516678	9.04887	9.06118	0.0335185	Automatic Ct		Automatic			Automatic	0.886246
40	16 (21-2)	18S	SYBR	Unknown	9.09911	83.7	Auto Tm	20.5073	21.0915	0.516678	9.04887	9.06118	0.0335185	Automatic Ct		Automatic			Automatic	0.886246
64	16 (21-2)	18S	SYBR	Unknown	9.03556	83.7	Auto Tm	21.4883	21.0915	0.516678	9.04887	9.06118	0.0335185	Automatic Ct		Automatic			Automatic	0.886246
17	17 (22-1)	18S	SYBR	Unknown	9.15862	83.7	Auto Tm	19.6295	20.6215	1.53378	9.14363	9.09401	0.0992181	Automatic Ct		Automatic			Automatic	0.886246
41	17 (22-1)	18S	SYBR	Unknown	8.97977	83.7	Auto Tm	22.3881	20.6215	1.53378	9.14363	9.09401	0.0992181	Automatic Ct		Automatic			Automatic	0.886246
65	17 (22-1)	18S	SYBR	Unknown	9.14363	83.7	Auto Tm	19.847	20.6215	1.53378	9.14363	9.09401	0.0992181	Automatic Ct		Automatic			Automatic	0.886246
18	18 (23-1)	18S	SYBR	Unknown	8.64044	83.7	Auto Tm	28.7321	27.0621	1.46798	8.75152	8.72319	0.0728471	Automatic Ct		Automatic			Automatic	0.886246
42	18 (23-1)	18S	SYBR	Unknown	8.75152	83.7	Auto Tm	26.4788	27.0621	1.46798	8.75152	8.72319	0.0728471	Automatic Ct		Automatic			Automatic	0.886246
66	18 (23-1)	18S	SYBR	Unknown	8.77762	83.7	Auto Tm	25.9755	27.0621	1.46798	8.75152	8.72319	0.0728471	Automatic Ct		Automatic			Automatic	0.886246
19	19 (23-2)	18S	SYBR	Unknown	8.6485	83.7	Auto Tm	28.5623	26.8298	1.83845	8.7237	8.73576	0.093869	Automatic Ct		Automatic			Automatic	0.886246
43	19 (23-2)	18S	SYBR	Unknown	8.83507	83.7	Auto Tm	24.9011	26.8298	1.83845	8.7237	8.73576	0.093869	Automatic Ct		Automatic			Automatic	0.886246
67	19 (23-2)	18S	SYBR	Unknown	8.7237	83.7	Auto Tm	27.0259	26.8298	1.83845	8.7237	8.73576	0.093869	Automatic Ct		Automatic			Automatic	0.886246
2	2 (11-2)	18S	SYBR	Unknown	9.32398	83.3	Auto Tm	17.3824	17.3774	0.802031	9.32398	9.32533	0.0628381	Automatic Ct		Automatic			Automatic	0.886246
26	2 (11-2)	18S	SYBR	Unknown	9.38884	83.3	Auto Tm	16.5729	17.3774	0.802031	9.32398	9.32533	0.0628381	Automatic Ct		Automatic			Automatic	0.886246
50	2 (11-2)	18S	SYBR	Unknown	9.26319	83.3	Auto Tm	18.1769	17.3774	0.802031	9.32398	9.32533	0.0628381	Automatic Ct		Automatic			Automatic	0.886246
20	20 (24-1)	18S	SYBR	Unknown	9.31033	83.7	Auto Tm	17.5577	16.5327	0.892613	9.42703	9.39344	0.0724158	Automatic Ct		Automatic			Automatic	0.886246
44	20 (24-1)	18S	SYBR	Unknown	9.44296	83.7	Auto Tm	15.9264	16.5327	0.892613	9.42703	9.39344	0.0724158	Automatic Ct		Automatic			Automatic	0.886246
68	20 (24-1)	18S	SYBR	Unknown	9.42703	83.7	Auto Tm	16.114	16.5327	0.892613	9.42703	9.39344	0.0724158	Automatic Ct		Automatic			Automatic	0.886246
21	21 (24-2)	18S	SYBR	Unknown	8.98127	83.4	Auto Tm	22.3634	19.9769	2.30661	9.1463	9.14079	0.156832	Automatic Ct		Automatic			Automatic	0.886246
45	21 (24-2)	18S	SYBR	Unknown	9.29479	83.7	Auto Tm	17.7594	19.9769	2.30661	9.1463	9.14079	0.156832	Automatic Ct		Automatic			Automatic	0.886246
69	21 (24-2)	18S	SYBR	Unknown	9.1463	83.4	Auto Tm	19.808	19.9769	2.30661	9.1463	9.14079	0.156832	Automatic Ct		Automatic			Automatic	0.886246
22	22 (25-2)	18S	SYBR	Unknown	8.93314	83.4	Auto Tm	23.1689	21.364	2.88094	8.95012	9.0522	0.191711	Automatic Ct		Automatic			Automatic	0.886246
46	22 (25-2)	18S	SYBR	Unknown	9.27336	83.4	Auto Tm	18.0415	21.364	2.88094	8.95012	9.0522	0.191711	Automatic Ct		Automatic			Automatic	0.886246
70	22 (25-2)	18S	SYBR	Unknown	8.95012	83.4	Auto Tm	22.8815	21.364	2.88094	8.95012	9.0522	0.191711	Automatic Ct		Automatic			Automatic	0.886246
23	23 (26-1)	18S	SYBR	Unknown	9.20599	83.4	Auto Tm	18.9576	18.4871	0.790384	9.20803	9.24101	0.0589026	Automatic Ct		Automatic			Automatic	0.886246
47	23 (26-1)	18S	SYBR	Unknown	9.20803	83.4	Auto Tm	18.9291	18.4871	0.790384	9.20803	9.24101	0.0589026	Automatic Ct		Automatic			Automatic	0.886246
71	23 (26-1)	18S	SYBR	Unknown	9.30902	83.4	Auto Tm	17.5746	18.4871	0.790384	9.20803	9.24101	0.0589026	Automatic Ct		Automatic			Automatic	0.886246
24	24 (26-2)	18S	SYBR	Unknown	8.96121	83.4	Auto Tm	22.6957	23.8143	1.16374	8.90066	8.89685	0.0663462	Automatic Ct		Automatic			Automatic	0.886246
48	24 (26-2)	18S	SYBR	Unknown	8.90066	83.4	Auto Tm	23.7289	23.8143	1.16374	8.90066	8.89685	0.0663462	Automatic Ct		Automatic			Automatic	0.886246
72	24 (26-2)	18S	SYBR	Unknown	8.82868	83.4	Auto Tm	25.0184	23.8143	1.16374	8.90066	8.89685	0.0663462	Automatic Ct		Automatic			Automatic	0.886246
73	25 (27-1)	18S	SYBR	Unknown	8.98256	83.3	Auto Tm	22.3422	22.2552	0.12302	8.98787	8.98787	0.00751832	Automatic Ct		Automatic			Automatic	0.886246
97	25 (27-1)	18S	SYBR	Unknown	8.99319	83.3	Auto Tm	22.1683	22.2552	0.12302	8.98787	8.98787	0.00751832	Automatic Ct		Automatic			Automatic	0.886246
97	25 (27-1)	18S	SYBR	Unknown	8.99319	83.3	Auto Tm	22.1683	22.2552	0.12302	8.98787	8.98787	0.00751832	Automatic Ct		Automatic			Automatic	0.886246
74	26 (27-2)	18S	SYBR	Unknown	8.96789	83.3	Auto Tm	22.5845	22.5366	0.59893	8.96789	8.97109	0.0362131	Automatic Ct		Automatic			Automatic	0.886246
98	26 (27-2)	18S	SYBR	Unknown	9.0088	83.3	Auto Tm	21.9152	22.5366	0.59893	8.96789	8.97109	0.0362131	Automatic Ct		Automatic			Automatic	0.886246
122	26 (27-2)	18S	SYBR	Unknown	8.93659	83.6	Auto Tm	23.1102	22.5366	0.59893	8.96789	8.97109	0.0362131	Automatic Ct		Automatic			Automatic	0.886246
75	27 (27-3)	18S	SYBR	Unknown	8.96901	83.6	Auto Tm	22.5658	22.7935	0.471468	8.96901	8.95555	0.0279754	Automatic Ct		Automatic			Automatic	0.886246
99	27 (27-3)	18S	SYBR	Unknown	8.92339	83.6	Auto Tm	23.3356	22.7935	0.471468	8.96901	8.95555	0.0279754	Automatic Ct		Automatic			Automatic	0.886246
123	27 (27-3)	18S	SYBR	Unknown	8.97425	83.6	Auto Tm	22.4791	22.7935	0.471468	8.96901	8.95555	0.0279754	Automatic Ct		Automatic			Automatic	0.886246
76	28 (28-1)	18S	SYBR	Unknown	8.85434	83.6	Auto Tm	24.5508	23.4873	1.00663	8.92187	8.91541	0.0581018	Automatic Ct		Automatic			Automatic	0.886246
100	28 (28-1)	18S	SYBR	Unknown	8.97001	83.6	Auto Tm	22.5494	23.4873	1.00663	8.92187	8.91541	0.0581018	Automatic Ct		Automatic			Automatic	0.886246
124	28 (28-1)	18S	SYBR	Unknown	8.92187	83.6	Auto Tm	23.3616	23.4873	1.00663	8.92187	8.91541	0.0581018	Automatic Ct		Automatic			Automatic	0.886246
77	29 (28-2)	18S	SYBR	Unknown	9.12457	83.6	Auto Tm	20.1271	20.5837	0.401936	9.08377	9.09423	0.0266907	Automatic Ct		Automatic			Automatic	0.886246
101	29 (28-2)	18S	SYBR	Unknown	9.07436	83.6	Auto Tm	20.884	20.5837	0.401936	9.08377	9.09423	0.0266907	Automatic Ct		Automatic			Automatic	0.886246
125	29 (28-2)	18S	SYBR	Unknown	9.08377	83.6	Auto Tm	20.74	20.5837	0.401936	9.08377	9.09423	0.0266907	Automatic Ct		Automatic			Automatic	0.886246
3	3 (12-1)	18S	SYBR	Unknown	8.83667	83.3	Auto Tm	24.8719	29.3828	4.3537	8.59462	8.62016	0.204942	Automatic Ct		Automatic			Automatic	0.886246
27	3 (12-1)	18S	SYBR	Unknown	8.59462	83.6	Auto Tm	29.7165	29.3828	4.3537	8.59462	8.62016	0.204942	Automatic Ct		Automatic			Automatic	0.886246
51	3 (12-1)	18S	SYBR	Unknown	8.42918	83.6	Auto Tm	33.5601	29.3828	4.3537	8.59462	8.62016	0.204942	Automatic Ct		Automatic			Automatic	0.886246
78	30 (28-3)	18S	SYBR	Unknown	9.24804	83.6	Auto Tm	18.3804	18.557	0.621433	9.24804	9.23554	0.0452664	Automatic Ct		Automatic			Automatic	0.886246
102	30 (28-3)	18S	SYBR	Unknown	9.27324	83.6	Auto Tm	18.0431	18.557	0.621433	9.24804	9.23554	0.0452664	Automatic Ct		Automatic			Automatic	0.886246
126	30 (28-3)	18S	SYBR	Unknown	9.18534	83.8	Auto Tm	19.2477	18.557	0.621433	9.24804	9.23554	0.0452664	Automatic Ct		Automatic			Automatic	0.886246
79	31 (29-1)	18S	SYBR	Unknown	9.31098	83.8	Auto Tm	17.5492	17.5716	1.43402	9.31098	9.31227	0.111171	Automatic Ct		Automatic			Automatic	0.886246
103	31 (29-1)	18S	SYBR	Unknown	9.42408	83.8	Auto Tm	16.1489	17.5716	1.43402	9.31098	9.31227	0.111171	Automatic Ct		Automatic			Automatic	0.886246
127	31 (29-1)	18S	SYBR	Unknown	9.20175	83.8	Auto Tm	19.0167	17.5716	1.43402	9.31098	9.31227	0.111171	Automatic Ct		Automatic			Automatic	0.886246
80	32 (29-2)	18S	SYBR	Unknown	9.18764	83.8	Auto Tm	19.2151	20.2815	0.962765	9.09676	9.11521	0.0651961	Automatic Ct		Automatic			Automatic	0.886246
104	32 (29-2)	18S	SYBR	Unknown	9.06122	83.8	Auto Tm	21.0867	20.2815	0.962765	9.09676	9.11521	0.0651961	Automatic Ct		Automatic			Automatic	0.886246
128	32 (29-2)	18S	SYBR	Unknown	9.09676	83.8	Auto Tm	20.5428	20.2815	0.962765	9.09676	9.11521	0.0651961	Automatic Ct		Automatic			Automatic	0.886246
81	33 (30-1)	18S	SYBR	Unknown	8.60982	83.8	Auto Tm	29.3862	28.5	1.33378	8.6209	8.65248	0.0645301	Automatic Ct		Automatic			Automatic	0.886246
105	33 (30-1)	18S	SYBR	Unknown	8.72672	83.8	Auto Tm	26.9661	28.5	1.33378	8.6209	8.65248	0.0645301	Automatic Ct		Automatic			Automatic	0.886246
129	33 (30-1)	18S	SYBR	Unknown	8.6209	83.8	Auto Tm	29.1479	28.5	1.33378	8.6209	8.65248	0.0645301	Automatic Ct		Automatic			Automatic	0.886246
82	34 (30-2)	18S	SYBR	Unknown	8.97195	83.8	Auto Tm	22.5172	22.8563	0.545357	8.96898	8.95187	0.0322376	Automatic Ct		Automatic			Automatic	0.886246
106	34 (30-2)	18S	SYBR	Unknown	8.96898	83.8	Auto Tm	22.5663	22.8563	0.545357	8.96898	8.95187	0.0322376	Automatic Ct		Automatic			Automatic	0.886246
130	34 (30-2)	18S	SYBR	Unknown	8.91469	83.8	Auto Tm	23.4854	22.8563	0.545357	8.96898	8.95187	0.0322376	Automatic Ct		Automatic			Automatic	0.886246
83	35 (31-1)	18S	SYBR	Unknown	9.1378	84	Auto Tm	19.9322	20.5437	0.539695	9.08342	9.09702	0.035966	Automatic Ct		Automatic			Automatic	0.886246
107	35 (31-1)	18S	SYBR	Unknown	9.08342	83.8	Auto Tm	20.7454	20.5437	0.539695	9.08342	9.09702	0.035966	Automatic Ct		Automatic			Automatic	0.886246
131	35 (31-1)	18S	SYBR	Unknown	9.06984	84	Auto Tm	20.9535	20.5437	0.539695	9.08342	9.09702	0.035966	Automatic Ct		Automatic			Automatic	0.886246
84	36 (31-2)	18S	SYBR	Unknown	9.24182	83.7	Auto Tm	18.4647	18.3761	0.465485	9.24182	9.24865	0.0345816	Automatic Ct		Automatic			Automatic	0.886246
108	36 (31-2)	18S	SYBR	Unknown	9.28614	84	Auto Tm	17.8727	18.3761	0.465485	9.24182	9.24865	0.0345816	Automatic Ct		Automatic			Automatic	0.886246
132	36 (31-2)	18S	SYBR	Unknown	9.218	84	Auto Tm	18.7909	18.3761	0.465485	9.24182	9.24865	0.0345816	Automatic Ct		Automatic			Automatic	0.886246
85	37 (32-1)	18S	SYBR	Unknown	8.79561	84	Auto Tm	25.6343	26.1516	1.4541	8.79561	8.76981	0.0747253	Automatic Ct		Automatic			Automatic	0.886246
109	37 (32-1)	18S	SYBR	Unknown	8.82822	84	Auto Tm	25.027	26.1516	1.4541	8.79561	8.76981	0.0747253	Automatic Ct		Automatic			Automatic	0.886246
133	37 (32-1)	18S	SYBR	Unknown	8.6856	84	Auto Tm	27.7937	26.1516	1.4541	8.79561	8.76981	0.0747253	Automatic Ct		Automatic			Automatic	0.886246
86	38 (A)	18S	SYBR	Unknown	9.26059	84	Auto Tm	18.2116	18.1276	0.524263	9.26059	9.26726	0.0394811	Automatic Ct		Automatic			Automatic	0.886246
110	38 (A)	18S	SYBR	Unknown	9.23154	84	Auto Tm	18.6047	18.1276	0.524263	9.26059	9.26726	0.0394811	Automatic Ct		Automatic			Automatic	0.886246
134	38 (A)	18S	SYBR	Unknown	9.30965	84	Auto Tm	17.5664	18.1276	0.524263	9.26059	9.26726	0.0394811	Automatic Ct		Automatic			Automatic	0.886246
87	39 (G)	18S	SYBR	Unknown	8.56485	83.7	Auto Tm	30.3741	33.7358	5.15008	8.52973	8.43215	0.200204	Automatic Ct		Automatic			Automatic	0.886246
111	39 (G)	18S	SYBR	Unknown	8.52973	83.7	Auto Tm	31.1685	33.7358	5.15008	8.52973	8.43215	0.200204	Automatic Ct		Automatic			Automatic	0.886246
135	39 (G)	18S	SYBR	Unknown	8.20186	84	Auto Tm	39.6649	33.7358	5.15008	8.52973	8.43215	0.200204	Automatic Ct		Automatic			Automatic	0.886246
4	4 (12-2)	18S	SYBR	Unknown	9.25991	83.3	Auto Tm	18.2207	18.8159	0.515598	9.19582	9.21654	0.0375738	Automatic Ct		Automatic			Automatic	0.886246
28	4 (12-2)	18S	SYBR	Unknown	9.19389	83.6	Auto Tm	19.127	18.8159	0.515598	9.19582	9.21654	0.0375738	Automatic Ct		Automatic			Automatic	0.886246
52	4 (12-2)	18S	SYBR	Unknown	9.19582	83.6	Auto Tm	19.0999	18.8159	0.515598	9.19582	9.21654	0.0375738	Automatic Ct		Automatic			Automatic	0.886246
88	40 (H)	18S	SYBR	Unknown	8.98976	84	Auto Tm	22.2242	30.5612	14.8677	8.98976	8.65338	0.609152	Automatic Ct		Automatic			Automatic	0.886246
112	40 (H)	18S	SYBR	Unknown	9.02018	83.7	Auto Tm	21.7327	30.5612	14.8677	8.98976	8.65338	0.609152	Automatic Ct		Automatic			Automatic	0.886246
136	40 (H)	18S	SYBR	Unknown	7.95021	83.7	Auto Tm	47.7266	30.5612	14.8677	8.98976	8.65338	0.609152	Automatic Ct		Automatic			Automatic	0.886246
5	5 (13-1)	18S	SYBR	Unknown	8.47139	83.6	Auto Tm	32.5347	31.6372	2.28604	8.47139	8.51186	0.100233	Automatic Ct		Automatic			Automatic	0.886246
29	5 (13-1)	18S	SYBR	Unknown	8.626	83.6	Auto Tm	29.0386	31.6372	2.28604	8.47139	8.51186	0.100233	Automatic Ct		Automatic			Automatic	0.886246
53	5 (13-1)	18S	SYBR	Unknown	8.4382	83.6	Auto Tm	33.3383	31.6372	2.28604	8.47139	8.51186	0.100233	Automatic Ct		Automatic			Automatic	0.886246
6	6 (14-1)	18S	SYBR	Unknown	9.10725	83.6	Auto Tm	20.385	20.4911	0.799554	9.10725	9.10088	0.0528988	Automatic Ct		Automatic			Automatic	0.886246
30	6 (14-1)	18S	SYBR	Unknown	9.04509	83.6	Auto Tm	21.3384	20.4911	0.799554	9.10725	9.10088	0.0528988	Automatic Ct		Automatic			Automatic	0.886246
54	6 (14-1)	18S	SYBR	Unknown	9.15031	83.6	Auto Tm	19.7498	20.4911	0.799554	9.10725	9.10088	0.0528988	Automatic Ct		Automatic			Automatic	0.886246
7	7 (15-1)	18S	SYBR	Unknown	9.56006	83.5	Auto Tm	14.6126	15.311	1.48087	9.56006	9.50066	0.128441	Automatic Ct		Automatic			Automatic	0.886246
31	7 (15-1)	18S	SYBR	Unknown	9.35328	83.5	Auto Tm	17.0119	15.311	1.48087	9.56006	9.50066	0.128441	Automatic Ct		Automatic			Automatic	0.886246
55	7 (15-1)	18S	SYBR	Unknown	9.58866	83.8	Auto Tm	14.3085	15.311	1.48087	9.56006	9.50066	0.128441	Automatic Ct		Automatic			Automatic	0.886246
8	8 (15-2)	18S	SYBR	Unknown	9.23077	83.8	Auto Tm	18.6153	19.3291	0.629326	9.16289	9.18008	0.0446514	Automatic Ct		Automatic			Automatic	0.886246
32	8 (15-2)	18S	SYBR	Unknown	9.14658	83.8	Auto Tm	19.804	19.3291	0.629326	9.16289	9.18008	0.0446514	Automatic Ct		Automatic			Automatic	0.886246
56	8 (15-2)	18S	SYBR	Unknown	9.16289	83.8	Auto Tm	19.568	19.3291	0.629326	9.16289	9.18008	0.0446514	Automatic Ct		Automatic			Automatic	0.886246
9	9 (16-1)	18S	SYBR	Unknown	9.08601	83.8	Auto Tm	20.7059	19.7214	1.90964	9.08601	9.15669	0.135766	Automatic Ct		Automatic			Automatic	0.886246
33	9 (16-1)	18S	SYBR	Unknown	9.31322	83.8	Auto Tm	17.5204	19.7214	1.90964	9.08601	9.15669	0.135766	Automatic Ct		Automatic			Automatic	0.886246
57	9 (16-1)	18S	SYBR	Unknown	9.07085	83.8	Auto Tm	20.938	19.7214	1.90964	9.08601	9.15669	0.135766	Automatic Ct		Automatic			Automatic	0.886246
365	Gene 1 Standard (1)	18S	SYBR	Standard	13.2794	83	Auto Tm	1						Automatic Ct		Automatic			Automatic	0.886246
366	Gene 1 Standard (1)	18S	SYBR	Standard	13.319	83	Auto Tm	1						Automatic Ct		Automatic			Automatic	0.886246
363	Gene 1 Standard (10)	18S	SYBR	Standard	9.8299	83	Auto Tm	10						Automatic Ct		Automatic			Automatic	0.886246
364	Gene 1 Standard (10)	18S	SYBR	Standard	9.95618	83.3	Auto Tm	10						Automatic Ct		Automatic			Automatic	0.886246
362	Gene 1 Standard (100)	18S	SYBR	Standard	7.12707	83.8	Auto Tm	100						Automatic Ct		Automatic			Automatic	0.886246
379	NTC Gene 1	18S	SYBR	NTC	Undetermined	61.8	Auto Tm	0						Automatic Ct		Automatic			Automatic	0.886246						TRUE
382	RT Negative 1	18S	SYBR	NTC	21.979	83.9	Auto Tm	0.00158232						Automatic Ct		Automatic			Automatic	0.886246
Slope	-3.13179	cycles/log decade
Y-Intercept		13.2077
R^2		0.995438
		18S
	Mouse ID	Qty Mean
1	11-1 (4%+RC+HFHC)	16.1897
2	11-2 (4%+RC+HFHC)	17.3774
3	12-1 (18%+RC+HFHC)	29.3828
4	12-2 (18%+RC+HFHC)	18.8159
5	13-1 (4%+RC+RC)	31.6372
6	14-1 (18%+RC+RC)	20.4911
7	15-1 (4%+RC+HFHC)	15.311
8	15-2 (4%+RC+HFHC)	19.3291
9	16-1 (4%+RC+RC)	19.7214
10	17-1 (18%+RC+HFHC)	21.7315
11	17-2 (18%+RC+HFHC)	20.1731
12	18-1 (18%+RC+RC)	18.462
13	19-1 (4%+RC+HFHC)	17.4224
14	20-1 (4%+RC+RC)	17.1726
15	21-1 (4%+RC+HFHC)	20.5432
16	21-2 (4%+RC+HFHC)	21.0915
17	22-1 (4%+RC+RC)	20.6215
18	23-1 (4%+RC+HFHC)	27.0621
19	23-2 (4%+RC+HFHC)	26.8298
20	24-1 (4%+RC+RC)	16.5327
21	24-2 (4%+RC+RC)	19.9769
22	25-2 (18%+RC+HFHC)	21.364
23	26-1 (18%+RC+RC)	18.4871
24	26-2 (18%+RC+RC)	23.8143
25	27-1 (4%+RC - 5 WEEKS)	22.2552
26	27-2 (4%+RC - 5 WEEKS)	22.5366
27	27-3 (4%+RC - 5 WEEKS)	22.7935
28	28-1 (18%+RC - 4 WEEKS)	23.4873
29	28-2 (18%+RC - 4 WEEKS)	20.5837
30	28-3 (18%+RC - 4 WEEKS)	18.557
31	29-1 (4%- 4 WEEKS)	17.5716
32	29-2 (4%- 4 WEEKS)	20.2815
33	30-1 (18%- 4 WEEKS)	28.5
34	30-2 (18%- 4 WEEKS)	22.8563
35	31-1 (4%- 4 WEEKS)	20.5437
36	31-2 (4%- 4 WEEKS)	18.3761
37	32-1 (18%- 4 WEEKS)	26.1516
38	A (18%+RC+RC)	18.1276
39	G (18%+RC+RC)	33.7358
40	H (18%+RC+RC)	30.5612

## Sheet: CYP2E1
Well	Sample Name	Detector Name	Reporter	Task	Ct	Tm Value	Tm Type	Quantity	Qty Mean	Qty StdDev	Ct Median	Ct Mean	Ct StdDev	Ct Type	Template Name	Baseline Type	Baseline Start	Baseline Stop	Threshold Type	Threshold	FOS	HMD	LME	EW	BPR	NAW	HNS	HRN	EAF	BAF	TAF	CAF
225	1 (11-1)	CYP2E1	SYBR	Unknown	15.5289	83.3	Auto Tm	64.6928	64.2259	3.94249	15.5289	15.5409	0.0875081	Manual Ct		Manual	5	8	Manual	0.410145
249	1 (11-1)	CYP2E1	SYBR	Unknown	15.6339	83.3	Auto Tm	60.0707	64.2259	3.94249	15.5289	15.5409	0.0875081	Manual Ct		Manual	5	8	Manual	0.410145
273	1 (11-1)	CYP2E1	SYBR	Unknown	15.4601	83.3	Auto Tm	67.9141	64.2259	3.94249	15.5289	15.5409	0.0875081	Manual Ct		Manual	5	8	Manual	0.410145
234	10 (17-1)	CYP2E1	SYBR	Unknown	14.9014	83.2	Auto Tm	100.768	95.9558	4.36289	14.9872	14.9716	0.0639021	Manual Ct		Manual	5	8	Manual	0.410145
258	10 (17-1)	CYP2E1	SYBR	Unknown	15.0263	83.2	Auto Tm	92.2593	95.9558	4.36289	14.9872	14.9716	0.0639021	Manual Ct		Manual	5	8	Manual	0.410145
282	10 (17-1)	CYP2E1	SYBR	Unknown	14.9872	83.2	Auto Tm	94.8398	95.9558	4.36289	14.9872	14.9716	0.0639021	Manual Ct		Manual	5	8	Manual	0.410145
235	11 (17-2)	CYP2E1	SYBR	Unknown	14.9824	83.2	Auto Tm	95.1612	96.0237	1.5306	14.9824	14.9698	0.0224679	Manual Ct		Manual	5	8	Manual	0.410145
259	11 (17-2)	CYP2E1	SYBR	Unknown	14.9831	83.2	Auto Tm	95.119	96.0237	1.5306	14.9824	14.9698	0.0224679	Manual Ct		Manual	5	8	Manual	0.410145
283	11 (17-2)	CYP2E1	SYBR	Unknown	14.9438	83.2	Auto Tm	97.7909	96.0237	1.5306	14.9824	14.9698	0.0224679	Manual Ct		Manual	5	8	Manual	0.410145
236	12 (18-1)	CYP2E1	SYBR	Unknown	15.6206	83.2	Auto Tm	60.6361	61.6904	3.2352	15.6206	15.5975	0.0734749	Manual Ct		Manual	5	8	Manual	0.410145
260	12 (18-1)	CYP2E1	SYBR	Unknown	15.6566	83.2	Auto Tm	59.1139	61.6904	3.2352	15.6206	15.5975	0.0734749	Manual Ct		Manual	5	8	Manual	0.410145
284	12 (18-1)	CYP2E1	SYBR	Unknown	15.5152	83.2	Auto Tm	65.3213	61.6904	3.2352	15.6206	15.5975	0.0734749	Manual Ct		Manual	5	8	Manual	0.410145
237	13 (19-1)	CYP2E1	SYBR	Unknown	15.0011	83.2	Auto Tm	93.9168	92.7469	5.90681	15.0011	15.0208	0.091134	Manual Ct		Manual	5	8	Manual	0.410145
261	13 (19-1)	CYP2E1	SYBR	Unknown	14.9411	83.2	Auto Tm	97.9811	92.7469	5.90681	15.0011	15.0208	0.091134	Manual Ct		Manual	5	8	Manual	0.410145
285	13 (19-1)	CYP2E1	SYBR	Unknown	15.1201	82.9	Auto Tm	86.3426	92.7469	5.90681	15.0011	15.0208	0.091134	Manual Ct		Manual	5	8	Manual	0.410145
238	14 (20-1)	CYP2E1	SYBR	Unknown	15.5078	82.9	Auto Tm	65.664	65.376	0.938957	15.5078	15.5141	0.0203988	Manual Ct		Manual	5	8	Manual	0.410145
262	14 (20-1)	CYP2E1	SYBR	Unknown	15.5369	82.9	Auto Tm	64.3268	65.376	0.938957	15.5078	15.5141	0.0203988	Manual Ct		Manual	5	8	Manual	0.410145
286	14 (20-1)	CYP2E1	SYBR	Unknown	15.4976	82.9	Auto Tm	66.1373	65.376	0.938957	15.5078	15.5141	0.0203988	Manual Ct		Manual	5	8	Manual	0.410145
239	15 (21-1)	CYP2E1	SYBR	Unknown	16.0976	82.9	Auto Tm	43.2927	43.1246	0.607017	16.0976	16.1032	0.0199861	Manual Ct		Manual	5	8	Manual	0.410145
263	15 (21-1)	CYP2E1	SYBR	Unknown	16.1254	82.9	Auto Tm	42.4513	43.1246	0.607017	16.0976	16.1032	0.0199861	Manual Ct		Manual	5	8	Manual	0.410145
287	15 (21-1)	CYP2E1	SYBR	Unknown	16.0866	82.9	Auto Tm	43.6299	43.1246	0.607017	16.0976	16.1032	0.0199861	Manual Ct		Manual	5	8	Manual	0.410145
240	16 (21-2)	CYP2E1	SYBR	Unknown	15.7474	82.9	Auto Tm	55.443	57.0703	1.41571	15.6897	15.7067	0.0353732	Manual Ct		Manual	5	8	Manual	0.410145
264	16 (21-2)	CYP2E1	SYBR	Unknown	15.6897	82.9	Auto Tm	57.7486	57.0703	1.41571	15.6897	15.7067	0.0353732	Manual Ct		Manual	5	8	Manual	0.410145
288	16 (21-2)	CYP2E1	SYBR	Unknown	15.6831	82.9	Auto Tm	58.0192	57.0703	1.41571	15.6897	15.7067	0.0353732	Manual Ct		Manual	5	8	Manual	0.410145
289	17 (22-1)	CYP2E1	SYBR	Unknown	15.9791	82.8	Auto Tm	47.0716	48.0086	0.984445	15.9538	15.9514	0.0289993	Manual Ct		Manual	5	8	Manual	0.410145
313	17 (22-1)	CYP2E1	SYBR	Unknown	15.9538	82.5	Auto Tm	47.9196	48.0086	0.984445	15.9538	15.9514	0.0289993	Manual Ct		Manual	5	8	Manual	0.410145
337	17 (22-1)	CYP2E1	SYBR	Unknown	15.9213	82.5	Auto Tm	49.0345	48.0086	0.984445	15.9538	15.9514	0.0289993	Manual Ct		Manual	5	8	Manual	0.410145
290	18 (23-1)	CYP2E1	SYBR	Unknown	16.8021	82.8	Auto Tm	26.3239	25.2588	1.57932	16.8191	16.8624	0.090181	Manual Ct		Manual	5	8	Manual	0.410145
314	18 (23-1)	CYP2E1	SYBR	Unknown	16.9661	82.8	Auto Tm	23.4443	25.2588	1.57932	16.8191	16.8624	0.090181	Manual Ct		Manual	5	8	Manual	0.410145
338	18 (23-1)	CYP2E1	SYBR	Unknown	16.8191	82.8	Auto Tm	26.0083	25.2588	1.57932	16.8191	16.8624	0.090181	Manual Ct		Manual	5	8	Manual	0.410145
291	19 (23-2)	CYP2E1	SYBR	Unknown	16.1594	82.8	Auto Tm	41.4452	40.8394	0.717576	16.1738	16.1804	0.0249613	Manual Ct		Manual	5	8	Manual	0.410145
315	19 (23-2)	CYP2E1	SYBR	Unknown	16.1738	82.8	Auto Tm	41.026	40.8394	0.717576	16.1738	16.1804	0.0249613	Manual Ct		Manual	5	8	Manual	0.410145
339	19 (23-2)	CYP2E1	SYBR	Unknown	16.208	82.8	Auto Tm	40.0469	40.8394	0.717576	16.1738	16.1804	0.0249613	Manual Ct		Manual	5	8	Manual	0.410145
226	2 (11-2)	CYP2E1	SYBR	Unknown	14.8789	83.3	Auto Tm	102.379	98.996	4.23983	14.907	14.9274	0.0612473	Manual Ct		Manual	5	8	Manual	0.410145
250	2 (11-2)	CYP2E1	SYBR	Unknown	14.9962	83.3	Auto Tm	94.2397	98.996	4.23983	14.907	14.9274	0.0612473	Manual Ct		Manual	5	8	Manual	0.410145
274	2 (11-2)	CYP2E1	SYBR	Unknown	14.907	83.3	Auto Tm	100.369	98.996	4.23983	14.907	14.9274	0.0612473	Manual Ct		Manual	5	8	Manual	0.410145
292	20 (24-1)	CYP2E1	SYBR	Unknown	18.3018	83.1	Auto Tm	9.12747	8.70102	0.5209	18.3447	18.3713	0.0859062	Manual Ct		Manual	5	8	Manual	0.410145
316	20 (24-1)	CYP2E1	SYBR	Unknown	18.4673	82.8	Auto Tm	8.12045	8.70102	0.5209	18.3447	18.3713	0.0859062	Manual Ct		Manual	5	8	Manual	0.410145
340	20 (24-1)	CYP2E1	SYBR	Unknown	18.3447	82.8	Auto Tm	8.85515	8.70102	0.5209	18.3447	18.3713	0.0859062	Manual Ct		Manual	5	8	Manual	0.410145
293	21 (24-2)	CYP2E1	SYBR	Unknown	16.92	83.1	Auto Tm	24.2195	28.2497	4.25989	16.7237	16.7128	0.212908	Manual Ct		Manual	5	8	Manual	0.410145
317	21 (24-2)	CYP2E1	SYBR	Unknown	16.4946	83.1	Auto Tm	32.7071	28.2497	4.25989	16.7237	16.7128	0.212908	Manual Ct		Manual	5	8	Manual	0.410145
341	21 (24-2)	CYP2E1	SYBR	Unknown	16.7237	83.1	Auto Tm	27.8225	28.2497	4.25989	16.7237	16.7128	0.212908	Manual Ct		Manual	5	8	Manual	0.410145
294	22 (25-2)	CYP2E1	SYBR	Unknown	16.7109	83.1	Auto Tm	28.0751	28.1079	1.23775	16.7109	16.7101	0.062343	Manual Ct		Manual	5	8	Manual	0.410145
318	22 (25-2)	CYP2E1	SYBR	Unknown	16.7721	83.1	Auto Tm	26.8868	28.1079	1.23775	16.7109	16.7101	0.062343	Manual Ct		Manual	5	8	Manual	0.410145
342	22 (25-2)	CYP2E1	SYBR	Unknown	16.6474	83.1	Auto Tm	29.3616	28.1079	1.23775	16.7109	16.7101	0.062343	Manual Ct		Manual	5	8	Manual	0.410145
295	23 (26-1)	CYP2E1	SYBR	Unknown	16.2249	83	Auto Tm	39.571	38.2926	1.61217	16.2518	16.2723	0.0602051	Manual Ct		Manual	5	8	Manual	0.410145
319	23 (26-1)	CYP2E1	SYBR	Unknown	16.34	83	Auto Tm	36.4815	38.2926	1.61217	16.2518	16.2723	0.0602051	Manual Ct		Manual	5	8	Manual	0.410145
343	23 (26-1)	CYP2E1	SYBR	Unknown	16.2518	83	Auto Tm	38.8252	38.2926	1.61217	16.2518	16.2723	0.0602051	Manual Ct		Manual	5	8	Manual	0.410145
296	24 (26-2)	CYP2E1	SYBR	Unknown	16.7077	83.3	Auto Tm	28.1391	26.6272	1.8401	16.7576	16.7881	0.099376	Manual Ct		Manual	5	8	Manual	0.410145
320	24 (26-2)	CYP2E1	SYBR	Unknown	16.8992	83.3	Auto Tm	24.5784	26.6272	1.8401	16.7576	16.7881	0.099376	Manual Ct		Manual	5	8	Manual	0.410145
344	24 (26-2)	CYP2E1	SYBR	Unknown	16.7576	83	Auto Tm	27.1643	26.6272	1.8401	16.7576	16.7881	0.099376	Manual Ct		Manual	5	8	Manual	0.410145
297	25 (27-1)	CYP2E1	SYBR	Unknown	16.0531	83.3	Auto Tm	44.6746	43.587	1.66184	16.0615	16.0887	0.0545903	Manual Ct		Manual	5	8	Manual	0.410145
321	25 (27-1)	CYP2E1	SYBR	Unknown	16.1516	83.3	Auto Tm	41.6741	43.587	1.66184	16.0615	16.0887	0.0545903	Manual Ct		Manual	5	8	Manual	0.410145
345	25 (27-1)	CYP2E1	SYBR	Unknown	16.0615	83	Auto Tm	44.4124	43.587	1.66184	16.0615	16.0887	0.0545903	Manual Ct		Manual	5	8	Manual	0.410145
298	26 (27-2)	CYP2E1	SYBR	Unknown	16.0529	83.3	Auto Tm	44.6815	39.4238	4.6952	16.2845	16.2367	0.16515	Manual Ct		Manual	5	8	Manual	0.410145
322	26 (27-2)	CYP2E1	SYBR	Unknown	16.3727	83.3	Auto Tm	35.6495	39.4238	4.6952	16.2845	16.2367	0.16515	Manual Ct		Manual	5	8	Manual	0.410145
346	26 (27-2)	CYP2E1	SYBR	Unknown	16.2845	83.3	Auto Tm	37.9404	39.4238	4.6952	16.2845	16.2367	0.16515	Manual Ct		Manual	5	8	Manual	0.410145
299	27 (27-3)	CYP2E1	SYBR	Unknown	16.0815	83.3	Auto Tm	43.7901	44.7641	1.74422	16.0815	16.051	0.0545796	Manual Ct		Manual	5	8	Manual	0.410145
323	27 (27-3)	CYP2E1	SYBR	Unknown	16.0836	83.3	Auto Tm	43.7244	44.7641	1.74422	16.0815	16.051	0.0545796	Manual Ct		Manual	5	8	Manual	0.410145
347	27 (27-3)	CYP2E1	SYBR	Unknown	15.988	83.3	Auto Tm	46.7778	44.7641	1.74422	16.0815	16.051	0.0545796	Manual Ct		Manual	5	8	Manual	0.410145
300	28 (28-1)	CYP2E1	SYBR	Unknown	16.4402	83.2	Auto Tm	33.9894	34.8076	0.709032	16.391	16.4067	0.0290156	Manual Ct		Manual	5	8	Manual	0.410145
324	28 (28-1)	CYP2E1	SYBR	Unknown	16.3889	83.2	Auto Tm	35.2425	34.8076	0.709032	16.391	16.4067	0.0290156	Manual Ct		Manual	5	8	Manual	0.410145
348	28 (28-1)	CYP2E1	SYBR	Unknown	16.391	83.2	Auto Tm	35.1909	34.8076	0.709032	16.391	16.4067	0.0290156	Manual Ct		Manual	5	8	Manual	0.410145
301	29 (28-2)	CYP2E1	SYBR	Unknown	16.0875	83.2	Auto Tm	43.603	45.7876	1.96575	16.0011	16.0192	0.0613413	Manual Ct		Manual	5	8	Manual	0.410145
325	29 (28-2)	CYP2E1	SYBR	Unknown	15.9689	83.2	Auto Tm	47.4136	45.7876	1.96575	16.0011	16.0192	0.0613413	Manual Ct		Manual	5	8	Manual	0.410145
349	29 (28-2)	CYP2E1	SYBR	Unknown	16.0011	83.2	Auto Tm	46.3463	45.7876	1.96575	16.0011	16.0192	0.0613413	Manual Ct		Manual	5	8	Manual	0.410145
227	3 (12-1)	CYP2E1	SYBR	Unknown	16.3868	83.3	Auto Tm	35.2954	36.6755	1.19564	16.3074	16.333	0.0466105	Manual Ct		Manual	5	8	Manual	0.410145
251	3 (12-1)	CYP2E1	SYBR	Unknown	16.3049	83.3	Auto Tm	37.3985	36.6755	1.19564	16.3074	16.333	0.0466105	Manual Ct		Manual	5	8	Manual	0.410145
275	3 (12-1)	CYP2E1	SYBR	Unknown	16.3074	83.3	Auto Tm	37.3326	36.6755	1.19564	16.3074	16.333	0.0466105	Manual Ct		Manual	5	8	Manual	0.410145
302	30 (28-3)	CYP2E1	SYBR	Unknown	15.562	83.2	Auto Tm	63.1975	61.1393	2.34275	15.5976	15.6096	0.0545985	Manual Ct		Manual	5	8	Manual	0.410145
326	30 (28-3)	CYP2E1	SYBR	Unknown	15.6692	83.2	Auto Tm	58.5899	61.1393	2.34275	15.5976	15.6096	0.0545985	Manual Ct		Manual	5	8	Manual	0.410145
350	30 (28-3)	CYP2E1	SYBR	Unknown	15.5976	83.2	Auto Tm	61.6305	61.1393	2.34275	15.5976	15.6096	0.0545985	Manual Ct		Manual	5	8	Manual	0.410145
303	31 (29-1)	CYP2E1	SYBR	Unknown	17.0307	83.2	Auto Tm	22.3986	21.0347	1.228	17.1432	17.1213	0.0818214	Manual Ct		Manual	5	8	Manual	0.410145
327	31 (29-1)	CYP2E1	SYBR	Unknown	17.1432	83.2	Auto Tm	20.6887	21.0347	1.228	17.1432	17.1213	0.0818214	Manual Ct		Manual	5	8	Manual	0.410145
351	31 (29-1)	CYP2E1	SYBR	Unknown	17.1899	83.2	Auto Tm	20.0168	21.0347	1.228	17.1432	17.1213	0.0818214	Manual Ct		Manual	5	8	Manual	0.410145
304	32 (29-2)	CYP2E1	SYBR	Unknown	15.4097	83.2	Auto Tm	70.3743	66.1186	3.68711	15.5419	15.4995	0.0777729	Manual Ct		Manual	5	8	Manual	0.410145
328	32 (29-2)	CYP2E1	SYBR	Unknown	15.5419	83.2	Auto Tm	64.0991	66.1186	3.68711	15.5419	15.4995	0.0777729	Manual Ct		Manual	5	8	Manual	0.410145
352	32 (29-2)	CYP2E1	SYBR	Unknown	15.5467	83.2	Auto Tm	63.8824	66.1186	3.68711	15.5419	15.4995	0.0777729	Manual Ct		Manual	5	8	Manual	0.410145
305	33 (30-1)	CYP2E1	SYBR	Unknown	16.8225	83.2	Auto Tm	25.9475	26.613	2.80752	16.8225	16.7918	0.147311	Manual Ct		Manual	5	8	Manual	0.410145
329	33 (30-1)	CYP2E1	SYBR	Unknown	16.6315	83.2	Auto Tm	29.6934	26.613	2.80752	16.8225	16.7918	0.147311	Manual Ct		Manual	5	8	Manual	0.410145
353	33 (30-1)	CYP2E1	SYBR	Unknown	16.9213	83.2	Auto Tm	24.198	26.613	2.80752	16.8225	16.7918	0.147311	Manual Ct		Manual	5	8	Manual	0.410145
306	34 (30-2)	CYP2E1	SYBR	Unknown	18.3574	83.2	Auto Tm	8.77622	8.2059	0.494429	18.4986	18.4542	0.0839442	Manual Ct		Manual	5	8	Manual	0.410145
330	34 (30-2)	CYP2E1	SYBR	Unknown	18.5067	83.2	Auto Tm	7.89816	8.2059	0.494429	18.4986	18.4542	0.0839442	Manual Ct		Manual	5	8	Manual	0.410145
354	34 (30-2)	CYP2E1	SYBR	Unknown	18.4986	82.9	Auto Tm	7.94331	8.2059	0.494429	18.4986	18.4542	0.0839442	Manual Ct		Manual	5	8	Manual	0.410145
307	35 (31-1)	CYP2E1	SYBR	Unknown	16.0457	83.2	Auto Tm	44.909	44.7337	2.23246	16.0457	16.0524	0.0709364	Manual Ct		Manual	5	8	Manual	0.410145
331	35 (31-1)	CYP2E1	SYBR	Unknown	16.1265	82.9	Auto Tm	42.4187	44.7337	2.23246	16.0457	16.0524	0.0709364	Manual Ct		Manual	5	8	Manual	0.410145
355	35 (31-1)	CYP2E1	SYBR	Unknown	15.9851	82.9	Auto Tm	46.8733	44.7337	2.23246	16.0457	16.0524	0.0709364	Manual Ct		Manual	5	8	Manual	0.410145
308	36 (31-2)	CYP2E1	SYBR	Unknown	15.8392	82.9	Auto Tm	51.9629	50.9536	0.96524	15.8696	15.8671	0.0267895	Manual Ct		Manual	5	8	Manual	0.410145
332	36 (31-2)	CYP2E1	SYBR	Unknown	15.8926	82.9	Auto Tm	50.0395	50.9536	0.96524	15.8696	15.8671	0.0267895	Manual Ct		Manual	5	8	Manual	0.410145
356	36 (31-2)	CYP2E1	SYBR	Unknown	15.8696	82.9	Auto Tm	50.8584	50.9536	0.96524	15.8696	15.8671	0.0267895	Manual Ct		Manual	5	8	Manual	0.410145
309	37 (32-1)	CYP2E1	SYBR	Unknown	16.8203	82.9	Auto Tm	25.9869	25.6768	0.480324	16.824	16.8375	0.0266305	Manual Ct		Manual	5	8	Manual	0.410145
333	37 (32-1)	CYP2E1	SYBR	Unknown	16.824	82.9	Auto Tm	25.92	25.6768	0.480324	16.824	16.8375	0.0266305	Manual Ct		Manual	5	8	Manual	0.410145
357	37 (32-1)	CYP2E1	SYBR	Unknown	16.8682	82.9	Auto Tm	25.1235	25.6768	0.480324	16.824	16.8375	0.0266305	Manual Ct		Manual	5	8	Manual	0.410145
310	38 (A)	CYP2E1	SYBR	Unknown	16.8778	82.9	Auto Tm	24.9536	23.8553	1.18941	16.9317	16.9427	0.0710229	Manual Ct		Manual	5	8	Manual	0.410145
334	38 (A)	CYP2E1	SYBR	Unknown	17.0185	82.9	Auto Tm	22.592	23.8553	1.18941	16.9317	16.9427	0.0710229	Manual Ct		Manual	5	8	Manual	0.410145
358	38 (A)	CYP2E1	SYBR	Unknown	16.9317	82.9	Auto Tm	24.0203	23.8553	1.18941	16.9317	16.9427	0.0710229	Manual Ct		Manual	5	8	Manual	0.410145
311	39 (G)	CYP2E1	SYBR	Unknown	16.3745	82.9	Auto Tm	35.6025	35.536	0.424166	16.3745	16.3773	0.016925	Manual Ct		Manual	5	8	Manual	0.410145
335	39 (G)	CYP2E1	SYBR	Unknown	16.3619	82.9	Auto Tm	35.923	35.536	0.424166	16.3745	16.3773	0.016925	Manual Ct		Manual	5	8	Manual	0.410145
359	39 (G)	CYP2E1	SYBR	Unknown	16.3954	82.6	Auto Tm	35.0825	35.536	0.424166	16.3745	16.3773	0.016925	Manual Ct		Manual	5	8	Manual	0.410145
228	4 (12-2)	CYP2E1	SYBR	Unknown	14.9939	83.2	Auto Tm	94.3949	91.5985	3.97827	15.0096	15.0374	0.0622496	Manual Ct		Manual	5	8	Manual	0.410145
252	4 (12-2)	CYP2E1	SYBR	Unknown	15.1087	83.2	Auto Tm	87.0441	91.5985	3.97827	15.0096	15.0374	0.0622496	Manual Ct		Manual	5	8	Manual	0.410145
276	4 (12-2)	CYP2E1	SYBR	Unknown	15.0096	83.2	Auto Tm	93.3564	91.5985	3.97827	15.0096	15.0374	0.0622496	Manual Ct		Manual	5	8	Manual	0.410145
312	40 (H)	CYP2E1	SYBR	Unknown	15.5784	82.9	Auto Tm	62.4676	62.9654	4.13659	15.5784	15.5692	0.0926265	Manual Ct		Manual	5	8	Manual	0.410145
336	40 (H)	CYP2E1	SYBR	Unknown	15.4723	82.9	Auto Tm	67.3283	62.9654	4.13659	15.5784	15.5692	0.0926265	Manual Ct		Manual	5	8	Manual	0.410145
360	40 (H)	CYP2E1	SYBR	Unknown	15.6569	82.6	Auto Tm	59.1002	62.9654	4.13659	15.5784	15.5692	0.0926265	Manual Ct		Manual	5	8	Manual	0.410145
229	5 (13-1)	CYP2E1	SYBR	Unknown	17.1488	83.5	Auto Tm	20.6065	19.0017	1.45304	17.2921	17.2663	0.106989	Manual Ct		Manual	5	8	Manual	0.410145
253	5 (13-1)	CYP2E1	SYBR	Unknown	17.3581	83.5	Auto Tm	17.7753	19.0017	1.45304	17.2921	17.2663	0.106989	Manual Ct		Manual	5	8	Manual	0.410145
277	5 (13-1)	CYP2E1	SYBR	Unknown	17.2921	83.2	Auto Tm	18.6231	19.0017	1.45304	17.2921	17.2663	0.106989	Manual Ct		Manual	5	8	Manual	0.410145
230	6 (14-1)	CYP2E1	SYBR	Unknown	14.8064	83.2	Auto Tm	107.76	99.0301	11.585	14.8643	14.9328	0.17122	Manual Ct		Manual	5	8	Manual	0.410145
254	6 (14-1)	CYP2E1	SYBR	Unknown	15.1276	83.2	Auto Tm	85.8872	99.0301	11.585	14.8643	14.9328	0.17122	Manual Ct		Manual	5	8	Manual	0.410145
278	6 (14-1)	CYP2E1	SYBR	Unknown	14.8643	83.2	Auto Tm	103.443	99.0301	11.585	14.8643	14.9328	0.17122	Manual Ct		Manual	5	8	Manual	0.410145
231	7 (15-1)	CYP2E1	SYBR	Unknown	15.1381	83.2	Auto Tm	85.2518	89.5867	4.29324	15.0666	15.069	0.0679626	Manual Ct		Manual	5	8	Manual	0.410145
255	7 (15-1)	CYP2E1	SYBR	Unknown	15.0023	83.2	Auto Tm	93.837	89.5867	4.29324	15.0666	15.069	0.0679626	Manual Ct		Manual	5	8	Manual	0.410145
279	7 (15-1)	CYP2E1	SYBR	Unknown	15.0666	83.2	Auto Tm	89.6714	89.5867	4.29324	15.0666	15.069	0.0679626	Manual Ct		Manual	5	8	Manual	0.410145
232	8 (15-2)	CYP2E1	SYBR	Unknown	16.4776	83.2	Auto Tm	33.104	34.2497	1.62028	16.4302	16.4302	0.0670101	Manual Ct		Manual	5	8	Manual	0.410145
280	8 (15-2)	CYP2E1	SYBR	Unknown	16.3828	83.2	Auto Tm	35.3954	34.2497	1.62028	16.4302	16.4302	0.0670101	Manual Ct		Manual	5	8	Manual	0.410145
280	8 (15-2)	CYP2E1	SYBR	Unknown	16.3828	83.2	Auto Tm	35.3954	34.2497	1.62028	16.4302	16.4302	0.0670101	Manual Ct		Manual	5	8	Manual	0.410145
233	9 (16-1)	CYP2E1	SYBR	Unknown	16.7047	83.2	Auto Tm	28.1982	27.361	1.01146	16.7326	16.748	0.0527478	Manual Ct		Manual	5	8	Manual	0.410145
257	9 (16-1)	CYP2E1	SYBR	Unknown	16.8067	83.2	Auto Tm	26.2371	27.361	1.01146	16.7326	16.748	0.0527478	Manual Ct		Manual	5	8	Manual	0.410145
281	9 (16-1)	CYP2E1	SYBR	Unknown	16.7326	83.2	Auto Tm	27.6476	27.361	1.01146	16.7326	16.748	0.0527478	Manual Ct		Manual	5	8	Manual	0.410145
377	Gene 3 Standard (1)	CYP2E1	SYBR	Standard	21.5797	82.7	Auto Tm	1						Manual Ct		Manual	5	8	Manual	0.410145
375	Gene 3 Standard (10)	CYP2E1	SYBR	Standard	17.8789	83	Auto Tm	10						Manual Ct		Manual	5	8	Manual	0.410145
373	Gene 3 Standard (100)	CYP2E1	SYBR	Standard	15.059	84.1	Auto Tm	100						Manual Ct		Manual	5	8	Manual	0.410145
381	NTC Gene 3	CYP2E1	SYBR	NTC	Undetermined	61.8	Auto Tm	0						Manual Ct		Manual	5	8	Manual	0.410145						TRUE
384	RT Negative 3	CYP2E1	SYBR	NTC	Undetermined	61.8	Auto Tm	0						Manual Ct		Manual	5	8	Manual	0.410145						TRUE
Slope	-3.26033	cycles/log decade
Y-Intercept		21.4329
R^2		0.993955
Y-Intercept		32.0286
R^2		0.992649
		CYP2E1	18S
	Mouse ID	Qty Mean	Qty Mean	Ratio	Normalized values	Mice groups										Mean	STDEV	SE
1	11-1 (4%+RC+HFHC)	64.2259	16.1897	3.96708	1.64115	18%- 4 WEEKS	0.3863	0.148524	0.406181							0.313669	0.143364	0.0827713
2	11-2 (4%+RC+HFHC)	98.996	17.3774	5.69683	2.35673	4%- 4 WEEKS	0.495224	1.34865	0.900809	1.14709						0.972945	0.367381	0.18369	P = 0.034	*
3	12-1 (18%+RC+HFHC)	36.6755	29.3828	1.2482	0.516368
4	12-2 (18%+RC+HFHC)	91.5985	18.8159	4.86815	2.01392	18%+RC - 4 WEEKS	0.613082	0.920242	1.36298							0.965434	0.376986	0.217653
5	13-1 (4%+RC+RC)	19.0017	31.6372	0.600611	0.248468	4%+RC - 4 WEEKS	0.810219	0.72368	0.812448							0.782116	0.0506191	0.0292249	P = 0.451
6	14-1 (18%+RC+RC)	99.0301	20.4911	4.83284	1.99931
7	15-1 (4%+RC+HFHC)	89.5867	15.311	5.85113	2.42057	18%+RC+RC	1.99931	1.38234	0.856885	0.462557	0.544406	0.435767	0.852332			0.933371	0.573118	0.216618
8	15-2 (4%+RC+HFHC)	34.2497	19.3291	1.77193	0.733032	18%+RC+HFHC	0.516368	2.01392	1.82666	1.96917	0.54428					1.37408	0.773399	0.345875	P = 0.281
9	16-1 (4%+RC+RC)	27.361	19.7214	1.38737	0.573946
10	17-1 (18%+RC+HFHC)	95.9558	21.7315	4.41551	1.82666	4%+RC+RC	0.248468	0.573946	1.57493	0.963108	0.217723	0.585008				0.693864	0.509919	0.208173
11	17-2 (18%+RC+HFHC)	96.0237	20.1731	4.75998	1.96917	4%+RC+HFHC	1.64115	2.35673	2.42057	0.733032	2.20226	0.86843	1.11938	0.386125	0.629708	1.37304	0.796836	0.265612	P = 0.089
12	18-1 (18%+RC+RC)	61.6904	18.462	3.34148	1.38234
13	19-1 (4%+RC+HFHC)	92.7469	17.4224	5.32343	2.20226
14	20-1 (4%+RC+RC)	65.376	17.1726	3.80701	1.57493											Mean		SE
15	21-1 (4%+RC+HFHC)	43.1246	20.5432	2.09922	0.86843											0.313669	1	0.0827713	0.263882
16	21-2 (4%+RC+HFHC)	57.0703	21.0915	2.70584	1.11938											0.972945	3.10183	0.18369	0.585619
17	22-1 (4%+RC+RC)	48.0086	20.6215	2.32808	0.963108
18	23-1 (4%+RC+HFHC)	25.2588	27.0621	0.933364	0.386125											0.965434	3.07788	0.217653	0.693894
19	23-2 (4%+RC+HFHC)	40.8394	26.8298	1.52217	0.629708											0.782116	2.49345	0.0292249	0.0931714
20	24-1 (4%+RC+RC)	8.70102	16.5327	0.526293	0.217723
21	24-2 (4%+RC+RC)	28.2497	19.9769	1.41411	0.585008											0.933371	2.97566	0.216618	0.690596
22	25-2 (18%+RC+HFHC)	28.1079	21.364	1.31567	0.54428											1.37408	4.38067	0.345875	1.10268
23	26-1 (18%+RC+RC)	38.2926	18.4871	2.07131	0.856885
24	26-2 (18%+RC+RC)	26.6272	23.8143	1.11812	0.462557											0.693864	2.21209	0.208173	0.663673
25	27-1 (4%+RC - 5 WEEKS)	43.587	22.2552	1.95851	0.810219											1.37304	4.37737	0.265612	0.846792
26	27-2 (4%+RC - 5 WEEKS)	39.4238	22.5366	1.74932	0.72368
27	27-3 (4%+RC - 5 WEEKS)	44.7641	22.7935	1.9639	0.812448
28	28-1 (18%+RC - 4 WEEKS)	34.8076	23.4873	1.48198	0.613082
29	28-2 (18%+RC - 4 WEEKS)	45.7876	20.5837	2.22446	0.920242
30	28-3 (18%+RC - 4 WEEKS)	61.1393	18.557	3.29467	1.36298
31	29-1 (4%- 4 WEEKS)	21.0347	17.5716	1.19708	0.495224		0.3863	0.495224		0.613082	0.810219		1.99931	0.516368		0.248468	1.64115
32	29-2 (4%- 4 WEEKS)	66.1186	20.2815	3.26004	1.34865		0.148524	1.34865		0.920242	0.72368		1.38234	2.01392		0.573946	2.35673
33	30-1 (18%- 4 WEEKS)	26.613	28.5	0.933787	0.3863		0.406181	0.900809		1.36298	0.812448		0.856885	1.82666		1.57493	2.42057
34	30-2 (18%- 4 WEEKS)	8.2059	22.8563	0.359021	0.148524			1.14709					0.462557	1.96917		0.963108	0.733032
35	31-1 (4%- 4 WEEKS)	44.7337	20.5437	2.17749	0.900809								0.544406	0.54428		0.217723	2.20226
36	31-2 (4%- 4 WEEKS)	50.9536	18.3761	2.77282	1.14709								0.435767			0.585008	0.86843
37	32-1 (18%- 4 WEEKS)	25.6768	26.1516	0.981844	0.406181								0.852332				1.11938
38	A (18%+RC+RC)	23.8553	18.1276	1.31597	0.544406												0.386125
39	G (18%+RC+RC)	35.536	33.7358	1.05336	0.435767												0.629708
40	H (18%+RC+RC)	62.9654	30.5612	2.0603	0.852332
				2.41726
